# Supplementary material for: COPLA, a taxonomic classifier of plasmids
Source: BMC Bioinformatics. 2021 Jul 31;22:390. doi: 10.1186/s12859-021-04299-x (PMC8325299; doi:10.1186/s12859-021-04299-x)
Supplement: Supplementary file 2 — Additional file 2. Accuracy of COPLA algorithm for 1000 plasmids randomly removed from the reference dataset (RefSeq84). The columns of the Excel file show ground truth, predicted PTU assignment, associated host range, and prediction score for each of the 1000 query plasmids. [file 12859_2021_4299_MOESM2_ESM.xlsx]

## Sheet: Additional file 2
ID	Kingdom	Phylum	Class	Order	Family	Genus	Species	PTU_sHSBM (1)	HostRange_sHSBM (1)	PTU_Copla (2)	HostRange_Copla (2)	Score_Copla (2)	Notes_Copla (2)	Copla_result_type (3)
NC_002002.1	Bacteria	Fusobacteria	Fusobacteriia	Fusobacteriales	Fusobacteriaceae	Fusobacterium	Fusobacterium nucleatum	PTU-Fus1	II	-	-	1	PTU could not be assigned. Query is part of a graph component of size 3	3	1- Ground truth for PTUs and their respective host range according to the clustering of the full RefSeq84 plasmidome
NC_010466.1	Bacteria	Firmicutes	Bacilli	Lactobacillales	Leuconostocaceae	Leuconostoc	Leuconostoc citreum	PTU-Lab48	IV	-	-	1	PTU could not be assigned. Query is part of a graph component of size 1	3	2- Copla output using a RefSeq84 network reduced by 1000 plasmids
NC_018287.1	Bacteria	Proteobacteria	Alphaproteobacteria	Rhodobacterales	Rhodobacteraceae	Phaeobacter	Phaeobacter inhibens	PTU-Rho5	II	-	-	1	PTU could not be assigned. Query is part of a graph component of size 2	3	3- Type of result for Copla predictions:
NC_018423.1	Bacteria	Proteobacteria	Alphaproteobacteria	Rhodobacterales	Rhodobacteraceae	Phaeobacter	Phaeobacter inhibens	PTU-Rho5	II	-	-	1	PTU could not be assigned. Query is part of a graph component of size 2	3	(0): Correct prediction: PTU exact match
NZ_CP007063.1	Bacteria	Fusobacteria	Fusobacteriia	Fusobacteriales	Fusobacteriaceae	Fusobacterium	Fusobacterium nucleatum	PTU-Fus1	II	-	-	1	PTU could not be assigned. Query is part of a graph component of size 3	3	(1): Incorrect prediction
NZ_CP012874.1	Bacteria	Firmicutes	Bacilli	Lactobacillales	Leuconostocaceae	Weissella	Weissella cibaria	PTU-Lab48	IV	-	-	1	PTU could not be assigned. Query is part of a graph component of size 1	3	(2): When the original PTU was left with only 3 members, Copla can only predict new PTUs
NZ_CP012896.1	Bacteria	Firmicutes	Bacilli	Lactobacillales	Lactobacillaceae	Lactobacillus	Lactobacillus gallinarum	PTU-Lab48	IV	-	-	1	PTU could not be assigned. Query is part of a sHSBM cluster of size 1	3	(3): When the original PTU was left with less than 3 members, Copla does not have data to make a PTU prediction
NZ_CP018111.1	Bacteria	Proteobacteria	Gammaproteobacteria	Enterobacterales	Enterobacteriaceae	Escherichia	Escherichia coli	PTU-E45	I	-	-	1	PTU could not be assigned. Query is part of a sHSBM cluster of size 3	3
NZ_CP018123.1	Bacteria	Proteobacteria	Gammaproteobacteria	Enterobacterales	Enterobacteriaceae	Escherichia	Escherichia coli	PTU-E45	I	-	-	1	PTU could not be assigned. Query is part of a sHSBM cluster of size 3	3
NZ_CP019310.1	Bacteria	Proteobacteria	Alphaproteobacteria	Rhodobacterales	Rhodobacteraceae	Phaeobacter	Phaeobacter inhibens	PTU-Rho5	II	-	-	1	PTU could not be assigned. Query is part of a graph component of size 2	3
NZ_CP021881.1	Bacteria	Proteobacteria	Gammaproteobacteria	Enterobacterales	Enterobacteriaceae	Escherichia	Escherichia coli	PTU-E65	III	-	-	1	PTU could not be assigned. Query is part of a sHSBM cluster of size 3	3
NZ_CP021948.1	Bacteria	Proteobacteria	Gammaproteobacteria	Enterobacterales	Enterobacteriaceae	Klebsiella	Klebsiella pneumoniae	PTU-E65	III	-	-	1	PTU could not be assigned. Query is part of a sHSBM cluster of size 3	3
NC_002757.1	Bacteria	Firmicutes	Bacilli	Lactobacillales	Streptococcaceae	Streptococcus	Streptococcus mutans	PTU-Lab3	I	PTU-?	I	1	New (putative) PTU. Query is part of a graph component of size 4	2
NC_002776.1	Bacteria	Firmicutes	Bacilli	Lactobacillales	Streptococcaceae	Streptococcus	Streptococcus thermophilus	PTU-Lab4	II	PTU-?	II	1	New (putative) PTU. Query is part of a graph component of size 4	2
NC_004444.1	Bacteria	Proteobacteria	Gammaproteobacteria	Pseudomonadales	Pseudomonadaceae	Pseudomonas	Pseudomonas resinovorans	PTU-Pse4	II	PTU-?	II	1	New (putative) PTU. Query is part of a graph component of size 4	2
NC_011656.1	Bacteria	Firmicutes	Bacilli	Bacillales	Bacillaceae	Bacillus	Bacillus cereus	PTU-Bac12	II	PTU-?	II	1	New (putative) PTU. Query is part of a graph component of size 4	2
NC_011990.1	Bacteria	Proteobacteria	Alphaproteobacteria	Rhizobiales	Rhizobiaceae	Agrobacterium	Agrobacterium tumefaciens	PTU-Rhi10	II	PTU-?	II	1	New (putative) PTU. Query is part of a graph component of size 4	2
NC_017204.1	Bacteria	Firmicutes	Bacilli	Bacillales	Bacillaceae	Bacillus	Bacillus thuringiensis	PTU-Bac26	I	PTU-?	I	1	New (putative) PTU. Query is part of a graph component of size 4	2
NC_021727.1	Bacteria	Proteobacteria	Gammaproteobacteria	Pseudomonadales	Moraxellaceae	Acinetobacter	Acinetobacter baumannii	PTU-Pse1	I	PTU-?	I	1	New (putative) PTU. Query is part of a graph component of size 4	2
NC_022901.1	Bacteria	Proteobacteria	Alphaproteobacteria	Sphingomonadales	Sphingomonadaceae	Zymomonas	Zymomonas mobilis	PTU-Sph3	I	PTU-?	I	1	New (putative) PTU. Query is part of a graph component of size 4	2
NC_022913.1	Bacteria	Proteobacteria	Alphaproteobacteria	Sphingomonadales	Sphingomonadaceae	Zymomonas	Zymomonas mobilis	PTU-Sph4	I	PTU-?	I	1	New (putative) PTU. Query is part of a graph component of size 4	2
NC_023138.1	Bacteria	Proteobacteria	Alphaproteobacteria	Rhodobacterales	Rhodobacteraceae	Phaeobacter	Phaeobacter gallaeciensis	PTU-Rho4	II	PTU-?	II	1	New (putative) PTU. Query is part of a graph component of size 4	2
NZ_CP009791.1	Bacteria	Proteobacteria	Gammaproteobacteria	Xanthomonadales	Xanthomonadaceae	Xylella	Xylella fastidiosa	PTU-Xan6	I	PTU-?	I	1	New (putative) PTU. Query is part of a graph component of size 4	2
NZ_CP011936.1	Bacteria	Spirochaetes	Spirochaetia	-	Leptospiraceae	Leptospira	Leptospira interrogans	PTU-Spi1	I	PTU-?	I	1	New (putative) PTU. Query is part of a graph component of size 4	2
NZ_CP013007.1	Bacteria	Proteobacteria	Gammaproteobacteria	Xanthomonadales	Xanthomonadaceae	Xanthomonas	Xanthomonas citri	PTU-Xan1	I	PTU-?	I	1	New (putative) PTU. Query is part of a graph component of size 4	2
NZ_CP015063.1	Bacteria	Proteobacteria	Alphaproteobacteria	Rhizobiales	Phyllobacteriaceae	Mesorhizobium	Mesorhizobium ciceri	PTU-Rhi11	II	PTU-?	II	1	New (putative) PTU. Query is part of a graph component of size 4	2
NZ_CP015973.1	Bacteria	Proteobacteria	Gammaproteobacteria	Xanthomonadales	Xanthomonadaceae	Xanthomonas	Xanthomonas citri	PTU-Xan1	I	PTU-?	I	1	New (putative) PTU. Query is part of a graph component of size 4	2
NZ_CP016593.1	Bacteria	Proteobacteria	Alphaproteobacteria	Rhodobacterales	Rhodobacteraceae	Ketogulonicigenium	Ketogulonicigenium vulgare	PTU-Rho2	I	PTU-?	I	1	New (putative) PTU. Query is part of a graph component of size 4	2
NZ_CP017909.1	Bacteria	Proteobacteria	Gammaproteobacteria	Vibrionales	Vibrionaceae	Vibrio	Vibrio alginolyticus	PTU-Vib1	I	PTU-?	I	1	New (putative) PTU. Query is part of a graph component of size 4	2
NZ_CP018422.1	Bacteria	Proteobacteria	Gammaproteobacteria	Pseudomonadales	Moraxellaceae	Acinetobacter	Acinetobacter baumannii	PTU-Pse1	I	PTU-?	I	1	New (putative) PTU. Query is part of a graph component of size 4	2
NZ_CP020003.1	Bacteria	Firmicutes	Bacilli	Bacillales	Bacillaceae	Bacillus	Bacillus thuringiensis	PTU-Bac26	I	PTU-?	I	1	New (putative) PTU. Query is part of a graph component of size 4	2
NC_005240.1	Bacteria	Proteobacteria	Gammaproteobacteria	Xanthomonadales	Xanthomonadaceae	Xanthomonas	Xanthomonas citri	PTU-Xan15	II	PTU-?	II	0.5	New (putative) PTU. Query is part of a sHSBM cluster of size 5	1
NC_007675.1	Bacteria	Proteobacteria	Gammaproteobacteria	Enterobacterales	Enterobacteriaceae	Escherichia	Escherichia coli	PTU-FE	III	PTU-?	III	0.7434	New (putative) PTU. Query is part of a sHSBM cluster of size 33	1
NC_009789.1	Bacteria	Proteobacteria	Gammaproteobacteria	Enterobacterales	Enterobacteriaceae	Escherichia	Escherichia coli	PTU-E63	I	-	-	1	PTU could not be assigned. Query is part of a sHSBM cluster of size 1	1
NC_009837.1	Bacteria	Proteobacteria	Gammaproteobacteria	Enterobacterales	Enterobacteriaceae	Escherichia	Escherichia coli	PTU-FE	III	PTU-?	III	0.7483	New (putative) PTU. Query is part of a sHSBM cluster of size 32	1
NC_013388.1	Bacteria	Firmicutes	Bacilli	Bacillales	Staphylococcaceae	Staphylococcus	Staphylococcus sp. CDC25	PTU-Bac40	II	-	-	0.4286	PTU could not be assigned. Query is part of a sHSBM cluster of size 3	1
NC_013950.1	Bacteria	Proteobacteria	Gammaproteobacteria	Enterobacterales	Enterobacteriaceae	Klebsiella	Klebsiella pneumoniae	PTU-FK	III	PTU-?	III	0.5225	New (putative) PTU. Query is part of a sHSBM cluster of size 21	1
NC_016151.1	Bacteria	Proteobacteria	Gammaproteobacteria	Enterobacterales	Enterobacteriaceae	Citrobacter	Citrobacter freundii	-	-	PTU-E3	V	0.9298	Query is a PTU-E3 plasmid	1
NC_017261.1	Bacteria	Proteobacteria	Gammaproteobacteria	Enterobacterales	Erwiniaceae	Buchnera	Buchnera aphidicola	PTU-E17	I	-	-	1	PTU could not be assigned. Query is part of a sHSBM cluster of size 1	1
NC_017659.1	Bacteria	Proteobacteria	Gammaproteobacteria	Enterobacterales	Enterobacteriaceae	Escherichia	Escherichia coli	PTU-FE	III	PTU-?	III	0.7483	New (putative) PTU. Query is part of a sHSBM cluster of size 32	1
NC_020385.1	Bacteria	Firmicutes	Bacilli	Bacillales	Bacillaceae	Bacillus	Bacillus thuringiensis	-	-	PTU-Bac39	II	0.9	Query is a PTU-Bac39 plasmid	1
NC_023907.1	Bacteria	Proteobacteria	Gammaproteobacteria	Enterobacterales	Enterobacteriaceae	Escherichia	Escherichia coli	-	-	PTU-?	V	0.25	New (putative) PTU. Query is part of a sHSBM cluster of size 9	1
NZ_CP004317.1	Bacteria	Spirochaetes	Spirochaetia	Spirochaetales	Borreliaceae	Borrelia	Borrelia crocidurae	NAS_27	II	-	-	1	PTU could not be assigned. Query is part of a sHSBM cluster of size 1	1
NZ_CP008830.1	Bacteria	Proteobacteria	Gammaproteobacteria	Enterobacterales	Enterobacteriaceae	Klebsiella	Klebsiella pneumoniae	PTU-FK	III	PTU-?	III	0.5225	New (putative) PTU. Query is part of a sHSBM cluster of size 28	1
NZ_CP009875.1	Bacteria	Proteobacteria	Gammaproteobacteria	Enterobacterales	Enterobacteriaceae	Klebsiella	Klebsiella pneumoniae	PTU-FK	III	PTU-?	III	0.5225	New (putative) PTU. Query is part of a sHSBM cluster of size 31	1
NZ_CP010149.1	Bacteria	Proteobacteria	Gammaproteobacteria	Enterobacterales	Enterobacteriaceae	Escherichia	Escherichia coli	PTU-FE	III	-	-	1	PTU could not be assigned. Query is part of a sHSBM cluster of size 1	1
NZ_CP010216.1	Bacteria	Proteobacteria	Gammaproteobacteria	Enterobacterales	Enterobacteriaceae	Escherichia	Escherichia coli	PTU-E22	I	PTU-?	I	0.75	New (putative) PTU. Query is part of a sHSBM cluster of size 4	1
NZ_CP012626.1	Bacteria	Proteobacteria	Gammaproteobacteria	Enterobacterales	Enterobacteriaceae	Escherichia	Escherichia coli	PTU-FE	III	PTU-?	III	0.7483	New (putative) PTU. Query is part of a sHSBM cluster of size 32	1
NZ_CP013996.1	Bacteria	Firmicutes	Bacilli	Lactobacillales	Enterococcaceae	Enterococcus	Enterococcus faecium	-	-	PTU-Bac45	V	0.9231	Query is a PTU-Bac45 plasmid. Former PTU host range was VI	1
NZ_CP014273.1	Bacteria	Proteobacteria	Gammaproteobacteria	Enterobacterales	Enterobacteriaceae	Escherichia	Escherichia coli	PTU-E77	I	PTU-FE	III	0.7308	Query is a PTU-FE plasmid	1
NZ_CP014433.1	Bacteria	Firmicutes	Bacilli	Bacillales	Staphylococcaceae	Staphylococcus	Staphylococcus aureus	PTU-Bac16	III	-	-	1	PTU could not be assigned. Query is part of a sHSBM cluster of size 1	1
NZ_CP015223.1	Bacteria	Firmicutes	Bacilli	Bacillales	Bacillaceae	Bacillus	Bacillus subtilis	-	-	PTU-Bac5	I	0.875	Query is a PTU-Bac5 plasmid	1
NZ_CP015714.1	Bacteria	Firmicutes	Clostridia	Clostridiales	Clostridiaceae	Clostridium	Clostridium botulinum	PTU-Clo3	I	-	-	1	PTU could not be assigned. Query is part of a sHSBM cluster of size 1	1
NZ_CP016739.1	Bacteria	Firmicutes	Bacilli	Lactobacillales	Streptococcaceae	Lactococcus	Lactococcus lactis	PTU-Lab39	IV	-	-	0.8571	PTU could not be assigned. Query is part of a sHSBM cluster of size 3	1
NZ_CP017187.1	Bacteria	Proteobacteria	Gammaproteobacteria	Enterobacterales	Enterobacteriaceae	Enterobacter	Enterobacter cloacae complex 'Hoffmann cluster III'	PTU-E60	II	-	-	0.8333	PTU could not be assigned. Query is part of a sHSBM cluster of size 2	1
NZ_CP017386.1	Bacteria	Proteobacteria	Gammaproteobacteria	Enterobacterales	Enterobacteriaceae	Klebsiella	Klebsiella pneumoniae	PTU-FK	III	PTU-?	III	0.5225	New (putative) PTU. Query is part of a sHSBM cluster of size 21	1
NZ_CP018289.1	Bacteria	Spirochaetes	Spirochaetia	Spirochaetales	Borreliaceae	Borreliella	Borreliella afzelii	-	-	PTU-?	II	0.9728	New (putative) PTU. Query is part of a sHSBM cluster of size 6	1
NZ_CP018738.1	Bacteria	Proteobacteria	Gammaproteobacteria	Enterobacterales	Enterobacteriaceae	Klebsiella	Klebsiella pneumoniae	PTU-E3	V	-	-	1	PTU could not be assigned. Query is part of a sHSBM cluster of size 1	1
NZ_CP018956.1	Bacteria	Proteobacteria	Gammaproteobacteria	Enterobacterales	Enterobacteriaceae	Escherichia	Escherichia coli	PTU-C	V	PTU-?	V	0.9157	New (putative) PTU. Query is part of a sHSBM cluster of size 8	1
NZ_CP019010.1	Bacteria	Proteobacteria	Gammaproteobacteria	Enterobacterales	Enterobacteriaceae	Escherichia	Escherichia coli	PTU-E8	IV	PTU-?	III	0.7857	New (putative) PTU. Query is part of a sHSBM cluster of size 7	1
NZ_CP019723.1	Bacteria	Firmicutes	Bacilli	Lactobacillales	Lactobacillaceae	Lactobacillus	Lactobacillus plantarum	PTU-Lab2	III	-	-	0.8	PTU could not be assigned. Query is part of a sHSBM cluster of size 3	1
NZ_CP021698.1	Bacteria	Proteobacteria	Gammaproteobacteria	Enterobacterales	Enterobacteriaceae	Klebsiella	Klebsiella pneumoniae	PTU-FK	III	-	-	1	PTU could not be assigned. Query is part of a sHSBM cluster of size 3	1
NZ_CP022276.1	Bacteria	Proteobacteria	Gammaproteobacteria	Enterobacterales	Enterobacteriaceae	Citrobacter	Citrobacter freundii	-	-	PTU-?	V	0.3333	New (putative) PTU. Query is part of a sHSBM cluster of size 7	1
NZ_CP022349.1	Bacteria	Proteobacteria	Gammaproteobacteria	Enterobacterales	Enterobacteriaceae	Klebsiella	Klebsiella michiganensis	-	-	PTU-?	V	0.3333	New (putative) PTU. Query is part of a sHSBM cluster of size 7	1
NZ_CP022698.1	Bacteria	Proteobacteria	Gammaproteobacteria	Enterobacterales	Enterobacteriaceae	Citrobacter	Citrobacter farmeri	PTU-FK	III	PTU-?	III	0.5225	New (putative) PTU. Query is part of a sHSBM cluster of size 51	1
NC_000954.1	Bacteria	Spirochaetes	Spirochaetia	Spirochaetales	Borreliaceae	Borreliella	Borreliella burgdorferi	NAS_47	II	NAS_47	II	0.9931	Query is a NAS_47 plasmid	0
NC_001315.1	Bacteria	Proteobacteria	Gammaproteobacteria	Pseudomonadales	Moraxellaceae	Moraxella	Moraxella sp. TA144	-	-	-	-	1	PTU could not be assigned. Query is part of a graph component of size 1	0
NC_001371.1	Bacteria	Proteobacteria	Gammaproteobacteria	Enterobacterales	Enterobacteriaceae	Escherichia	Escherichia coli	PTU-E1	III	PTU-E1	III	0.9231	Query is a PTU-E1 plasmid	0
NC_001759.1	Bacteria	Actinobacteria	Actinobacteria	Streptomycetales	Streptomycetaceae	Streptomyces	Streptomyces phaeochromogenes	-	-	-	-	1	PTU could not be assigned. Query is part of a graph component of size 1	0
NC_001849.2	Bacteria	Spirochaetes	Spirochaetia	Spirochaetales	Borreliaceae	Borreliella	Borreliella burgdorferi	NAS_14	I	NAS_14	I	1	Query is a NAS_14 plasmid	0
NC_001850.1	Bacteria	Spirochaetes	Spirochaetia	Spirochaetales	Borreliaceae	Borreliella	Borreliella burgdorferi	NAS_9	II	NAS_9	II	1	Query is a NAS_9 plasmid	0
NC_001853.1	Bacteria	Spirochaetes	Spirochaetia	Spirochaetales	Borreliaceae	Borreliella	Borreliella burgdorferi	NAS_3	I	NAS_3	I	1	Query is a NAS_3 plasmid	0
NC_002055.1	Eukaryota	Ascomycota	Saccharomycetes	Saccharomycetales	Saccharomycetaceae	Zygosaccharomyces	Zygosaccharomyces bailii	-	-	-	-	1	PTU could not be assigned. Query is part of a graph component of size 1	0
NC_002114.1	Bacteria	Proteobacteria	Betaproteobacteria	Nitrosomonadales	Nitrosomonadaceae	Nitrosomonas	Nitrosomonas sp.	-	-	-	-	1	PTU could not be assigned. Query is part of a graph component of size 1	0
NC_002115.1	Bacteria	Actinobacteria	Actinobacteria	Corynebacteriales	Corynebacteriaceae	Corynebacterium	Corynebacterium glutamicum	PTU-Cor6	I	PTU-Cor6	I	1	Query is a PTU-Cor6 plasmid	0
NC_002146.1	Bacteria	Firmicutes	Bacilli	Bacillales	Bacillaceae	Bacillus	Bacillus anthracis	PTU-Bac8	II	PTU-Bac8	II	1	Query is a PTU-Bac8 plasmid	0
NC_002473.1	Bacteria	Proteobacteria	Gammaproteobacteria	Vibrionales	Vibrionaceae	Vibrio	Vibrio parahaemolyticus	-	-	-	-	1	PTU could not be assigned. Query is part of a graph component of size 1	0
NC_002525.1	Bacteria	Proteobacteria	Gammaproteobacteria	Enterobacterales	Enterobacteriaceae	Escherichia	Escherichia coli	PTU-I2	III	PTU-I2	III	1	Query is a PTU-I2 plasmid	0
NC_002632.1	Bacteria	Proteobacteria	Gammaproteobacteria	Enterobacterales	Morganellaceae	Proteus	Proteus vulgaris	-	-	-	-	1	PTU could not be assigned. Query is part of a graph component of size 1	0
NC_002699.1	Bacteria	Actinobacteria	Actinobacteria	Frankiales	Frankiaceae	Frankia	Frankia sp. CpI1	-	-	-	-	1	PTU could not be assigned. Query is part of a graph component of size 1	0
NC_002748.1	Bacteria	Firmicutes	Bacilli	Lactobacillales	Streptococcaceae	Lactococcus	Lactococcus lactis	-	-	-	-	1	PTU could not be assigned. Query is part of a graph component of size 1	0
NC_002809.1	Bacteria	Proteobacteria	Gammaproteobacteria	Enterobacterales	Enterobacteriaceae	Shigella	Shigella sonnei	PTU-E1	III	PTU-E1	III	0.92	Query is a PTU-E1 plasmid	0
NC_003078.1	Bacteria	Proteobacteria	Alphaproteobacteria	Rhizobiales	Rhizobiaceae	Sinorhizobium	Sinorhizobium meliloti	PTU-Rhi1	II	PTU-Rhi1	II	1	Query is a PTU-Rhi1 plasmid	0
NC_003140.1	Bacteria	Firmicutes	Bacilli	Bacillales	Staphylococcaceae	Staphylococcus	Staphylococcus aureus	PTU-Bac18	I	PTU-Bac18	I	1	Query is a PTU-Bac18 plasmid	0
NC_003276.1	Bacteria	Cyanobacteria	-	Nostocales	Nostocaceae	Nostoc	Nostoc sp. PCC 7120	-	-	-	-	1	PTU could not be assigned. Query is part of a graph component of size 1	0
NC_003383.1	Bacteria	Firmicutes	Bacilli	Bacillales	Listeriaceae	Listeria	Listeria innocua	-	-	-	-	1	PTU could not be assigned. Query is part of a graph component of size 1	0
NC_003442.1	Bacteria	Actinobacteria	Actinobacteria	Corynebacteriales	Corynebacteriaceae	Corynebacterium	Corynebacterium jeikeium	-	-	-	-	1	PTU could not be assigned. Query is part of a graph component of size 1	0
NC_003457.1	Bacteria	Proteobacteria	Gammaproteobacteria	Enterobacterales	Enterobacteriaceae	Salmonella	Salmonella enterica	PTU-E1	III	PTU-E1	III	0.9231	Query is a PTU-E1 plasmid	0
NC_003458.1	Bacteria	Firmicutes	Bacilli	Lactobacillales	Lactobacillaceae	Lactobacillus	Lactobacillus acidophilus	-	-	-	-	1	PTU could not be assigned. Query is part of a graph component of size 2	0
NC_003892.2	Bacteria	Proteobacteria	Gammaproteobacteria	Pseudomonadales	Pseudomonadaceae	Pseudomonas	Pseudomonas sp. SLT2001	-	-	-	-	1	PTU could not be assigned. Query is part of a graph component of size 1	0
NC_004058.1	Bacteria	Proteobacteria	Gammaproteobacteria	Pasteurellales	Pasteurellaceae	Haemophilus	Haemophilus influenzae	-	-	-	-	1	PTU could not be assigned. Query is part of a graph component of size 2	0
NC_004160.1	Bacteria	Proteobacteria	Alphaproteobacteria	Rhodobacterales	Rhodobacteraceae	Paracoccus	Paracoccus pantotrophus	-	-	-	-	1	PTU could not be assigned. Query is part of a graph component of size 1	0
NC_004334.1	Bacteria	Firmicutes	Bacilli	Bacillales	Bacillaceae	Bacillus	Bacillus thuringiensis	-	-	-	-	1	PTU could not be assigned. Query is part of a graph component of size 3	0
NC_004458.1	Bacteria	Proteobacteria	Alphaproteobacteria	Rhodospirillales	Acetobacteraceae	Gluconobacter	Gluconobacter oxydans	-	-	-	-	1	PTU could not be assigned. Query is part of a graph component of size 1	0
NC_004527.1	Bacteria	Proteobacteria	Alphaproteobacteria	Rhodobacterales	Rhodobacteraceae	Rhodobacter	Rhodobacter blasticus	-	-	-	-	1	PTU could not be assigned. Query is part of a graph component of size 1	0
NC_004564.1	Bacteria	Proteobacteria	Gammaproteobacteria	Enterobacterales	Yersiniaceae	Yersinia	Yersinia enterocolitica	PTU-E2	II	PTU-E2	II	1	Query is a PTU-E2 plasmid	0
NC_004633.1	Bacteria	Proteobacteria	Gammaproteobacteria	Pseudomonadales	Pseudomonadaceae	Pseudomonas	Pseudomonas syringae group genomosp. 3	-	-	-	-	1	PTU could not be assigned. Query is part of a graph component of size 1	0
NC_004652.1	Bacteria	Firmicutes	Bacilli	Lactobacillales	Streptococcaceae	Lactococcus	Lactococcus lactis	PTU-Lab47	I	PTU-Lab47	I	1	Query is a PTU-Lab47 plasmid	0
NC_004832.1	Bacteria	Firmicutes	Bacilli	Lactobacillales	Lactobacillaceae	Pediococcus	Pediococcus acidilactici	-	-	-	-	1	PTU could not be assigned. Query is part of a graph component of size 2	0
NC_004851.1	Bacteria	Proteobacteria	Gammaproteobacteria	Enterobacterales	Enterobacteriaceae	Shigella	Shigella flexneri	PTU-FSh	III	PTU-FSh	III	0.9412	Query is a PTU-FSh plasmid	0
NC_004942.1	Bacteria	Firmicutes	Bacilli	Lactobacillales	Lactobacillaceae	Lactobacillus	Lactobacillus sakei	-	-	-	-	1	PTU could not be assigned. Query is part of a graph component of size 1	0
NC_004943.1	Bacteria	Actinobacteria	Actinobacteria	Bifidobacteriales	Bifidobacteriaceae	Bifidobacterium	Bifidobacterium longum	PTU-Bif2	II	PTU-Bif2	II	1	Query is a PTU-Bif2 plasmid	0
NC_004945.1	Bacteria	Actinobacteria	Actinobacteria	Corynebacteriales	Corynebacteriaceae	Corynebacterium	Corynebacterium glutamicum	-	-	-	-	1	PTU could not be assigned. Query is part of a graph component of size 1	0
NC_004970.1	Eukaryota	Ascomycota	Sordariomycetes	Sordariales	Sordariaceae	Neurospora	Neurospora intermedia	-	-	-	-	1	PTU could not be assigned. Query is part of a graph component of size 1	0
NC_004981.2	Bacteria	Firmicutes	Bacilli	Lactobacillales	Streptococcaceae	Lactococcus	Lactococcus lactis	-	-	-	-	1	PTU could not be assigned. Query is part of a graph component of size 3	0
NC_004990.1	Bacteria	Cyanobacteria	-	Synechococcales	Synechococcaceae	Synechococcus	Synechococcus elongatus	-	-	-	-	1	PTU could not be assigned. Query is part of a graph component of size 2	0
NC_005007.1	Bacteria	Firmicutes	Bacilli	Bacillales	Staphylococcaceae	Staphylococcus	Staphylococcus epidermidis	-	-	-	-	1	PTU could not be assigned. Query is part of a sHSBM cluster of size 1	0
NC_005009.1	Bacteria	Proteobacteria	Gammaproteobacteria	Pseudomonadales	Pseudomonadaceae	Pseudomonas	Pseudomonas putida	-	-	-	-	1	PTU could not be assigned. Query is part of a graph component of size 2	0
NC_005211.1	Bacteria	Proteobacteria	Gammaproteobacteria	Enterobacterales	Yersiniaceae	Serratia	Serratia marcescens	PTU-HI2	IV	PTU-HI2	IV	1	Query is a PTU-HI2 plasmid	0
NC_005230.1	Bacteria	Cyanobacteria	-	Synechococcales	Merismopediaceae	Synechocystis	Synechocystis sp. PCC 6803	-	-	-	-	1	PTU could not be assigned. Query is part of a graph component of size 2	0
NC_005239.1	Archaea	Euryarchaeota	Halobacteria	Natrialbales	Natrialbaceae	Natronobacterium	Natronobacterium sp. AS-7091	-	-	-	-	1	PTU could not be assigned. Query is part of a graph component of size 1	0
NC_005793.2	Bacteria	Proteobacteria	Betaproteobacteria	Burkholderiales	Alcaligenaceae	Achromobacter	Achromobacter denitrificans	-	-	-	-	1	PTU could not be assigned. Query is part of a graph component of size 3	0
NC_005908.1	Bacteria	Firmicutes	Bacilli	Bacillales	Staphylococcaceae	Staphylococcus	Staphylococcus aureus	PTU-Bac20	IV	PTU-Bac20	IV	1	Query is a PTU-Bac20 plasmid	0
NC_006128.1	Bacteria	Spirochaetes	Spirochaetia	Spirochaetales	Borreliaceae	Borreliella	Borreliella bavariensis	NAS_1	II	NAS_1	II	1	Query is a NAS_1 plasmid	0
NC_006257.1	Bacteria	Firmicutes	Bacilli	Lactobacillales	Lactobacillaceae	Lactobacillus	Lactobacillus casei	-	-	-	-	1	PTU could not be assigned. Query is part of a graph component of size 1	0
NC_006363.1	Bacteria	Actinobacteria	Actinobacteria	Corynebacteriales	Nocardiaceae	Nocardia	Nocardia farcinica	-	-	-	-	1	PTU could not be assigned. Query is part of a graph component of size 2	0
NC_006528.1	Bacteria	Thermotogae	Thermotogae	Thermotogales	Thermotogaceae	Thermotoga	Thermotoga petrophila	-	-	-	-	1	PTU could not be assigned. Query is part of a graph component of size 1	0
NC_006530.1	Bacteria	Firmicutes	Bacilli	Lactobacillales	Lactobacillaceae	Lactobacillus	Lactobacillus salivarius	-	-	-	-	1	PTU could not be assigned. Query is part of a graph component of size 3	0
NC_006578.1	Bacteria	Firmicutes	Bacilli	Bacillales	Bacillaceae	Bacillus	Bacillus thuringiensis	PTU-Bac33	II	PTU-Bac33	II	1	Query is a PTU-Bac33 plasmid	0
NC_006821.1	Bacteria	Firmicutes	Bacilli	Bacillales	Bacillaceae	Bacillus	Bacillus thuringiensis	-	-	-	-	1	PTU could not be assigned. Query is part of a graph component of size 3	0
NC_006868.1	Bacteria	Proteobacteria	Gammaproteobacteria	Pasteurellales	Pasteurellaceae	Pasteurella	Pasteurella multocida	PTU-Pas4	III	PTU-Pas4	III	1	Query is a PTU-Pas4 plasmid	0
NC_006977.1	Bacteria	Firmicutes	Bacilli	Bacillales	Staphylococcaceae	Staphylococcus	Staphylococcus aureus	PTU-Bac15	III	PTU-Bac15	III	1	Query is a PTU-Bac15 plasmid	0
NC_007068.1	Bacteria	Actinobacteria	Actinobacteria	Bifidobacteriales	Bifidobacteriaceae	Bifidobacterium	Bifidobacterium catenulatum	-	-	-	-	1	PTU could not be assigned. Query is part of a graph component of size 2	0
NC_007093.1	Bacteria	Proteobacteria	Betaproteobacteria	Neisseriales	Neisseriaceae	Eikenella	Eikenella corrodens	-	-	-	-	1	PTU could not be assigned. Query is part of a graph component of size 1	0
NC_007110.1	Bacteria	Proteobacteria	Alphaproteobacteria	Rickettsiales	Rickettsiaceae	Rickettsia	Rickettsia felis	-	-	-	-	1	PTU could not be assigned. Query is part of a graph component of size 3	0
NC_007182.1	Bacteria	Proteobacteria	Gammaproteobacteria	Enterobacterales	Pectobacteriaceae	Sodalis	Sodalis glossinidius	-	-	-	-	1	PTU could not be assigned. Query is part of a graph component of size 3	0
NC_007206.1	Bacteria	Proteobacteria	Gammaproteobacteria	Pasteurellales	Pasteurellaceae	Haemophilus	Haemophilus influenzae	-	-	-	-	1	PTU could not be assigned. Query is part of a graph component of size 2	0
NC_007323.3	Bacteria	Firmicutes	Bacilli	Bacillales	Bacillaceae	Bacillus	Bacillus anthracis	PTU-Bac8	II	PTU-Bac8	II	1	Query is a PTU-Bac8 plasmid	0
NC_007336.1	Bacteria	Proteobacteria	Betaproteobacteria	Burkholderiales	Burkholderiaceae	Cupriavidus	Cupriavidus pinatubonensis	-	-	-	-	1	PTU could not be assigned. Query is part of a graph component of size 1	0
NC_007391.1	Bacteria	Tenericutes	Mollicutes	Entomoplasmatales	Spiroplasmataceae	Spiroplasma	Spiroplasma citri	-	-	-	-	1	PTU could not be assigned. Query is part of a graph component of size 1	0
NC_007430.1	Bacteria	Chlamydiae	Chlamydiia	Chlamydiales	Chlamydiaceae	Chlamydia	Chlamydia trachomatis	PTU-Cla2	II	PTU-Cla2	II	1	Query is a PTU-Cla2 plasmid	0
NC_007491.1	Bacteria	Actinobacteria	Actinobacteria	Corynebacteriales	Nocardiaceae	Rhodococcus	Rhodococcus erythropolis	-	-	-	-	1	PTU could not be assigned. Query is part of a graph component of size 1	0
NC_007706.1	Bacteria	Proteobacteria	Alphaproteobacteria	Rhodospirillales	Rhodospirillaceae	Magnetospirillum	Magnetospirillum magneticum	-	-	-	-	1	PTU could not be assigned. Query is part of a graph component of size 1	0
NC_007763.1	Bacteria	Proteobacteria	Alphaproteobacteria	Rhizobiales	Rhizobiaceae	Rhizobium	Rhizobium etli	PTU-Rhi15	II	PTU-Rhi15	II	1	Query is a PTU-Rhi15 plasmid	0
NC_007768.1	Bacteria	Firmicutes	Bacilli	Bacillales	Staphylococcaceae	Staphylococcus	Staphylococcus chromogenes	PTU-Bac19	II	PTU-Bac19	II	1	Query is a PTU-Bac19 plasmid	0
NC_007791.1	Bacteria	Firmicutes	Bacilli	Bacillales	Staphylococcaceae	Staphylococcus	Staphylococcus aureus	PTU-Bac21	II	PTU-Bac21	II	1	Query is a PTU-Bac21 plasmid	0
NC_007928.1	Bacteria	Firmicutes	Bacilli	Bacillales	Staphylococcaceae	Staphylococcus	Staphylococcus aureus	PTU-Bac42	I	PTU-Bac42	I	1	Query is a PTU-Bac42 plasmid	0
NC_008014.1	Bacteria	Proteobacteria	Deltaproteobacteria	Desulfovibrionales	Desulfovibrionaceae	Lawsonia	Lawsonia intracellularis	-	-	-	-	1	PTU could not be assigned. Query is part of a graph component of size 2	0
NC_008043.1	Bacteria	Proteobacteria	Alphaproteobacteria	Rhodobacterales	Rhodobacteraceae	Ruegeria	Ruegeria sp. TM1040	-	-	-	-	1	PTU could not be assigned. Query is part of a graph component of size 1	0
NC_008119.1	Bacteria	Proteobacteria	Gammaproteobacteria	Enterobacterales	Yersiniaceae	Yersinia	Yersinia pestis	PTU-E6	I	PTU-E6	I	1	Query is a PTU-E6 plasmid	0
NC_008270.1	Bacteria	Actinobacteria	Actinobacteria	Corynebacteriales	Nocardiaceae	Rhodococcus	Rhodococcus jostii	-	-	-	-	1	PTU could not be assigned. Query is part of a graph component of size 1	0
NC_008271.1	Bacteria	Actinobacteria	Actinobacteria	Corynebacteriales	Nocardiaceae	Rhodococcus	Rhodococcus jostii	-	-	-	-	1	PTU could not be assigned. Query is part of a graph component of size 1	0
NC_008318.1	Archaea	Euryarchaeota	Thermoplasmata	Thermoplasmatales	Thermoplasmataceae	Thermoplasma	Thermoplasma acidophilum	-	-	-	-	1	PTU could not be assigned. Query is part of a graph component of size 1	0
NC_008320.1	Bacteria	Proteobacteria	Gammaproteobacteria	Alteromonadales	Shewanellaceae	Shewanella	Shewanella sp. MR-7	-	-	-	-	1	PTU could not be assigned. Query is part of a graph component of size 1	0
NC_008350.1	Bacteria	Firmicutes	Bacilli	Lactobacillales	Streptococcaceae	Streptococcus	Streptococcus pneumoniae	-	-	-	-	1	PTU could not be assigned. Query is part of a graph component of size 1	0
NC_008351.1	Bacteria	Firmicutes	Bacilli	Bacillales	Staphylococcaceae	Staphylococcus	Staphylococcus simulans	PTU-Bac16	III	PTU-Bac16	III	1	Query is a PTU-Bac16 plasmid	0
NC_008357.1	Bacteria	Proteobacteria	Gammaproteobacteria	Pseudomonadales	Pseudomonadaceae	Pseudomonas	Pseudomonas aeruginosa	-	-	-	-	1	PTU could not be assigned. Query is part of a sHSBM cluster of size 2	0
NC_008386.1	Bacteria	Proteobacteria	Alphaproteobacteria	Rhodobacterales	Rhodobacteraceae	Roseobacter	Roseobacter denitrificans	-	-	-	-	1	PTU could not be assigned. Query is part of a graph component of size 1	0
NC_008389.1	Bacteria	Proteobacteria	Alphaproteobacteria	Rhodobacterales	Rhodobacteraceae	Roseobacter	Roseobacter denitrificans	-	-	-	-	1	PTU could not be assigned. Query is part of a graph component of size 1	0
NC_008496.1	Bacteria	Firmicutes	Bacilli	Lactobacillales	Leuconostocaceae	Leuconostoc	Leuconostoc mesenteroides	PTU-Lab1	II	PTU-Lab1	II	1	Query is a PTU-Lab1 plasmid	0
NC_008505.1	Bacteria	Firmicutes	Bacilli	Lactobacillales	Streptococcaceae	Lactococcus	Lactococcus lactis	PTU-Lab27	I	PTU-Lab27	I	0.9	Query is a PTU-Lab27 plasmid	0
NC_008539.1	Bacteria	Actinobacteria	Actinobacteria	Micrococcales	Micrococcaceae	Arthrobacter	Arthrobacter sp. FB24	-	-	-	-	1	PTU could not be assigned. Query is part of a graph component of size 1	0
NC_008565.1	Bacteria	Spirochaetes	Spirochaetia	Spirochaetales	Borreliaceae	Borreliella	Borreliella afzelii	NAS_15	II	NAS_15	II	1	Query is a NAS_15 plasmid	0
NC_008607.1	Bacteria	Proteobacteria	Deltaproteobacteria	Desulfuromonadales	Desulfuromonadaceae	Pelobacter	Pelobacter propionicus	-	-	-	-	1	PTU could not be assigned. Query is part of a graph component of size 1	0
NC_008612.1	Bacteria	Proteobacteria	Gammaproteobacteria	Vibrionales	Vibrionaceae	Photobacterium	Photobacterium damselae	PTU-C	V	PTU-C	V	1	Query is a PTU-C plasmid	0
NC_008770.1	Bacteria	Proteobacteria	Epsilonproteobacteria	Campylobacterales	Campylobacteraceae	Campylobacter	Campylobacter jejuni	PTU-Cam7	II	PTU-Cam7	II	1	Query is a PTU-Cam7 plasmid	0
NC_008790.1	Bacteria	Proteobacteria	Epsilonproteobacteria	Campylobacterales	Campylobacteraceae	Campylobacter	Campylobacter jejuni	PTU-Cam1	II	PTU-Cam1	II	1	Query is a PTU-Cam1 plasmid	0
NC_009034.1	Bacteria	Firmicutes	Bacilli	Bacillales	Bacillaceae	Bacillus	Bacillus thuringiensis	-	-	-	-	1	PTU could not be assigned. Query is part of a graph component of size 1	0
NC_009040.1	Bacteria	Proteobacteria	Alphaproteobacteria	Rhodobacterales	Rhodobacteraceae	Rhodobacter	Rhodobacter sphaeroides	PTU-Rho15	I	PTU-Rho15	I	1	Query is a PTU-Rho15 plasmid	0
NC_009128.1	Bacteria	Actinobacteria	Actinobacteria	Corynebacteriales	Corynebacteriaceae	Corynebacterium	Corynebacterium sp. L2-79-05	-	-	-	-	1	PTU could not be assigned. Query is part of a graph component of size 2	0
NC_009349.1	Bacteria	Proteobacteria	Gammaproteobacteria	Aeromonadales	Aeromonadaceae	Aeromonas	Aeromonas salmonicida	-	-	-	-	1	PTU could not be assigned. Query is part of a sHSBM cluster of size 2	0
NC_009453.1	Bacteria	Actinobacteria	Actinobacteria	Micrococcales	Micrococcaceae	Arthrobacter	Arthrobacter sp. Rue61a	-	-	-	-	1	PTU could not be assigned. Query is part of a graph component of size 1	0
NC_009466.1	Bacteria	Firmicutes	Clostridia	Clostridiales	Clostridiaceae	Clostridium	Clostridium kluyveri	-	-	-	-	1	PTU could not be assigned. Query is part of a graph component of size 2	0
NC_009478.1	Bacteria	Actinobacteria	Actinobacteria	Micrococcales	Microbacteriaceae	Clavibacter	Clavibacter michiganensis	-	-	-	-	1	PTU could not be assigned. Query is part of a graph component of size 2	0
NC_009621.1	Bacteria	Proteobacteria	Alphaproteobacteria	Rhizobiales	Rhizobiaceae	Sinorhizobium	Sinorhizobium medicae	-	-	-	-	1	PTU could not be assigned. Query is part of a graph component of size 1	0
NC_009671.1	Bacteria	Proteobacteria	Alphaproteobacteria	Rhizobiales	Brucellaceae	Ochrobactrum	Ochrobactrum anthropi	-	-	-	-	1	PTU could not be assigned. Query is part of a graph component of size 2	0
NC_009713.1	Bacteria	Proteobacteria	Epsilonproteobacteria	Campylobacterales	Campylobacteraceae	Campylobacter	Campylobacter hominis	-	-	-	-	1	PTU could not be assigned. Query is part of a graph component of size 1	0
NC_009787.1	Bacteria	Proteobacteria	Gammaproteobacteria	Enterobacterales	Enterobacteriaceae	Escherichia	Escherichia coli	PTU-E68	III	PTU-E68	III	1	Query is a PTU-E68 plasmid	0
NC_009934.1	Bacteria	Cyanobacteria	-	Synechococcales	Acaryochloridaceae	Acaryochloris	Acaryochloris marina	-	-	-	-	1	PTU could not be assigned. Query is part of a graph component of size 3	0
NC_009999.1	Bacteria	Proteobacteria	Gammaproteobacteria	Alteromonadales	Shewanellaceae	Shewanella	Shewanella baltica	PTU-Alt1	I	PTU-Alt1	I	0.6	Query is a PTU-Alt1 plasmid	0
NC_010063.1	Bacteria	Firmicutes	Bacilli	Bacillales	Staphylococcaceae	Staphylococcus	Staphylococcus aureus	PTU-Bac17	I	PTU-Bac17	I	1	Query is a PTU-Bac17 plasmid	0
NC_010064.1	Bacteria	Proteobacteria	Gammaproteobacteria	Enterobacterales	Enterobacteriaceae	Escherichia	Escherichia coli	-	-	-	-	1	PTU could not be assigned. Query is part of a graph component of size 2	0
NC_010065.1	Bacteria	Actinobacteria	Actinobacteria	Propionibacteriales	Propionibacteriaceae	Propionibacterium	Propionibacterium freudenreichii	-	-	-	-	1	PTU could not be assigned. Query is part of a graph component of size 1	0
NC_010180.1	Bacteria	Firmicutes	Bacilli	Bacillales	Bacillaceae	Bacillus	Bacillus mycoides	-	-	-	-	1	PTU could not be assigned. Query is part of a graph component of size 1	0
NC_010257.1	Bacteria	Proteobacteria	Gammaproteobacteria	Enterobacterales	Enterobacteriaceae	Escherichia	Escherichia coli	-	-	-	-	1	PTU could not be assigned. Query is part of a sHSBM cluster of size 2	0
NC_010282.1	Bacteria	Firmicutes	Bacilli	Bacillales	Bacillaceae	Bacillus	Bacillus thuringiensis	-	-	-	-	1	PTU could not be assigned. Query is part of a graph component of size 1	0
NC_010331.1	Bacteria	Proteobacteria	Gammaproteobacteria	Thiotrichales	Francisellaceae	Francisella	Francisella philomiragia	PTU-Thi8	III	PTU-Thi8	III	1	Query is a PTU-Thi8 plasmid	0
NC_010368.1	Archaea	Euryarchaeota	Halobacteria	Halobacteriales	Halobacteriaceae	Halobacterium	Halobacterium salinarum	PTU-Hal1	I	PTU-Hal1	I	1	Query is a PTU-Hal1 plasmid	0
NC_010371.1	Bacteria	Firmicutes	Tissierellia	Tissierellales	Peptoniphilaceae	Finegoldia	Finegoldia magna	-	-	-	-	1	PTU could not be assigned. Query is part of a graph component of size 1	0
NC_010377.1	Bacteria	Proteobacteria	Gammaproteobacteria	Enterobacterales	Yersiniaceae	Yersinia	Yersinia enterocolitica	-	-	-	-	1	PTU could not be assigned. Query is part of a graph component of size 2	0
NC_010401.1	Bacteria	Proteobacteria	Gammaproteobacteria	Pseudomonadales	Moraxellaceae	Acinetobacter	Acinetobacter baumannii	-	-	-	-	1	PTU could not be assigned. Query is part of a graph component of size 1	0
NC_010421.1	Bacteria	Proteobacteria	Gammaproteobacteria	Enterobacterales	Enterobacteriaceae	Salmonella	Salmonella enterica	PTU-X1	III	PTU-X1	III	1	Query is a PTU-X1 plasmid	0
NC_010422.1	Bacteria	Proteobacteria	Gammaproteobacteria	Enterobacterales	Enterobacteriaceae	Salmonella	Salmonella enterica	-	-	-	-	1	PTU could not be assigned. Query is part of a sHSBM cluster of size 3	0
NC_010477.1	Bacteria	Cyanobacteria	-	Synechococcales	Synechococcaceae	Synechococcus	Synechococcus sp. PCC 7002	-	-	-	-	1	PTU could not be assigned. Query is part of a graph component of size 2	0
NC_010479.1	Bacteria	Cyanobacteria	-	Synechococcales	Synechococcaceae	Synechococcus	Synechococcus sp. PCC 7002	-	-	-	-	1	PTU could not be assigned. Query is part of a graph component of size 1	0
NC_010550.1	Bacteria	Firmicutes	Bacilli	Bacillales	-	Exiguobacterium	Exiguobacterium sibiricum	-	-	-	-	1	PTU could not be assigned. Query is part of a graph component of size 1	0
NC_010553.1	Bacteria	Proteobacteria	Betaproteobacteria	Burkholderiales	Burkholderiaceae	Burkholderia	Burkholderia ambifaria	-	-	-	-	1	PTU could not be assigned. Query is part of a graph component of size 1	0
NC_010555.1	Bacteria	Proteobacteria	Gammaproteobacteria	Enterobacterales	Morganellaceae	Proteus	Proteus mirabilis	-	-	-	-	1	PTU could not be assigned. Query is part of a sHSBM cluster of size 2	0
NC_010558.1	Bacteria	Proteobacteria	Gammaproteobacteria	Enterobacterales	Enterobacteriaceae	Escherichia	Escherichia coli	PTU-FE	III	PTU-FE	III	0.7308	Query is a PTU-FE plasmid	0
NC_010684.1	Bacteria	Firmicutes	Bacilli	Bacillales	Staphylococcaceae	Staphylococcus	Staphylococcus aureus	PTU-Bac16	III	PTU-Bac16	III	0.9762	Query is a PTU-Bac16 plasmid	0
NC_010722.1	Bacteria	Proteobacteria	Gammaproteobacteria	Pseudomonadales	Pseudomonadaceae	Pseudomonas	Pseudomonas aeruginosa	-	-	-	-	1	PTU could not be assigned. Query is part of a graph component of size 1	0
NC_010724.1	Bacteria	Firmicutes	Clostridia	Natranaerobiales	Natranaerobiaceae	Natranaerobius	Natranaerobius thermophilus	-	-	-	-	1	PTU could not be assigned. Query is part of a graph component of size 1	0
NC_010874.1	Bacteria	Actinobacteria	Actinobacteria	Corynebacteriales	Nocardiaceae	Nocardia	Nocardia sp. 107	-	-	-	-	1	PTU could not be assigned. Query is part of a graph component of size 1	0
NC_010879.1	Bacteria	Proteobacteria	Betaproteobacteria	Burkholderiales	Burkholderiaceae	Burkholderia	Burkholderia glumae	-	-	-	-	1	PTU could not be assigned. Query is part of a graph component of size 1	0
NC_010902.1	Bacteria	Proteobacteria	Betaproteobacteria	Burkholderiales	Burkholderiaceae	Cupriavidus	Cupriavidus taiwanensis	-	-	-	-	1	PTU could not be assigned. Query is part of a graph component of size 2	0
NC_010929.1	Bacteria	Proteobacteria	Alphaproteobacteria	Rhizobiales	Rhizobiaceae	Agrobacterium	Agrobacterium tumefaciens	-	-	-	-	1	PTU could not be assigned. Query is part of a graph component of size 1	0
NC_010993.1	Bacteria	Proteobacteria	Gammaproteobacteria	Enterobacterales	Enterobacteriaceae	Salmonella	Salmonella enterica	PTU-E3	V	PTU-E3	V	1	Query is a PTU-E3 plasmid	0
NC_011078.1	Bacteria	Proteobacteria	Gammaproteobacteria	Enterobacterales	Enterobacteriaceae	Salmonella	Salmonella enterica	-	-	-	-	1	PTU could not be assigned. Query is part of a graph component of size 1	0
NC_011092.1	Bacteria	Proteobacteria	Gammaproteobacteria	Enterobacterales	Enterobacteriaceae	Salmonella	Salmonella enterica	PTU-E50	IV	PTU-E50	IV	1	Query is a PTU-E50 plasmid	0
NC_011225.1	Bacteria	Firmicutes	Bacilli	Lactobacillales	Lactobacillaceae	Lactobacillus	Lactobacillus rhamnosus	-	-	-	-	1	PTU could not be assigned. Query is part of a sHSBM cluster of size 1	0
NC_011245.1	Bacteria	Spirochaetes	Spirochaetia	Spirochaetales	Borreliaceae	Borrelia	Borrelia duttonii	-	-	-	-	1	PTU could not be assigned. Query is part of a sHSBM cluster of size 3	0
NC_011248.1	Bacteria	Spirochaetes	Spirochaetia	Spirochaetales	Borreliaceae	Borrelia	Borrelia duttonii	-	-	-	-	1	PTU could not be assigned. Query is part of a sHSBM cluster of size 2	0
NC_011254.1	Bacteria	Spirochaetes	Spirochaetia	Spirochaetales	Borreliaceae	Borrelia	Borrelia duttonii	-	-	-	-	1	PTU could not be assigned. Query is part of a sHSBM cluster of size 1	0
NC_011264.1	Bacteria	Spirochaetes	Spirochaetia	Spirochaetales	Borreliaceae	Borrelia	Borrelia duttonii	-	-	-	-	1	PTU could not be assigned. Query is part of a sHSBM cluster of size 1	0
NC_011266.1	Bacteria	Proteobacteria	Gammaproteobacteria	Enterobacterales	Enterobacteriaceae	Escherichia	Escherichia coli	PTU-E9	VI	PTU-E9	VI	1	Query is a PTU-E9 plasmid	0
NC_011314.1	Bacteria	Proteobacteria	Gammaproteobacteria	Vibrionales	Vibrionaceae	Aliivibrio	Aliivibrio salmonicida	-	-	-	-	1	PTU could not be assigned. Query is part of a graph component of size 1	0
NC_011350.1	Bacteria	Proteobacteria	Gammaproteobacteria	Enterobacterales	Enterobacteriaceae	Escherichia	Escherichia coli	PTU-E5	I	PTU-E5	I	1	Query is a PTU-E5 plasmid	0
NC_011351.1	Bacteria	Proteobacteria	Gammaproteobacteria	Enterobacterales	Enterobacteriaceae	Escherichia	Escherichia coli	PTU-E28	III	PTU-E28	III	1	Query is a PTU-E28 plasmid	0
NC_011352.1	Bacteria	Firmicutes	Bacilli	Lactobacillales	Lactobacillaceae	Lactobacillus	Lactobacillus casei	PTU-Lab22	III	PTU-Lab22	III	0.8235	Query is a PTU-Lab22 plasmid	0
NC_011368.1	Bacteria	Proteobacteria	Alphaproteobacteria	Rhizobiales	Rhizobiaceae	Rhizobium	Rhizobium leguminosarum	PTU-Rhi13	II	PTU-Rhi13	II	0.8	Query is a PTU-Rhi13 plasmid	0
NC_011378.1	Bacteria	Proteobacteria	Gammaproteobacteria	Pasteurellales	Pasteurellaceae	Pasteurella	Pasteurella multocida	-	-	-	-	1	PTU could not be assigned. Query is part of a sHSBM cluster of size 3	0
NC_011383.1	Bacteria	Proteobacteria	Gammaproteobacteria	Enterobacterales	Enterobacteriaceae	Klebsiella	Klebsiella pneumoniae	PTU-N1	IV	PTU-N1	IV	1	Query is a PTU-N1 plasmid	0
NC_011422.1	Bacteria	Proteobacteria	Gammaproteobacteria	Enterobacterales	Enterobacteriaceae	Salmonella	Salmonella enterica	-	-	-	-	1	PTU could not be assigned. Query is part of a graph component of size 1	0
NC_011564.1	Bacteria	Bacteroidetes	Bacteroidia	Bacteroidales	-	Candidatus Azobacteroides	Candidatus Azobacteroides pseudotrichonymphae	-	-	-	-	1	PTU could not be assigned. Query is part of a graph component of size 1	0
NC_011640.1	Bacteria	Proteobacteria	Gammaproteobacteria	Enterobacterales	Enterobacteriaceae	Klebsiella	Klebsiella pneumoniae	-	-	-	-	1	PTU could not be assigned. Query is part of a sHSBM cluster of size 2	0
NC_011648.1	Bacteria	Spirochaetes	Spirochaetia	Spirochaetales	Borreliaceae	Borreliella	Borreliella afzelii	NAS_47	II	NAS_47	II	0.9477	Query is a NAS_47 plasmid	0
NC_011664.1	Bacteria	Proteobacteria	Gammaproteobacteria	Alteromonadales	Shewanellaceae	Shewanella	Shewanella baltica	PTU-Alt1	I	PTU-Alt1	I	1	Query is a PTU-Alt1 plasmid	0
NC_011724.1	Bacteria	Spirochaetes	Spirochaetia	Spirochaetales	Borreliaceae	Borreliella	Borreliella burgdorferi	NAS_1	II	NAS_1	II	1	Query is a NAS_1 plasmid	0
NC_011746.1	Bacteria	Deinococcus-Thermus	Deinococci	Deinococcales	Deinococcaceae	Deinococcus	Deinococcus radiopugnans	-	-	-	-	1	PTU could not be assigned. Query is part of a graph component of size 1	0
NC_011752.1	Bacteria	Proteobacteria	Gammaproteobacteria	Enterobacterales	Enterobacteriaceae	Escherichia	Escherichia coli	-	-	-	-	1	PTU could not be assigned. Query is part of a graph component of size 2	0
NC_011774.1	Bacteria	Firmicutes	Bacilli	Bacillales	Bacillaceae	Bacillus	Bacillus cereus	-	-	-	-	1	PTU could not be assigned. Query is part of a graph component of size 1	0
NC_011782.1	Bacteria	Spirochaetes	Spirochaetia	Spirochaetales	Borreliaceae	Borreliella	Borreliella burgdorferi	NAS_14	I	NAS_14	I	1	Query is a NAS_14 plasmid	0
NC_011788.1	Bacteria	Spirochaetes	Spirochaetia	Spirochaetales	Borreliaceae	Borreliella	Borreliella afzelii	NAS_5	II	NAS_5	II	1	Query is a NAS_5 plasmid	0
NC_011799.1	Bacteria	Proteobacteria	Gammaproteobacteria	Enterobacterales	Enterobacteriaceae	Escherichia	Escherichia coli	PTU-E1	III	PTU-E1	III	0.9692	Query is a PTU-E1 plasmid	0
NC_011812.1	Bacteria	Proteobacteria	Gammaproteobacteria	Enterobacterales	Enterobacteriaceae	Escherichia	Escherichia coli	PTU-FE	III	PTU-FE	III	0.7308	Query is a PTU-FE plasmid	0
NC_011839.1	Bacteria	Firmicutes	Bacilli	Lactobacillales	Lactobacillaceae	Lactobacillus	Lactobacillus gasseri	PTU-Lab22	III	PTU-Lab22	III	1	Query is a PTU-Lab22 plasmid	0
NC_011847.1	Bacteria	Spirochaetes	Spirochaetia	Spirochaetales	Borreliaceae	Borreliella	Borreliella burgdorferi	NAS_47	II	NAS_47	II	0.9931	Query is a NAS_47 plasmid	0
NC_011860.1	Bacteria	Spirochaetes	Spirochaetia	Spirochaetales	Borreliaceae	Borreliella	Borreliella garinii	-	-	-	-	1	PTU could not be assigned. Query is part of a sHSBM cluster of size 1	0
NC_011866.1	Bacteria	Spirochaetes	Spirochaetia	Spirochaetales	Borreliaceae	Borreliella	Borreliella burgdorferi	NAS_12	I	NAS_12	I	1	Query is a NAS_12 plasmid	0
NC_011867.1	Bacteria	Spirochaetes	Spirochaetia	Spirochaetales	Borreliaceae	Borreliella	Borreliella garinii	-	-	-	-	1	PTU could not be assigned. Query is part of a graph component of size 1	0
NC_011868.1	Bacteria	Spirochaetes	Spirochaetia	Spirochaetales	Borreliaceae	Borreliella	Borreliella burgdorferi	NAS_22	III	NAS_22	III	1	Query is a NAS_22 plasmid	0
NC_011877.1	Bacteria	Spirochaetes	Spirochaetia	Spirochaetales	Borreliaceae	Borreliella	Borreliella garinii	NAS_51	II	NAS_51	II	1	Query is a NAS_51 plasmid	0
NC_011880.1	Bacteria	Cyanobacteria	-	Oscillatoriales	Cyanothecaceae	Cyanothece	Cyanothece sp. PCC 7425	-	-	-	-	1	PTU could not be assigned. Query is part of a graph component of size 1	0
NC_011895.1	Bacteria	Proteobacteria	Alphaproteobacteria	Rhizobiales	Methylobacteriaceae	Methylobacterium	Methylobacterium nodulans	-	-	-	-	1	PTU could not be assigned. Query is part of a graph component of size 1	0
NC_011981.1	Bacteria	Proteobacteria	Alphaproteobacteria	Rhizobiales	Rhizobiaceae	Agrobacterium	Agrobacterium vitis	-	-	-	-	1	PTU could not be assigned. Query is part of a graph component of size 1	0
NC_011986.1	Bacteria	Proteobacteria	Alphaproteobacteria	Rhizobiales	Rhizobiaceae	Agrobacterium	Agrobacterium vitis	-	-	-	-	1	PTU could not be assigned. Query is part of a graph component of size 1	0
NC_011996.1	Bacteria	Firmicutes	Bacilli	Bacillales	Staphylococcaceae	Macrococcus	Macrococcus caseolyticus	-	-	-	-	1	PTU could not be assigned. Query is part of a graph component of size 1	0
NC_012002.1	Bacteria	Firmicutes	Bacilli	Bacillales	Staphylococcaceae	Macrococcus	Macrococcus caseolyticus	-	-	-	-	1	PTU could not be assigned. Query is part of a graph component of size 2	0
NC_012003.1	Bacteria	Firmicutes	Bacilli	Bacillales	Staphylococcaceae	Macrococcus	Macrococcus caseolyticus	-	-	-	-	1	PTU could not be assigned. Query is part of a sHSBM cluster of size 1	0
NC_012030.1	Archaea	Euryarchaeota	Halobacteria	Haloferacales	Halorubraceae	Halorubrum	Halorubrum lacusprofundi	-	-	-	-	1	PTU could not be assigned. Query is part of a graph component of size 1	0
NC_012031.1	Bacteria	Firmicutes	Bacilli	Lactobacillales	Lactobacillaceae	Pediococcus	Pediococcus pentosaceus	-	-	-	-	1	PTU could not be assigned. Query is part of a sHSBM cluster of size 1	0
NC_012089.1	Bacteria	Tenericutes	Mollicutes	Acholeplasmatales	Acholeplasmataceae	Candidatus Phytoplasma	Onion yellows phytoplasma	PTU-Ach1	II	PTU-Ach1	II	1	Query is a PTU-Ach1 plasmid	0
NC_012105.1	Bacteria	Spirochaetes	Spirochaetia	Spirochaetales	Borreliaceae	Borreliella	Borreliella burgdorferi	NAS_47	II	NAS_47	II	0.9931	Query is a NAS_47 plasmid	0
NC_012114.1	Bacteria	Spirochaetes	Spirochaetia	Spirochaetales	Borreliaceae	Borreliella	Borreliella burgdorferi	NAS_47	II	NAS_47	II	0.9931	Query is a NAS_47 plasmid	0
NC_012161.1	Bacteria	Spirochaetes	Spirochaetia	Spirochaetales	Borreliaceae	Borreliella	Borreliella burgdorferi	NAS_47	II	NAS_47	II	0.9477	Query is a NAS_47 plasmid	0
NC_012163.1	Bacteria	Spirochaetes	Spirochaetia	Spirochaetales	Borreliaceae	Borreliella	Borreliella burgdorferi	NAS_3	I	NAS_3	I	1	Query is a NAS_3 plasmid	0
NC_012169.1	Bacteria	Spirochaetes	Spirochaetia	Spirochaetales	Borreliaceae	Borreliella	Borreliella valaisiana	NAS_13	II	NAS_13	II	1	Query is a NAS_13 plasmid	0
NC_012173.1	Bacteria	Spirochaetes	Spirochaetia	Spirochaetales	Borreliaceae	Borreliella	Borreliella spielmanii	-	-	-	-	1	PTU could not be assigned. Query is part of a sHSBM cluster of size 1	0
NC_012179.1	Bacteria	Spirochaetes	Spirochaetia	Spirochaetales	Borreliaceae	Borreliella	Borreliella burgdorferi	NAS_14	I	NAS_14	I	1	Query is a NAS_14 plasmid	0
NC_012188.1	Bacteria	Spirochaetes	Spirochaetia	Spirochaetales	Borreliaceae	Borreliella	Borreliella burgdorferi	NAS_14	I	NAS_14	I	1	Query is a NAS_14 plasmid	0
NC_012196.1	Bacteria	Spirochaetes	Spirochaetia	Spirochaetales	Borreliaceae	Borreliella	Borreliella burgdorferi	NAS_18	II	NAS_18	II	0.9091	Query is a NAS_18 plasmid	0
NC_012236.1	Bacteria	Spirochaetes	Spirochaetia	Spirochaetales	Borreliaceae	Borreliella	Borreliella burgdorferi	NAS_3	I	NAS_3	I	1	Query is a NAS_3 plasmid	0
NC_012264.1	Bacteria	Spirochaetes	Spirochaetia	Spirochaetales	Borreliaceae	Borreliella	Borreliella burgdorferi	NAS_47	II	NAS_47	II	0.9477	Query is a NAS_47 plasmid	0
NC_012266.1	Bacteria	Spirochaetes	Spirochaetia	Spirochaetales	Borreliaceae	Borreliella	Borreliella burgdorferi	NAS_47	II	NAS_47	II	0.9477	Query is a NAS_47 plasmid	0
NC_012494.1	Bacteria	Spirochaetes	Spirochaetia	Spirochaetales	Borreliaceae	Borreliella	Borreliella burgdorferi	NAS_18	II	NAS_18	II	0.9091	Query is a NAS_18 plasmid	0
NC_012515.1	Bacteria	Spirochaetes	Spirochaetia	Spirochaetales	Borreliaceae	Borreliella	Borreliella burgdorferi	NAS_47	II	NAS_47	II	0.9931	Query is a NAS_47 plasmid	0
NC_012523.1	Bacteria	Actinobacteria	Actinobacteria	Corynebacteriales	Nocardiaceae	Rhodococcus	Rhodococcus opacus	-	-	-	-	1	PTU could not be assigned. Query is part of a graph component of size 1	0
NC_012630.1	Bacteria	Chlamydiae	Chlamydiia	Chlamydiales	Chlamydiaceae	Chlamydia	Chlamydia trachomatis	PTU-Cla2	II	PTU-Cla2	II	1	Query is a PTU-Cla2 plasmid	0
NC_012656.1	Bacteria	Firmicutes	Bacilli	Bacillales	Bacillaceae	Bacillus	Bacillus anthracis	PTU-Bac37	II	PTU-Bac37	II	1	Query is a PTU-Bac37 plasmid	0
NC_012732.1	Bacteria	Proteobacteria	Alphaproteobacteria	Rickettsiales	Rickettsiaceae	Rickettsia	Rickettsia peacockii	-	-	-	-	1	PTU could not be assigned. Query is part of a graph component of size 1	0
NC_012758.1	Bacteria	Proteobacteria	Gammaproteobacteria	Vibrionales	Vibrionaceae	Vibrio	Vibrio vulnificus	-	-	-	-	1	PTU could not be assigned. Query is part of a graph component of size 1	0
NC_012760.1	Bacteria	Firmicutes	Clostridia	Clostridiales	Clostridiaceae	Clostridium	Clostridium butyricum	-	-	-	-	1	PTU could not be assigned. Query is part of a graph component of size 3	0
NC_012811.1	Bacteria	Proteobacteria	Alphaproteobacteria	Rhizobiales	Methylobacteriaceae	Methylobacterium	Methylobacterium extorquens	-	-	-	-	1	PTU could not be assigned. Query is part of a graph component of size 1	0
NC_012849.1	Bacteria	Proteobacteria	Betaproteobacteria	Burkholderiales	Burkholderiaceae	Ralstonia	Ralstonia pickettii	-	-	-	-	1	PTU could not be assigned. Query is part of a graph component of size 1	0
NC_012858.1	Bacteria	Proteobacteria	Alphaproteobacteria	Rhizobiales	Rhizobiaceae	Rhizobium	Rhizobium leguminosarum	PTU-Rhi18	I	PTU-Rhi18	I	1	Query is a PTU-Rhi18 plasmid	0
NC_013193.1	Bacteria	Proteobacteria	Betaproteobacteria	-	-	Candidatus Accumulibacter	Candidatus Accumulibacter phosphatis	-	-	-	-	1	PTU could not be assigned. Query is part of a graph component of size 1	0
NC_013201.1	Archaea	Euryarchaeota	Halobacteria	Halobacteriales	Haloarculaceae	Halomicrobium	Halomicrobium mukohataei	-	-	-	-	1	PTU could not be assigned. Query is part of a graph component of size 1	0
NC_013211.1	Bacteria	Proteobacteria	Alphaproteobacteria	Rhodospirillales	Acetobacteraceae	Acetobacter	Acetobacter pasteurianus	PTU-Rho8	I	PTU-Rho8	I	1	Query is a PTU-Rho8 plasmid	0
NC_013265.1	Bacteria	Proteobacteria	Gammaproteobacteria	Enterobacterales	Erwiniaceae	Erwinia	Erwinia pyrifoliae	PTU-E3	V	PTU-E3	V	0.9123	Query is a PTU-E3 plasmid	0
NC_013277.1	Bacteria	Proteobacteria	Gammaproteobacteria	Pseudomonadales	Moraxellaceae	Acinetobacter	Acinetobacter baumannii	PTU-Pse7	I	PTU-Pse7	I	1	Query is a PTU-Pse7 plasmid	0
NC_013319.1	Bacteria	Firmicutes	Bacilli	Bacillales	Staphylococcaceae	Staphylococcus	Staphylococcus aureus	PTU-Bac42	I	PTU-Bac42	I	0.9032	Query is a PTU-Bac42 plasmid	0
NC_013321.1	Bacteria	Firmicutes	Bacilli	Bacillales	Staphylococcaceae	Staphylococcus	Staphylococcus aureus	-	-	-	-	1	PTU could not be assigned. Query is part of a sHSBM cluster of size 2	0
NC_013333.1	Bacteria	Firmicutes	Bacilli	Bacillales	Staphylococcaceae	Staphylococcus	Staphylococcus aureus	-	-	-	-	1	PTU could not be assigned. Query is part of a graph component of size 1	0
NC_013337.1	Bacteria	Firmicutes	Bacilli	Bacillales	Staphylococcaceae	Staphylococcus	Staphylococcus aureus	PTU-Bac42	I	PTU-Bac42	I	0.96	Query is a PTU-Bac42 plasmid	0
NC_013348.1	Bacteria	Firmicutes	Bacilli	Bacillales	Staphylococcaceae	Staphylococcus	Staphylococcus aureus	PTU-Bac22	II	PTU-Bac22	II	1	Query is a PTU-Bac22 plasmid	0
NC_013380.1	Bacteria	Firmicutes	Bacilli	Bacillales	Staphylococcaceae	Staphylococcus	Staphylococcus epidermidis	PTU-Bac40	II	PTU-Bac40	II	0.5714	Query is a PTU-Bac40 plasmid	0
NC_013417.1	Bacteria	Actinobacteria	Actinobacteria	Streptomycetales	Streptomycetaceae	Streptomyces	Streptomyces sp. x3	-	-	-	-	1	PTU could not be assigned. Query is part of a graph component of size 1	0
NC_013449.1	Bacteria	Actinobacteria	Actinobacteria	Streptomycetales	Streptomycetaceae	Streptomyces	Streptomyces sp. W9	-	-	-	-	1	PTU could not be assigned. Query is part of a graph component of size 1	0
NC_013500.1	Bacteria	Proteobacteria	Gammaproteobacteria	Pseudomonadales	Moraxellaceae	Moraxella	Moraxella bovis	-	-	-	-	1	PTU could not be assigned. Query is part of a graph component of size 1	0
NC_013503.1	Bacteria	Proteobacteria	Gammaproteobacteria	Enterobacterales	Enterobacteriaceae	Escherichia	Escherichia coli	PTU-E80	IV	PTU-E80	IV	0.8	Query is a PTU-E80 plasmid	0
NC_013506.1	Bacteria	Proteobacteria	Gammaproteobacteria	Pseudomonadales	Moraxellaceae	Acinetobacter	Acinetobacter baumannii	-	-	-	-	1	PTU could not be assigned. Query is part of a graph component of size 3	0
NC_013507.1	Bacteria	Proteobacteria	Gammaproteobacteria	Enterobacterales	Enterobacteriaceae	Escherichia	Escherichia coli	-	-	-	-	1	PTU could not be assigned. Query is part of a graph component of size 2	0
NC_013534.1	Bacteria	Firmicutes	Bacilli	Bacillales	Bacillaceae	Bacillus	Bacillus pumilus	-	-	-	-	1	PTU could not be assigned. Query is part of a sHSBM cluster of size 1	0
NC_013718.1	Bacteria	Proteobacteria	Gammaproteobacteria	Enterobacterales	Enterobacteriaceae	Citrobacter	Citrobacter rodentium	PTU-X4	III	PTU-X4	III	1	Query is a PTU-X4 plasmid	0
NC_013727.1	Bacteria	Proteobacteria	Gammaproteobacteria	Enterobacterales	Enterobacteriaceae	Shigella	Shigella sonnei	PTU-FE	III	PTU-FE	III	0.7244	Query is a PTU-FE plasmid	0
NC_013747.1	Archaea	Euryarchaeota	Halobacteria	Natrialbales	Natrialbaceae	Haloterrigena	Haloterrigena turkmenica	-	-	-	-	1	PTU could not be assigned. Query is part of a graph component of size 1	0
NC_013767.1	Bacteria	Firmicutes	Bacilli	Bacillales	Listeriaceae	Listeria	Listeria monocytogenes	PTU-Bac29	I	PTU-Bac29	I	1	Query is a PTU-Bac29 plasmid	0
NC_013858.1	Bacteria	Proteobacteria	Alphaproteobacteria	Rhodospirillales	Rhodospirillaceae	Azospirillum	Azospirillum lipoferum	-	-	-	-	1	PTU could not be assigned. Query is part of a graph component of size 1	0
NC_013923.1	Archaea	Euryarchaeota	Halobacteria	Natrialbales	Natrialbaceae	Natrialba	Natrialba magadii	-	-	-	-	1	PTU could not be assigned. Query is part of a graph component of size 1	0
NC_013924.1	Archaea	Euryarchaeota	Halobacteria	Natrialbales	Natrialbaceae	Natrialba	Natrialba magadii	-	-	-	-	1	PTU could not be assigned. Query is part of a graph component of size 1	0
NC_014015.1	Bacteria	Firmicutes	Bacilli	Bacillales	Planococcaceae	Sporosarcina	Sporosarcina ureae	PTU-Bac9	V	PTU-Bac9	V	1	Query is a PTU-Bac9 plasmid	0
NC_014017.1	Bacteria	Proteobacteria	Gammaproteobacteria	Enterobacterales	Yersiniaceae	Yersinia	Yersinia pestis	PTU-E2	II	PTU-E2	II	1	Query is a PTU-E2 plasmid	0
NC_014025.1	Bacteria	Firmicutes	Bacilli	Bacillales	Bacillaceae	Bacillus	Bacillus megaterium	-	-	-	-	1	PTU could not be assigned. Query is part of a graph component of size 1	0
NC_014026.1	Bacteria	Bacteroidetes	-	Bacteroidetes Order II. Incertae sedis	Rhodothermaceae	Salinibacter	Salinibacter ruber	-	-	-	-	1	PTU could not be assigned. Query is part of a graph component of size 1	0
NC_014035.1	Bacteria	Proteobacteria	Alphaproteobacteria	Rhodobacterales	Rhodobacteraceae	Rhodobacter	Rhodobacter capsulatus	-	-	-	-	1	PTU could not be assigned. Query is part of a graph component of size 1	0
NC_014107.1	Bacteria	Proteobacteria	Gammaproteobacteria	Enterobacterales	Enterobacteriaceae	Enterobacter	Enterobacter cloacae	PTU-E60	II	PTU-E60	II	1	Query is a PTU-E60 plasmid	0
NC_014170.1	Bacteria	Proteobacteria	Gammaproteobacteria	Enterobacterales	Morganellaceae	Xenorhabdus	Xenorhabdus nematophila	-	-	-	-	1	PTU could not be assigned. Query is part of a graph component of size 2	0
NC_014235.1	Bacteria	Proteobacteria	Gammaproteobacteria	Enterobacterales	Enterobacteriaceae	Escherichia	Escherichia coli	PTU-E1	III	PTU-E1	III	0.9385	Query is a PTU-E1 plasmid	0
NC_014495.1	Bacteria	Firmicutes	Bacilli	Bacillales	Listeriaceae	Listeria	Listeria monocytogenes	PTU-Bac29	I	PTU-Bac29	I	0.9375	Query is a PTU-Bac29 plasmid	0
NC_014548.1	Bacteria	Actinobacteria	Actinobacteria	Micrococcales	Micrococcaceae	Glutamicibacter	Glutamicibacter arilaitensis	-	-	-	-	1	PTU could not be assigned. Query is part of a graph component of size 2	0
NC_014557.1	Bacteria	Firmicutes	Bacilli	Bacillales	Bacillaceae	Bacillus	Bacillus sp. BS-02	-	-	-	-	1	PTU could not be assigned. Query is part of a graph component of size 1	0
NC_014626.1	Bacteria	Proteobacteria	Alphaproteobacteria	Rhodobacterales	Rhodobacteraceae	Ketogulonicigenium	Ketogulonicigenium vulgare	-	-	-	-	1	PTU could not be assigned. Query is part of a graph component of size 2	0
NC_014827.1	Bacteria	Firmicutes	Clostridia	Clostridiales	Ruminococcaceae	Ruminococcus	Ruminococcus albus	-	-	-	-	1	PTU could not be assigned. Query is part of a graph component of size 1	0
NC_014908.1	Bacteria	Proteobacteria	Betaproteobacteria	Burkholderiales	Comamonadaceae	Alicycliphilus	Alicycliphilus denitrificans	-	-	-	-	1	PTU could not be assigned. Query is part of a graph component of size 1	0
NC_014937.1	Bacteria	Firmicutes	Bacilli	Bacillales	Bacillaceae	Bacillus	Bacillus thuringiensis	-	-	-	-	1	PTU could not be assigned. Query is part of a graph component of size 1	0
NC_015054.1	Bacteria	Proteobacteria	Gammaproteobacteria	Enterobacterales	Yersiniaceae	Yersinia	Yersinia pestis	-	-	-	-	1	PTU could not be assigned. Query is part of a graph component of size 2	0
NC_015055.1	Bacteria	Proteobacteria	Gammaproteobacteria	Enterobacterales	Yersiniaceae	Yersinia	Yersinia pestis	PTU-E6	I	PTU-E6	I	1	Query is a PTU-E6 plasmid	0
NC_015058.1	Bacteria	Acidobacteria	Acidobacteriia	Acidobacteriales	Acidobacteriaceae	Granulicella	Granulicella tundricola	-	-	-	-	1	PTU could not be assigned. Query is part of a graph component of size 1	0
NC_015059.1	Bacteria	Acidobacteria	Acidobacteriia	Acidobacteriales	Acidobacteriaceae	Granulicella	Granulicella tundricola	-	-	-	-	1	PTU could not be assigned. Query is part of a graph component of size 1	0
NC_015062.1	Bacteria	Proteobacteria	Gammaproteobacteria	Enterobacterales	Yersiniaceae	Rahnella	Rahnella sp. Y9602	-	-	-	-	1	PTU could not be assigned. Query is part of a graph component of size 3	0
NC_015148.1	Bacteria	Firmicutes	Bacilli	Bacillales	Bacillaceae	Bacillus	Bacillus subtilis	PTU-Bac2	I	PTU-Bac2	I	1	Query is a PTU-Bac2 plasmid	0
NC_015173.2	Bacteria	Firmicutes	Bacilli	Bacillales	Staphylococcaceae	Staphylococcus	Staphylococcus simulans	-	-	-	-	1	PTU could not be assigned. Query is part of a sHSBM cluster of size 1	0
NC_015187.1	Bacteria	Proteobacteria	Alphaproteobacteria	Rhodospirillales	Acetobacteraceae	Acidiphilium	Acidiphilium multivorum	-	-	-	-	1	PTU could not be assigned. Query is part of a graph component of size 1	0
NC_015217.1	Bacteria	Chlamydiae	Chlamydiia	Chlamydiales	Chlamydiaceae	Chlamydia	Chlamydia psittaci	PTU-Cla1	II	PTU-Cla1	II	1	Query is a PTU-Cla1 plasmid	0
NC_015221.1	Bacteria	Proteobacteria	Betaproteobacteria	Nitrosomonadales	Nitrosomonadaceae	Nitrosomonas	Nitrosomonas sp. AL212	-	-	-	-	1	PTU could not be assigned. Query is part of a graph component of size 1	0
NC_015257.1	Bacteria	Firmicutes	Bacilli	Lactobacillales	Enterococcaceae	Tetragenococcus	Tetragenococcus halophilus	PTU-Lab32	II	PTU-Lab32	II	1	Query is a PTU-Lab32 plasmid	0
NC_015383.1	Bacteria	Proteobacteria	Betaproteobacteria	Burkholderiales	Burkholderiaceae	Burkholderia	Burkholderia gladioli	-	-	-	-	1	PTU could not be assigned. Query is part of a graph component of size 1	0
NC_015417.1	Bacteria	Firmicutes	Clostridia	Clostridiales	Clostridiaceae	Clostridium	Clostridium botulinum	-	-	-	-	1	PTU could not be assigned. Query is part of a graph component of size 1	0
NC_015512.1	Bacteria	Bacteroidetes	Saprospiria	Saprospirales	Haliscomenobacteraceae	Haliscomenobacter	Haliscomenobacter hydrossis	-	-	-	-	1	PTU could not be assigned. Query is part of a graph component of size 1	0
NC_015583.1	Bacteria	Proteobacteria	Alphaproteobacteria	Sphingomonadales	Sphingomonadaceae	Novosphingobium	Novosphingobium sp. PP1Y	-	-	-	-	1	PTU could not be assigned. Query is part of a graph component of size 1	0
NC_015592.1	Bacteria	Proteobacteria	Alphaproteobacteria	Rhizobiales	Rhizobiaceae	Sinorhizobium	Sinorhizobium meliloti	-	-	-	-	1	PTU could not be assigned. Query is part of a graph component of size 1	0
NC_015658.1	Archaea	Euryarchaeota	Halobacteria	Natrialbales	Natrialbaceae	Halopiger	Halopiger xanaduensis	-	-	-	-	1	PTU could not be assigned. Query is part of a graph component of size 1	0
NC_015659.1	Archaea	Euryarchaeota	Halobacteria	Natrialbales	Natrialbaceae	Halopiger	Halopiger xanaduensis	-	-	-	-	1	PTU could not be assigned. Query is part of a graph component of size 1	0
NC_015686.1	Bacteria	Firmicutes	Clostridia	Clostridiales	Clostridiaceae	Clostridium	Clostridium acetobutylicum	-	-	-	-	1	PTU could not be assigned. Query is part of a graph component of size 2	0
NC_015741.1	Bacteria	Proteobacteria	Alphaproteobacteria	Rhodobacterales	Rhodobacteraceae	Roseobacter	Roseobacter litoralis	-	-	-	-	1	PTU could not be assigned. Query is part of a graph component of size 1	0
NC_015742.1	Bacteria	Proteobacteria	Alphaproteobacteria	Rhizobiales	Rhizobiaceae	Sinorhizobium	Sinorhizobium fredii	PTU-Rhi9	III	PTU-Rhi9	III	0.5	Query is a PTU-Rhi9 plasmid	0
NC_015861.1	Bacteria	Firmicutes	Bacilli	Lactobacillales	Streptococcaceae	Lactococcus	Lactococcus lactis	-	-	-	-	1	PTU could not be assigned. Query is part of a sHSBM cluster of size 1	0
NC_015863.1	Bacteria	Firmicutes	Bacilli	Lactobacillales	Streptococcaceae	Lactococcus	Lactococcus lactis	PTU-Lab28	III	PTU-Lab28	III	0.7273	Query is a PTU-Lab28 plasmid	0
NC_015909.1	Bacteria	Spirochaetes	Spirochaetia	Spirochaetales	Borreliaceae	Borreliella	Borreliella bissettii	NAS_47	II	NAS_47	II	0.9931	Query is a NAS_47 plasmid	0
NC_015911.1	Bacteria	Spirochaetes	Spirochaetia	Spirochaetales	Borreliaceae	Borreliella	Borreliella bissettii	NAS_8	II	NAS_8	II	0.875	Query is a NAS_8 plasmid	0
NC_015950.1	Bacteria	Bacteroidetes	Flavobacteriia	Flavobacteriales	Flavobacteriaceae	Riemerella	Riemerella anatipestifer	-	-	-	-	1	PTU could not be assigned. Query is part of a graph component of size 2	0
NC_015970.1	Bacteria	Bacteroidetes	-	Bacteroidetes Order II. Incertae sedis	Rhodothermaceae	Rhodothermus	Rhodothermus marinus	-	-	-	-	1	PTU could not be assigned. Query is part of a graph component of size 2	0
NC_015974.1	Bacteria	Proteobacteria	Alphaproteobacteria	Sphingomonadales	Sphingomonadaceae	Sphingobium	Sphingobium sp. SYK-6	PTU-Sph8	III	PTU-Sph8	III	1	Query is a PTU-Sph8 plasmid	0
NC_016040.1	Bacteria	Firmicutes	Clostridia	Clostridiales	Clostridiales Family XVII. Incertae Sedis	Sulfobacillus	Sulfobacillus thermotolerans	-	-	-	-	1	PTU could not be assigned. Query is part of a graph component of size 2	0
NC_016079.1	Bacteria	Proteobacteria	Alphaproteobacteria	Rhizobiales	Hyphomicrobiaceae	Pelagibacterium	Pelagibacterium halotolerans	-	-	-	-	1	PTU could not be assigned. Query is part of a graph component of size 1	0
NC_016113.1	Bacteria	Actinobacteria	Actinobacteria	Streptomycetales	Streptomycetaceae	Streptomyces	Streptomyces cattleya	-	-	-	-	1	PTU could not be assigned. Query is part of a graph component of size 2	0
NC_016583.1	Bacteria	Tenericutes	Mollicutes	Acholeplasmatales	Acholeplasmataceae	Candidatus Phytoplasma	'Brassica napus' phytoplasma	PTU-Ach1	II	PTU-Ach1	II	1	Query is a PTU-Ach1 plasmid	0
NC_016587.1	Bacteria	Proteobacteria	Alphaproteobacteria	Rhodospirillales	Rhodospirillaceae	Azospirillum	Azospirillum lipoferum	-	-	-	-	1	PTU could not be assigned. Query is part of a graph component of size 1	0
NC_016597.1	Bacteria	Proteobacteria	Alphaproteobacteria	Rhodospirillales	Rhodospirillaceae	Azospirillum	Azospirillum brasilense	-	-	-	-	1	PTU could not be assigned. Query is part of a graph component of size 1	0
NC_016623.1	Bacteria	Proteobacteria	Alphaproteobacteria	Rhodospirillales	Rhodospirillaceae	Azospirillum	Azospirillum lipoferum	-	-	-	-	1	PTU could not be assigned. Query is part of a graph component of size 1	0
NC_016624.1	Bacteria	Proteobacteria	Alphaproteobacteria	Rhodospirillales	Rhodospirillaceae	Azospirillum	Azospirillum lipoferum	-	-	-	-	1	PTU could not be assigned. Query is part of a graph component of size 1	0
NC_016792.1	Bacteria	Firmicutes	Bacilli	Bacillales	Bacillaceae	Bacillus	Bacillus cereus	PTU-Bac1	I	PTU-Bac1	I	0.75	Query is a PTU-Bac1 plasmid	0
NC_016824.1	Bacteria	Proteobacteria	Gammaproteobacteria	Enterobacterales	Enterobacteriaceae	Shigella	Shigella sonnei	PTU-E47	III	PTU-E47	III	1	Query is a PTU-E47 plasmid	0
NC_016828.2	Bacteria	Firmicutes	Bacilli	Lactobacillales	Leuconostocaceae	Leuconostoc	Leuconostoc mesenteroides	PTU-Lab19	IV	PTU-Lab19	IV	0.6923	Query is a PTU-Lab19 plasmid	0
NC_016840.1	Bacteria	Proteobacteria	Gammaproteobacteria	Enterobacterales	Enterobacteriaceae	Klebsiella	Klebsiella pneumoniae	PTU-E7	III	PTU-E7	III	1	Query is a PTU-E7 plasmid	0
NC_016851.1	Bacteria	Proteobacteria	Gammaproteobacteria	Vibrionales	Vibrionaceae	Aliivibrio	Aliivibrio fischeri	-	-	-	-	1	PTU could not be assigned. Query is part of a graph component of size 1	0
NC_016852.1	Bacteria	Proteobacteria	Gammaproteobacteria	Aeromonadales	Aeromonadaceae	Aeromonas	Aeromonas hydrophila	-	-	-	-	1	PTU could not be assigned. Query is part of a graph component of size 1	0
NC_016861.1	Bacteria	Proteobacteria	Gammaproteobacteria	Enterobacterales	Enterobacteriaceae	Salmonella	Salmonella enterica	PTU-FS	I	PTU-FS	I	1	Query is a PTU-FS plasmid	0
NC_016974.1	Bacteria	Proteobacteria	Gammaproteobacteria	Enterobacterales	Morganellaceae	Providencia	Providencia stuartii	PTU-C	V	PTU-C	V	0.9651	Query is a PTU-C plasmid	0
NC_017032.1	Bacteria	Firmicutes	Bacilli	Lactobacillales	Enterococcaceae	Enterococcus	Enterococcus faecium	PTU-Lab18	I	PTU-Lab18	I	0.9688	Query is a PTU-Lab18 plasmid	0
NC_017074.1	Bacteria	Firmicutes	Negativicutes	Selenomonadales	Selenomonadaceae	Selenomonas	Selenomonas ruminantium	-	-	-	-	1	PTU could not be assigned. Query is part of a graph component of size 1	0
NC_017081.1	Bacteria	Planctomycetes	Phycisphaerae	Phycisphaerales	Phycisphaeraceae	Phycisphaera	Phycisphaera mikurensis	-	-	-	-	1	PTU could not be assigned. Query is part of a graph component of size 1	0
NC_017147.1	Bacteria	Proteobacteria	Alphaproteobacteria	Rhodospirillales	Acetobacteraceae	Acetobacter	Acetobacter pasteurianus	PTU-Rho9	I	PTU-Rho9	I	1	Query is a PTU-Rho9 plasmid	0
NC_017197.1	Bacteria	Firmicutes	Bacilli	Bacillales	Bacillaceae	Bacillus	Bacillus thuringiensis	PTU-Bac30	I	PTU-Bac30	I	1	Query is a PTU-Bac30 plasmid	0
NC_017205.1	Bacteria	Firmicutes	Bacilli	Bacillales	Bacillaceae	Bacillus	Bacillus thuringiensis	PTU-Bac28	I	PTU-Bac28	I	1	Query is a PTU-Bac28 plasmid	0
NC_017207.1	Bacteria	Firmicutes	Bacilli	Bacillales	Bacillaceae	Bacillus	Bacillus thuringiensis	PTU-Bac24	I	PTU-Bac24	I	1	Query is a PTU-Bac24 plasmid	0
NC_017231.1	Bacteria	Spirochaetes	Spirochaetia	Spirochaetales	Borreliaceae	Borreliella	Borreliella afzelii	NAS_48	II	NAS_48	II	0.5556	Query is a NAS_48 plasmid	0
NC_017296.1	Bacteria	Firmicutes	Clostridia	Clostridiales	Clostridiaceae	Clostridium	Clostridium acetobutylicum	-	-	-	-	1	PTU could not be assigned. Query is part of a graph component of size 2	0
NC_017348.1	Bacteria	Firmicutes	Bacilli	Bacillales	Staphylococcaceae	Staphylococcus	Staphylococcus aureus	PTU-Bac16	III	PTU-Bac16	III	0.9524	Query is a PTU-Bac16 plasmid	0
NC_017380.1	Bacteria	Proteobacteria	Epsilonproteobacteria	Campylobacterales	Helicobacteraceae	Helicobacter	Helicobacter pylori	PTU-Cam2	II	PTU-Cam2	II	0.88	Query is a PTU-Cam2 plasmid	0
NC_017385.1	Bacteria	Proteobacteria	Alphaproteobacteria	Rhodobacterales	Rhodobacteraceae	Ketogulonicigenium	Ketogulonicigenium vulgare	-	-	-	-	1	PTU could not be assigned. Query is part of a graph component of size 2	0
NC_017395.1	Bacteria	Spirochaetes	Spirochaetia	Spirochaetales	Borreliaceae	Borreliella	Borreliella burgdorferi	NAS_1	II	NAS_1	II	1	Query is a NAS_1 plasmid	0
NC_017435.1	Bacteria	Chlamydiae	Chlamydiia	Chlamydiales	Chlamydiaceae	Chlamydia	Chlamydia trachomatis	PTU-Cla2	II	PTU-Cla2	II	1	Query is a PTU-Cla2 plasmid	0
NC_017478.1	Bacteria	Firmicutes	Bacilli	Lactobacillales	Streptococcaceae	Lactococcus	Lactococcus lactis	PTU-Lab24	I	PTU-Lab24	I	1	Query is a PTU-Lab24 plasmid	0
NC_017496.1	Bacteria	Firmicutes	Bacilli	Lactobacillales	Streptococcaceae	Lactococcus	Lactococcus lactis	-	-	-	-	1	PTU could not be assigned. Query is part of a graph component of size 1	0
NC_017565.1	Bacteria	Proteobacteria	Gammaproteobacteria	Enterobacterales	Yersiniaceae	Yersinia	Yersinia enterocolitica	PTU-E2	II	PTU-E2	II	1	Query is a PTU-E2 plasmid	0
NC_017572.1	Bacteria	Proteobacteria	Gammaproteobacteria	Alteromonadales	Shewanellaceae	Shewanella	Shewanella baltica	PTU-Alt1	I	PTU-Alt1	I	1	Query is a PTU-Alt1 plasmid	0
NC_017589.1	Bacteria	Proteobacteria	Betaproteobacteria	Burkholderiales	Burkholderiaceae	Ralstonia	Ralstonia solanacearum	PTU-Bur3	I	PTU-Bur3	I	1	Query is a PTU-Bur3 plasmid	0
NC_017590.1	Bacteria	Deinococcus-Thermus	Deinococci	Thermales	Thermaceae	Thermus	Thermus thermophilus	-	-	-	-	1	PTU could not be assigned. Query is part of a graph component of size 1	0
NC_017675.1	Bacteria	Proteobacteria	Gammaproteobacteria	Enterobacterales	Enterobacteriaceae	Salmonella	Salmonella enterica	PTU-I1	III	PTU-I1	III	1	Query is a PTU-I1 plasmid	0
NC_017720.1	Bacteria	Proteobacteria	Gammaproteobacteria	Enterobacterales	Enterobacteriaceae	Salmonella	Salmonella enterica	PTU-FS	I	PTU-FS	I	1	Query is a PTU-FS plasmid	0
NC_017721.1	Bacteria	Proteobacteria	Gammaproteobacteria	Enterobacterales	Enterobacteriaceae	Escherichia	Escherichia coli	PTU-E1	III	PTU-E1	III	0.9538	Query is a PTU-E1 plasmid	0
NC_017736.1	Bacteria	Proteobacteria	Epsilonproteobacteria	Campylobacterales	Helicobacteraceae	Helicobacter	Helicobacter cetorum	-	-	-	-	1	PTU could not be assigned. Query is part of a graph component of size 1	0
NC_017773.1	Bacteria	Proteobacteria	Gammaproteobacteria	Enterobacterales	Yersiniaceae	Rahnella	Rahnella aquatilis	-	-	-	-	1	PTU could not be assigned. Query is part of a graph component of size 1	0
NC_017777.1	Bacteria	Spirochaetes	Spirochaetia	Spirochaetales	Borreliaceae	Borrelia	Borrelia crocidurae	-	-	-	-	1	PTU could not be assigned. Query is part of a sHSBM cluster of size 1	0
NC_017804.1	Bacteria	Spirochaetes	Spirochaetia	Spirochaetales	Borreliaceae	Borreliella	Borreliella garinii	NAS_51	II	NAS_51	II	1	Query is a NAS_51 plasmid	0
NC_017817.1	Bacteria	Spirochaetes	Spirochaetia	Spirochaetales	Borreliaceae	Borrelia	Borrelia crocidurae	-	-	-	-	0.5	PTU could not be assigned. Query is part of a sHSBM cluster of size 2	0
NC_017819.1	Bacteria	Spirochaetes	Spirochaetia	Spirochaetales	Borreliaceae	Borrelia	Borrelia crocidurae	-	-	-	-	1	PTU could not be assigned. Query is part of a sHSBM cluster of size 1	0
NC_017959.1	Bacteria	Proteobacteria	Alphaproteobacteria	Rhodospirillales	Rhodospirillaceae	Tistrella	Tistrella mobilis	-	-	-	-	1	PTU could not be assigned. Query is part of a graph component of size 1	0
NC_017966.1	Bacteria	Proteobacteria	Alphaproteobacteria	Rhodospirillales	Rhodospirillaceae	Tistrella	Tistrella mobilis	-	-	-	-	1	PTU could not be assigned. Query is part of a graph component of size 1	0
NC_018223.1	Bacteria	Firmicutes	Bacilli	Lactobacillales	Enterococcaceae	Enterococcus	Enterococcus faecalis	-	-	-	-	1	PTU could not be assigned. Query is part of a graph component of size 1	0
NC_018422.1	Bacteria	Proteobacteria	Alphaproteobacteria	Rhodobacterales	Rhodobacteraceae	Phaeobacter	Phaeobacter inhibens	PTU-Rho1	II	PTU-Rho1	II	1	Query is a PTU-Rho1 plasmid	0
NC_018635.1	Bacteria	Chlamydiae	Chlamydiia	Chlamydiales	Chlamydiaceae	Chlamydia	Chlamydia psittaci	PTU-Cla1	II	PTU-Cla1	II	1	Query is a PTU-Cla1 plasmid	0
NC_018636.1	Bacteria	Chlamydiae	Chlamydiia	Chlamydiales	Chlamydiaceae	Chlamydia	Chlamydia psittaci	PTU-Cla1	II	PTU-Cla1	II	1	Query is a PTU-Cla1 plasmid	0
NC_018652.1	Bacteria	Proteobacteria	Gammaproteobacteria	Enterobacterales	Enterobacteriaceae	Escherichia	Escherichia coli	PTU-E9	VI	PTU-E9	VI	1	Query is a PTU-E9 plasmid	0
NC_018684.1	Bacteria	Firmicutes	Bacilli	Bacillales	Bacillaceae	Bacillus	Bacillus thuringiensis	-	-	-	-	1	PTU could not be assigned. Query is part of a graph component of size 1	0
NC_018689.1	Bacteria	Firmicutes	Bacilli	Bacillales	Bacillaceae	Bacillus	Bacillus thuringiensis	-	-	-	-	1	PTU could not be assigned. Query is part of a graph component of size 1	0
NC_018968.1	Bacteria	Firmicutes	Bacilli	Bacillales	Staphylococcaceae	Staphylococcus	Staphylococcus aureus	PTU-Bac18	I	PTU-Bac18	I	1	Query is a PTU-Bac18 plasmid	0
NC_018984.1	Bacteria	Spirochaetes	Spirochaetia	Spirochaetales	Borreliaceae	Borreliella	Borreliella burgdorferi	NAS_47	II	NAS_47	II	0.9931	Query is a NAS_47 plasmid	0
NC_018991.1	Bacteria	Spirochaetes	Spirochaetia	Spirochaetales	Borreliaceae	Borreliella	Borreliella burgdorferi	NAS_22	III	NAS_22	III	1	Query is a NAS_22 plasmid	0
NC_019052.1	Bacteria	Proteobacteria	Gammaproteobacteria	Enterobacterales	Enterobacteriaceae	Escherichia	Escherichia coli	PTU-Bac45	VI	PTU-Bac45	VI	0.8333	Query is a PTU-Bac45 plasmid	0
NC_019087.1	Bacteria	Proteobacteria	Gammaproteobacteria	Enterobacterales	Enterobacteriaceae	Escherichia	Escherichia coli	PTU-N1	IV	PTU-N1	IV	1	Query is a PTU-N1 plasmid	0
NC_019097.1	Bacteria	Proteobacteria	Gammaproteobacteria	Enterobacterales	Enterobacteriaceae	Escherichia	Escherichia coli	PTU-I1	III	PTU-I1	III	1	Query is a PTU-I1 plasmid	0
NC_019098.1	Bacteria	Proteobacteria	Gammaproteobacteria	Enterobacterales	Enterobacteriaceae	Escherichia	Escherichia coli	PTU-N1	IV	PTU-N1	IV	1	Query is a PTU-N1 plasmid	0
NC_019104.1	Bacteria	Proteobacteria	Gammaproteobacteria	Enterobacterales	Enterobacteriaceae	Salmonella	Salmonella enterica	PTU-I1	III	PTU-I1	III	1	Query is a PTU-I1 plasmid	0
NC_019106.1	Bacteria	Proteobacteria	Gammaproteobacteria	Enterobacterales	Enterobacteriaceae	Salmonella	Salmonella enterica	PTU-X1	III	PTU-X1	III	0.9487	Query is a PTU-X1 plasmid	0
NC_019113.1	Bacteria	Proteobacteria	Gammaproteobacteria	Enterobacterales	Enterobacteriaceae	Salmonella	Salmonella enterica	PTU-E3	V	PTU-E3	V	0.95	Query is a PTU-E3 plasmid	0
NC_019120.1	Bacteria	Proteobacteria	Gammaproteobacteria	Enterobacterales	Enterobacteriaceae	Salmonella	Salmonella enterica	PTU-FS	I	PTU-FS	I	1	Query is a PTU-FS plasmid	0
NC_019126.1	Bacteria	Proteobacteria	Gammaproteobacteria	Enterobacterales	Enterobacteriaceae	Salmonella	Salmonella enterica	-	-	-	-	1	PTU could not be assigned. Query is part of a graph component of size 1	0
NC_019142.1	Bacteria	Firmicutes	Bacilli	Bacillales	Staphylococcaceae	Staphylococcus	Staphylococcus aureus	-	-	-	-	1	PTU could not be assigned. Query is part of a graph component of size 1	0
NC_019153.1	Bacteria	Proteobacteria	Gammaproteobacteria	Enterobacterales	Enterobacteriaceae	Klebsiella	Klebsiella pneumoniae	PTU-C	V	PTU-C	V	1	Query is a PTU-C plasmid	0
NC_019158.1	Bacteria	Proteobacteria	Gammaproteobacteria	Enterobacterales	Enterobacteriaceae	Klebsiella	Klebsiella pneumoniae	PTU-C	V	PTU-C	V	1	Query is a PTU-C plasmid	0
NC_019161.1	Bacteria	Proteobacteria	Gammaproteobacteria	Enterobacterales	Enterobacteriaceae	Klebsiella	Klebsiella pneumoniae	PTU-X3	III	PTU-X3	III	1	Query is a PTU-X3 plasmid	0
NC_019197.1	Bacteria	Proteobacteria	Gammaproteobacteria	Enterobacterales	Enterobacteriaceae	Shigella	Shigella flexneri	PTU-FSh	III	PTU-FSh	III	0.9412	Query is a PTU-FSh plasmid	0
NC_019209.1	Bacteria	Proteobacteria	Gammaproteobacteria	Pasteurellales	Pasteurellaceae	Pasteurella	Pasteurella multocida	PTU-Pas1	III	PTU-Pas1	III	1	Query is a PTU-Pas1 plasmid	0
NC_019222.1	Bacteria	Proteobacteria	Gammaproteobacteria	Enterobacterales	Yersiniaceae	Rahnella	Rahnella aquatilis	-	-	-	-	1	PTU could not be assigned. Query is part of a graph component of size 1	0
NC_019224.1	Bacteria	Proteobacteria	Gammaproteobacteria	Enterobacterales	Yersiniaceae	Rahnella	Rahnella sp. WMR104	-	-	-	-	1	PTU could not be assigned. Query is part of a graph component of size 1	0
NC_019234.1	Bacteria	Proteobacteria	Gammaproteobacteria	Enterobacterales	Yersiniaceae	Yersinia	Yersinia enterocolitica	PTU-E2	II	PTU-E2	II	1	Query is a PTU-E2 plasmid	0
NC_019243.1	Bacteria	Tenericutes	Mollicutes	Acholeplasmatales	Acholeplasmataceae	Candidatus Phytoplasma	Periwinkle leaf yellowing phytoplasma	PTU-Ach1	II	PTU-Ach1	II	1	Query is a PTU-Ach1 plasmid	0
NC_019261.1	Bacteria	Bacteroidetes	Flavobacteriia	Flavobacteriales	Flavobacteriaceae	Riemerella	Riemerella anatipestifer	-	-	-	-	1	PTU could not be assigned. Query is part of a graph component of size 2	0
NC_019264.1	Bacteria	Proteobacteria	Betaproteobacteria	Burkholderiales	Comamonadaceae	Delftia	Delftia acidovorans	PTU-P1	VI	PTU-P1	VI	0.9655	Query is a PTU-P1 plasmid	0
NC_019269.1	Bacteria	Proteobacteria	Gammaproteobacteria	Enterobacterales	Yersiniaceae	Yersinia	Yersinia frederiksenii	-	-	-	-	1	PTU could not be assigned. Query is part of a graph component of size 1	0
NC_019288.1	Bacteria	Proteobacteria	Alphaproteobacteria	Rhodobacterales	Rhodobacteraceae	Paracoccus	Paracoccus aestuarii	-	-	-	-	1	PTU could not be assigned. Query is part of a graph component of size 1	0
NC_019296.1	Bacteria	Proteobacteria	Gammaproteobacteria	Enterobacterales	Yersiniaceae	Rahnella	Rahnella sp. WMR114	-	-	-	-	1	PTU could not be assigned. Query is part of a graph component of size 1	0
NC_019312.1	Bacteria	Proteobacteria	Betaproteobacteria	Burkholderiales	Comamonadaceae	Delftia	Delftia sp. KV29	PTU-P1	VI	PTU-P1	VI	1	Query is a PTU-P1 plasmid	0
NC_019318.1	Bacteria	Proteobacteria	Betaproteobacteria	Burkholderiales	Burkholderiaceae	Ralstonia	Ralstonia pickettii	-	-	-	-	1	PTU could not be assigned. Query is part of a graph component of size 1	0
NC_019326.1	Bacteria	Actinobacteria	Actinobacteria	Micrococcales	Micrococcaceae	Arthrobacter	Arthrobacter sp. 31.31	-	-	-	-	1	PTU could not be assigned. Query is part of a graph component of size 1	0
NC_019343.1	Bacteria	Proteobacteria	Gammaproteobacteria	Enterobacterales	Enterobacteriaceae	Salmonella	Salmonella sp. 96A-29192	-	-	-	-	1	PTU could not be assigned. Query is part of a graph component of size 3	0
NC_019354.1	Bacteria	Firmicutes	Bacilli	Lactobacillales	Enterococcaceae	Tetragenococcus	Tetragenococcus muriaticus	PTU-Lab32	II	PTU-Lab32	II	1	Query is a PTU-Lab32 plasmid	0
NC_019360.1	Bacteria	Proteobacteria	Gammaproteobacteria	Enterobacterales	Enterobacteriaceae	Citrobacter	Citrobacter freundii	PTU-HI1A	IV	PTU-HI1A	IV	1	Query is a PTU-HI1A plasmid	0
NC_019373.1	Bacteria	Proteobacteria	Gammaproteobacteria	Enterobacterales	Morganellaceae	Proteus	Proteus sp. 3M	PTU-E12	IV	PTU-E12	IV	1	Query is a PTU-E12 plasmid	0
NC_019377.1	Bacteria	Firmicutes	Bacilli	Lactobacillales	Streptococcaceae	Lactococcus	Lactococcus lactis	PTU-Lab27	I	PTU-Lab27	I	1	Query is a PTU-Lab27 plasmid	0
NC_019390.1	Bacteria	Proteobacteria	Gammaproteobacteria	Enterobacterales	Enterobacteriaceae	Klebsiella	Klebsiella pneumoniae	PTU-FK	III	PTU-FK	III	0.5225	Query is a PTU-FK plasmid	0
NC_019397.1	Bacteria	Proteobacteria	Alphaproteobacteria	Rhodospirillales	Acetobacteraceae	Gluconobacter	Gluconobacter oxydans	-	-	-	-	1	PTU could not be assigned. Query is part of a graph component of size 1	0
NC_019430.1	Bacteria	Firmicutes	Bacilli	Lactobacillales	Streptococcaceae	Lactococcus	Lactococcus lactis	PTU-Lab24	I	PTU-Lab24	I	1	Query is a PTU-Lab24 plasmid	0
NC_019431.1	Bacteria	Firmicutes	Bacilli	Lactobacillales	Streptococcaceae	Lactococcus	Lactococcus lactis	PTU-Lab27	I	PTU-Lab27	I	1	Query is a PTU-Lab27 plasmid	0
NC_019533.1	Bacteria	Tenericutes	Mollicutes	Acholeplasmatales	Acholeplasmataceae	Candidatus Phytoplasma	Wheat blue dwarf phytoplasma	-	-	-	-	1	PTU could not be assigned. Query is part of a graph component of size 2	0
NC_019553.1	Bacteria	Firmicutes	Bacilli	Lactobacillales	Leuconostocaceae	Oenococcus	Oenococcus oeni	-	-	-	-	1	PTU could not be assigned. Query is part of a sHSBM cluster of size 2	0
NC_019555.1	Bacteria	Proteobacteria	Alphaproteobacteria	Rhizobiales	Rhizobiaceae	Agrobacterium	Agrobacterium tumefaciens	-	-	-	-	1	PTU could not be assigned. Query is part of a graph component of size 1	0
NC_019677.1	Bacteria	Cyanobacteria	-	Nostocales	Nostocaceae	Nostoc	Nostoc sp. PCC 7524	-	-	-	-	1	PTU could not be assigned. Query is part of a graph component of size 1	0
NC_019690.1	Bacteria	Cyanobacteria	-	Synechococcales	Pseudanabaenaceae	Pseudanabaena	Pseudanabaena sp. PCC 7367	-	-	-	-	1	PTU could not be assigned. Query is part of a graph component of size 1	0
NC_019749.1	Bacteria	Cyanobacteria	-	Pleurocapsales	Dermocarpellaceae	Stanieria	Stanieria cyanosphaera	-	-	-	-	1	PTU could not be assigned. Query is part of a graph component of size 1	0
NC_019772.1	Bacteria	Cyanobacteria	-	Nostocales	Nostocaceae	Anabaena	Anabaena cylindrica	-	-	-	-	1	PTU could not be assigned. Query is part of a graph component of size 1	0
NC_019775.1	Bacteria	Cyanobacteria	-	Nostocales	Nostocaceae	Anabaena	Anabaena cylindrica	-	-	-	-	1	PTU could not be assigned. Query is part of a graph component of size 1	0
NC_019789.1	Bacteria	Deinococcus-Thermus	Deinococci	Deinococcales	Deinococcaceae	Deinococcus	Deinococcus peraridilitoris	-	-	-	-	1	PTU could not be assigned. Query is part of a graph component of size 1	0
NC_019797.1	Bacteria	Tenericutes	Mollicutes	Mycoplasmatales	Mycoplasmataceae	Mycoplasma	Mycoplasma yeatsii	-	-	-	-	1	PTU could not be assigned. Query is part of a graph component of size 1	0
NC_019887.1	Archaea	Euryarchaeota	Thermococci	Thermococcales	Thermococcaceae	Thermococcus	Thermococcus sp. IRI33	-	-	-	-	1	PTU could not be assigned. Query is part of a graph component of size 1	0
NC_019956.1	Bacteria	Firmicutes	Clostridia	Thermoanaerobacterales	Thermoanaerobacterales Family III. Incertae Sedis	Thermoanaerobacterium	Thermoanaerobacterium thermosaccharolyticum	-	-	-	-	1	PTU could not be assigned. Query is part of a graph component of size 1	0
NC_019975.1	Archaea	Euryarchaeota	Halobacteria	Natrialbales	Natrialbaceae	Natronococcus	Natronococcus occultus	-	-	-	-	1	PTU could not be assigned. Query is part of a graph component of size 1	0
NC_020050.1	Bacteria	Cyanobacteria	-	Nostocales	Nostocaceae	Cylindrospermum	Cylindrospermum stagnale	-	-	-	-	1	PTU could not be assigned. Query is part of a graph component of size 1	0
NC_020132.1	Bacteria	Proteobacteria	Gammaproteobacteria	Enterobacterales	Enterobacteriaceae	Klebsiella	Klebsiella pneumoniae	PTU-FK	III	PTU-FK	III	0.5225	Query is a PTU-FK plasmid	0
NC_020412.1	Bacteria	Proteobacteria	Gammaproteobacteria	Enterobacterales	Enterobacteriaceae	Shigella	Shigella sonnei	PTU-E20	III	PTU-E20	III	1	Query is a PTU-E20 plasmid	0
NC_020451.1	Bacteria	Proteobacteria	Gammaproteobacteria	Vibrionales	Vibrionaceae	Vibrio	Vibrio coralliilyticus	-	-	-	-	1	PTU could not be assigned. Query is part of a graph component of size 1	0
NC_020527.1	Bacteria	Proteobacteria	Alphaproteobacteria	Rhizobiales	Rhizobiaceae	Sinorhizobium	Sinorhizobium meliloti	PTU-Rhi2	I	PTU-Rhi2	I	1	Query is a PTU-Rhi2 plasmid	0
NC_020817.1	Bacteria	Proteobacteria	Gammaproteobacteria	Xanthomonadales	Xanthomonadaceae	Xanthomonas	Xanthomonas citri	PTU-Xan16	I	PTU-Xan16	I	1	Query is a PTU-Xan16 plasmid	0
NC_020823.1	Bacteria	Firmicutes	Bacilli	Lactobacillales	Lactobacillaceae	Lactobacillus	Lactobacillus brevis	PTU-Lab19	IV	PTU-Lab19	IV	0.6923	Query is a PTU-Lab19 plasmid	0
NC_020916.1	Bacteria	Proteobacteria	Gammaproteobacteria	Enterobacterales	Erwiniaceae	Erwinia	Erwinia amylovora	PTU-E23	I	PTU-E23	I	1	Query is a PTU-E23 plasmid	0
NC_020919.1	Bacteria	Proteobacteria	Gammaproteobacteria	Enterobacterales	Erwiniaceae	Erwinia	Erwinia amylovora	PTU-E23	I	PTU-E23	I	1	Query is a PTU-E23 plasmid	0
NC_020948.1	Bacteria	Chlamydiae	Chlamydiia	Chlamydiales	Chlamydiaceae	Chlamydia	Chlamydia trachomatis	PTU-Cla2	II	PTU-Cla2	II	1	Query is a PTU-Cla2 plasmid	0
NC_020980.1	Bacteria	Chlamydiae	Chlamydiia	Chlamydiales	Chlamydiaceae	Chlamydia	Chlamydia trachomatis	PTU-Cla2	II	PTU-Cla2	II	1	Query is a PTU-Cla2 plasmid	0
NC_021086.1	Bacteria	Actinobacteria	Actinobacteria	Propionibacteriales	Propionibacteriaceae	Cutibacterium	Cutibacterium acnes	-	-	-	-	1	PTU could not be assigned. Query is part of a graph component of size 2	0
NC_021156.1	Bacteria	Proteobacteria	Gammaproteobacteria	Enterobacterales	Enterobacteriaceae	Salmonella	Salmonella enterica	-	-	-	-	1	PTU could not be assigned. Query is part of a sHSBM cluster of size 3	0
NC_021183.1	Bacteria	Firmicutes	Clostridia	Clostridiales	Clostridiaceae	Clostridium	Clostridium pasteurianum	-	-	-	-	1	PTU could not be assigned. Query is part of a graph component of size 1	0
NC_021187.1	Bacteria	Deinococcus-Thermus	Deinococci	Thermales	Thermaceae	Thermus	Thermus sp. WG	-	-	-	-	1	PTU could not be assigned. Query is part of a graph component of size 1	0
NC_021188.1	Bacteria	Deinococcus-Thermus	Deinococci	Thermales	Thermaceae	Thermus	Thermus sp. WG	-	-	-	-	1	PTU could not be assigned. Query is part of a graph component of size 1	0
NC_021238.1	Bacteria	Proteobacteria	Gammaproteobacteria	Enterobacterales	Enterobacteriaceae	Klebsiella	Klebsiella pneumoniae	-	-	-	-	1	PTU could not be assigned. Query is part of a sHSBM cluster of size 1	0
NC_021239.1	Bacteria	Proteobacteria	Alphaproteobacteria	Rhodobacterales	Rhodobacteraceae	Paracoccus	Paracoccus marcusii	-	-	-	-	1	PTU could not be assigned. Query is part of a graph component of size 1	0
NC_021278.1	Bacteria	Actinobacteria	Actinobacteria	Corynebacteriales	Mycobacteriaceae	Mycobacterium	Mycobacterium abscessus	-	-	-	-	1	PTU could not be assigned. Query is part of a graph component of size 1	0
NC_021489.1	Bacteria	Proteobacteria	Gammaproteobacteria	Pseudomonadales	Moraxellaceae	Acinetobacter	Acinetobacter baumannii	PTU-Pse7	I	PTU-Pse7	I	1	Query is a PTU-Pse7 plasmid	0
NC_021495.1	Bacteria	Firmicutes	Bacilli	Lactobacillales	Lactobacillaceae	Lactobacillus	Lactobacillus reuteri	-	-	-	-	1	PTU could not be assigned. Query is part of a graph component of size 3	0
NC_021656.1	Bacteria	Proteobacteria	Gammaproteobacteria	Enterobacterales	Enterobacteriaceae	Klebsiella	Klebsiella pneumoniae	-	-	-	-	0.5	PTU could not be assigned. Query is part of a sHSBM cluster of size 2	0
NC_021724.1	Bacteria	Proteobacteria	Gammaproteobacteria	Pasteurellales	Pasteurellaceae	Aggregatibacter	Aggregatibacter actinomycetemcomitans	-	-	-	-	1	PTU could not be assigned. Query is part of a graph component of size 2	0
NC_021745.1	Bacteria	Proteobacteria	Betaproteobacteria	Burkholderiales	Burkholderiaceae	Ralstonia	Ralstonia solanacearum	PTU-Bur3	I	PTU-Bur3	I	1	Query is a PTU-Bur3 plasmid	0
NC_021907.1	Bacteria	Proteobacteria	Alphaproteobacteria	Rhizobiales	Rhizobiaceae	Rhizobium	Rhizobium etli	PTU-Rhi3	II	PTU-Rhi3	II	1	Query is a PTU-Rhi3 plasmid	0
NC_021995.1	Bacteria	Firmicutes	Bacilli	Lactobacillales	Enterococcaceae	Enterococcus	Enterococcus faecium	PTU-Lab18	I	PTU-Lab18	I	0.9394	Query is a PTU-Lab18 plasmid	0
NC_022111.1	Bacteria	Bacteroidetes	Bacteroidia	Bacteroidales	Prevotellaceae	Prevotella	Prevotella sp. oral taxon 299	-	-	-	-	1	PTU could not be assigned. Query is part of a graph component of size 1	0
NC_022126.1	Bacteria	Firmicutes	Bacilli	Bacillales	Staphylococcaceae	Staphylococcus	Staphylococcus aureus	PTU-Bac42	I	PTU-Bac42	I	0.8788	Query is a PTU-Bac42 plasmid	0
NC_022344.1	Bacteria	Proteobacteria	Gammaproteobacteria	Pseudomonadales	Pseudomonadaceae	Pseudomonas	Pseudomonas aeruginosa	PTU-Pse13	II	PTU-Pse13	II	1	Query is a PTU-Pse13 plasmid	0
NC_022375.1	Bacteria	Proteobacteria	Gammaproteobacteria	Enterobacterales	Enterobacteriaceae	Escherichia	Escherichia coli	PTU-N1	IV	PTU-N1	IV	1	Query is a PTU-N1 plasmid	0
NC_022437.1	Bacteria	Proteobacteria	Gammaproteobacteria	Pseudomonadales	Pseudomonadaceae	Pseudomonas	Pseudomonas fluorescens	-	-	-	-	1	PTU could not be assigned. Query is part of a graph component of size 1	0
NC_022608.1	Bacteria	Firmicutes	Bacilli	Lactobacillales	Carnobacteriaceae	Carnobacterium	Carnobacterium inhibens	-	-	-	-	1	PTU could not be assigned. Query is part of a graph component of size 1	0
NC_022649.1	Bacteria	Proteobacteria	Gammaproteobacteria	Enterobacterales	Enterobacteriaceae	Escherichia	Escherichia coli	PTU-E7	III	PTU-E7	I	1	Query is a PTU-E7 plasmid. Former PTU host range was III	0
NC_023012.1	Archaea	Euryarchaeota	Halobacteria	Halobacteriales	Haloarculaceae	Haloarcula	Haloarcula hispanica	-	-	-	-	1	PTU could not be assigned. Query is part of a graph component of size 3	0
NC_023026.1	Bacteria	Proteobacteria	Gammaproteobacteria	Thiotrichales	Francisellaceae	Francisella	Francisella tularensis	-	-	-	-	1	PTU could not be assigned. Query is part of a graph component of size 1	0
NC_023070.1	Bacteria	Firmicutes	Bacilli	Bacillales	-	Exiguobacterium	Exiguobacterium sp. S3-2	-	-	-	-	1	PTU could not be assigned. Query is part of a graph component of size 1	0
NC_023074.1	Bacteria	Firmicutes	Bacilli	Bacillales	Bacillaceae	Bacillus	Bacillus thuringiensis	-	-	-	-	1	PTU could not be assigned. Query is part of a graph component of size 1	0
NC_023325.1	Bacteria	Proteobacteria	Gammaproteobacteria	Enterobacterales	Enterobacteriaceae	Escherichia	Escherichia coli	PTU-E20	III	PTU-E20	III	1	Query is a PTU-E20 plasmid	0
NC_023326.1	Bacteria	Proteobacteria	Gammaproteobacteria	Enterobacterales	Enterobacteriaceae	Escherichia	Escherichia coli	-	-	-	-	1	PTU could not be assigned. Query is part of a sHSBM cluster of size 2	0
NC_023332.1	Bacteria	Proteobacteria	Gammaproteobacteria	Enterobacterales	Enterobacteriaceae	Klebsiella	Klebsiella pneumoniae	PTU-FK	III	PTU-FK	III	0.5225	Query is a PTU-FK plasmid	0
NC_023899.1	Bacteria	Proteobacteria	Gammaproteobacteria	Enterobacterales	Enterobacteriaceae	Salmonella	Salmonella enterica	PTU-I1	III	PTU-I1	III	1	Query is a PTU-I1 plasmid	0
NC_024959.1	Bacteria	Proteobacteria	Gammaproteobacteria	Pseudomonadales	Moraxellaceae	Acinetobacter	Acinetobacter calcoaceticus	PTU-Pse8	V	PTU-Pse8	V	1	Query is a PTU-Pse8 plasmid	0
NC_024968.1	Bacteria	Proteobacteria	Gammaproteobacteria	Enterobacterales	Enterobacteriaceae	Escherichia	Escherichia coli	-	-	-	-	1	PTU could not be assigned. Query is part of a sHSBM cluster of size 2	0
NC_024981.1	Bacteria	Proteobacteria	Gammaproteobacteria	Enterobacterales	Morganellaceae	Proteus	Proteus vulgaris	PTU-E12	IV	PTU-E12	IV	1	Query is a PTU-E12 plasmid	0
NC_024987.1	Bacteria	Proteobacteria	Gammaproteobacteria	Enterobacterales	Enterobacteriaceae	Enterobacter	Enterobacter cloacae	-	-	-	-	1	PTU could not be assigned. Query is part of a graph component of size 1	0
NC_024988.1	Bacteria	Firmicutes	Bacilli	Lactobacillales	Lactobacillaceae	Lactobacillus	Lactobacillus plantarum	PTU-Lab21	III	PTU-Lab21	III	1	Query is a PTU-Lab21 plasmid	0
NC_024989.1	Bacteria	Firmicutes	Clostridia	Clostridiales	Clostridiaceae	Clostridium	Clostridium botulinum	-	-	-	-	1	PTU could not be assigned. Query is part of a graph component of size 2	0
NC_025013.1	Bacteria	Proteobacteria	Gammaproteobacteria	Enterobacterales	Enterobacteriaceae	Escherichia	Escherichia coli	-	-	-	-	1	PTU could not be assigned. Query is part of a sHSBM cluster of size 1	0
NC_025020.1	Bacteria	Firmicutes	Clostridia	Clostridiales	Clostridiaceae	Clostridium	Clostridium botulinum	-	-	-	-	1	PTU could not be assigned. Query is part of a graph component of size 2	0
NC_025129.1	Bacteria	Firmicutes	Bacilli	Lactobacillales	Leuconostocaceae	Weissella	Weissella cibaria	-	-	-	-	1	PTU could not be assigned. Query is part of a graph component of size 3	0
NC_025134.1	Bacteria	Proteobacteria	Gammaproteobacteria	Enterobacterales	Enterobacteriaceae	Klebsiella	Klebsiella pneumoniae	PTU-L/M	IV	PTU-L/M	IV	1	Query is a PTU-L/M plasmid	0
NC_025158.1	Bacteria	Firmicutes	Bacilli	Lactobacillales	Leuconostocaceae	Leuconostoc	Leuconostoc citreum	-	-	-	-	1	PTU could not be assigned. Query is part of a graph component of size 3	0
NC_025160.1	Bacteria	Firmicutes	Bacilli	Lactobacillales	Lactobacillaceae	Lactobacillus	Lactobacillus paraplantarum	PTU-Lab11	IV	PTU-Lab11	IV	1	Query is a PTU-Lab11 plasmid	0
NC_025170.1	Bacteria	Proteobacteria	Gammaproteobacteria	Pseudomonadales	Moraxellaceae	Acinetobacter	Acinetobacter sp. M131	-	-	-	-	1	PTU could not be assigned. Query is part of a graph component of size 1	0
NC_025186.1	Bacteria	Proteobacteria	Gammaproteobacteria	Enterobacterales	Enterobacteriaceae	Klebsiella	Klebsiella pneumoniae	PTU-N1	IV	PTU-N1	IV	1	Query is a PTU-N1 plasmid	0
NC_025188.1	Archaea	Euryarchaeota	Halobacteria	Haloferacales	Halorubraceae	Halorubrum	Halorubrum sp. T3	-	-	-	-	1	PTU could not be assigned. Query is part of a graph component of size 1	0
NC_025193.1	Bacteria	Tenericutes	Mollicutes	Acholeplasmatales	Acholeplasmataceae	Candidatus Phytoplasma	Pigeon pea witches'-broom phytoplasma	-	-	-	-	1	PTU could not be assigned. Query is part of a graph component of size 3	0
NC_025198.1	Bacteria	Proteobacteria	Gammaproteobacteria	Enterobacterales	Enterobacteriaceae	Escherichia	Escherichia coli	PTU-I1	III	PTU-I1	III	1	Query is a PTU-I1 plasmid	0
NC_030916.1	Viruses	-	-	Caudovirales	Siphoviridae	-	Tsukamurella phage TPA4	-	-	-	-	1	PTU could not be assigned. Query is part of a graph component of size 1	0
NC_032101.1	Bacteria	Proteobacteria	Gammaproteobacteria	Enterobacterales	Enterobacteriaceae	Enterobacter	Enterobacter cloacae	PTU-N1	IV	PTU-N1	IV	1	Query is a PTU-N1 plasmid	0
NT_187139.1	Bacteria	Spirochaetes	Spirochaetia	Spirochaetales	Borreliaceae	Borrelia	Borrelia hermsii	-	-	-	-	1	PTU could not be assigned. Query is part of a sHSBM cluster of size 3	0
NT_187158.1	Bacteria	Proteobacteria	Alphaproteobacteria	Rhizobiales	Rhizobiaceae	Sinorhizobium	Sinorhizobium fredii	PTU-Rhi8	III	PTU-Rhi8	III	0.7143	Query is a PTU-Rhi8 plasmid	0
NT_187164.1	Bacteria	Proteobacteria	Alphaproteobacteria	Rhizobiales	Rhizobiaceae	Sinorhizobium	Sinorhizobium fredii	PTU-Rhi8	III	PTU-Rhi8	III	0.7083	Query is a PTU-Rhi8 plasmid	0
NZ_AP013065.1	Bacteria	Proteobacteria	Gammaproteobacteria	Enterobacterales	Yersiniaceae	Serratia	Serratia marcescens	-	-	-	-	1	PTU could not be assigned. Query is part of a graph component of size 1	0
NZ_AP014822.1	Bacteria	Cyanobacteria	-	Chroococcales	Chroococcaceae	Geminocystis	Geminocystis sp. NIES-3709	-	-	-	-	1	PTU could not be assigned. Query is part of a graph component of size 1	0
NZ_AP014869.1	Bacteria	Firmicutes	Bacilli	Bacillales	Bacillaceae	Bacillus	Bacillus thuringiensis	-	-	-	-	1	PTU could not be assigned. Query is part of a graph component of size 1	0
NZ_AP014871.1	Bacteria	Firmicutes	Bacilli	Bacillales	Bacillaceae	Bacillus	Bacillus thuringiensis	PTU-Bac13	I	PTU-Bac13	I	1	Query is a PTU-Bac13 plasmid	0
NZ_AP014883.1	Bacteria	Proteobacteria	Alphaproteobacteria	Rhodospirillales	Acetobacteraceae	Acetobacter	Acetobacter pasteurianus	-	-	-	-	1	PTU could not be assigned. Query is part of a graph component of size 1	0
NZ_AP017310.1	Bacteria	Cyanobacteria	-	Synechococcales	Leptolyngbyaceae	Leptolyngbya	Leptolyngbya sp. NIES-3755	-	-	-	-	1	PTU could not be assigned. Query is part of a graph component of size 1	0
NZ_AP017916.1	Bacteria	Bacteroidetes	Bacteroidia	Bacteroidales	-	Candidatus Azobacteroides	Candidatus Azobacteroides pseudotrichonymphae	-	-	-	-	1	PTU could not be assigned. Query is part of a graph component of size 1	0
NZ_CP001971.2	Bacteria	Firmicutes	Bacilli	Bacillales	Bacillaceae	Bacillus	Bacillus anthracis	PTU-Bac37	II	PTU-Bac37	II	1	Query is a PTU-Bac37 plasmid	0
NZ_CP001972.2	Bacteria	Firmicutes	Bacilli	Bacillales	Bacillaceae	Bacillus	Bacillus anthracis	PTU-Bac8	II	PTU-Bac8	II	1	Query is a PTU-Bac8 plasmid	0
NZ_CP002704.1	Bacteria	Proteobacteria	Gammaproteobacteria	Enterobacterales	Erwiniaceae	Buchnera	Buchnera aphidicola	PTU-E17	I	PTU-E17	I	1	Query is a PTU-E17 plasmid	0
NZ_CP003957.1	Bacteria	Actinobacteria	Actinobacteria	Corynebacteriales	Nocardiaceae	Rhodococcus	Rhodococcus opacus	-	-	-	-	1	PTU could not be assigned. Query is part of a graph component of size 1	0
NZ_CP003988.1	Bacteria	Actinobacteria	Actinobacteria	Streptomycetales	Streptomycetaceae	Streptomyces	Streptomyces sp. 769	-	-	-	-	1	PTU could not be assigned. Query is part of a graph component of size 1	0
NZ_CP004152.1	Bacteria	Spirochaetes	Spirochaetia	Spirochaetales	Borreliaceae	Borrelia	Borrelia hermsii	NAS_49	I	NAS_49	I	0.9333	Query is a NAS_49 plasmid	0
NZ_CP004155.1	Bacteria	Spirochaetes	Spirochaetia	Spirochaetales	Borreliaceae	Borrelia	Borrelia hermsii	-	-	-	-	1	PTU could not be assigned. Query is part of a graph component of size 1	0
NZ_CP004161.1	Bacteria	Spirochaetes	Spirochaetia	Spirochaetales	Borreliaceae	Borrelia	Borrelia hermsii	NAS_30	II	NAS_30	II	1	Query is a NAS_30 plasmid	0
NZ_CP004167.1	Bacteria	Spirochaetes	Spirochaetia	Spirochaetales	Borreliaceae	Borrelia	Borrelia hermsii	-	-	-	-	1	PTU could not be assigned. Query is part of a sHSBM cluster of size 2	0
NZ_CP004210.1	Bacteria	Spirochaetes	Spirochaetia	Spirochaetales	Borreliaceae	Borrelia	Borrelia hermsii	-	-	-	-	1	PTU could not be assigned. Query is part of a sHSBM cluster of size 1	0
NZ_CP004211.1	Bacteria	Spirochaetes	Spirochaetia	Spirochaetales	Borreliaceae	Borrelia	Borrelia hermsii	-	-	-	-	1	PTU could not be assigned. Query is part of a sHSBM cluster of size 1	0
NZ_CP004212.1	Bacteria	Spirochaetes	Spirochaetia	Spirochaetales	Borreliaceae	Borrelia	Borrelia hermsii	NAS_49	I	NAS_49	I	0.9333	Query is a NAS_49 plasmid	0
NZ_CP004221.1	Bacteria	Spirochaetes	Spirochaetia	Spirochaetales	Borreliaceae	Borrelia	Borrelia miyamotoi	-	-	-	-	1	PTU could not be assigned. Query is part of a sHSBM cluster of size 1	0
NZ_CP004223.1	Bacteria	Spirochaetes	Spirochaetia	Spirochaetales	Borreliaceae	Borrelia	Borrelia miyamotoi	NAS_41	II	NAS_41	II	0.9545	Query is a NAS_41 plasmid	0
NZ_CP004226.1	Bacteria	Spirochaetes	Spirochaetia	Spirochaetales	Borreliaceae	Borrelia	Borrelia miyamotoi	NAS_26	III	NAS_26	III	0.8	Query is a NAS_26 plasmid	0
NZ_CP004243.1	Bacteria	Spirochaetes	Spirochaetia	Spirochaetales	Borreliaceae	Borrelia	Borrelia miyamotoi	-	-	-	-	1	PTU could not be assigned. Query is part of a sHSBM cluster of size 1	0
NZ_CP004255.1	Bacteria	Spirochaetes	Spirochaetia	Spirochaetales	Borreliaceae	Borrelia	Borrelia miyamotoi	-	-	-	-	1	PTU could not be assigned. Query is part of a sHSBM cluster of size 2	0
NZ_CP004282.1	Bacteria	Spirochaetes	Spirochaetia	Spirochaetales	Borreliaceae	Borrelia	Borrelia crocidurae	-	-	-	-	1	PTU could not be assigned. Query is part of a sHSBM cluster of size 1	0
NZ_CP004318.1	Bacteria	Spirochaetes	Spirochaetia	Spirochaetales	Borreliaceae	Borrelia	Borrelia crocidurae	-	-	-	-	1	PTU could not be assigned. Query is part of a sHSBM cluster of size 1	0
NZ_CP004323.1	Bacteria	Spirochaetes	Spirochaetia	Spirochaetales	Borreliaceae	Borrelia	Borrelia crocidurae	NAS_32	I	NAS_32	I	0.5294	Query is a NAS_32 plasmid	0
NZ_CP004330.1	Bacteria	Spirochaetes	Spirochaetia	Spirochaetales	Borreliaceae	Borrelia	Borrelia crocidurae	-	-	-	-	1	PTU could not be assigned. Query is part of a sHSBM cluster of size 1	0
NZ_CP004335.1	Bacteria	Spirochaetes	Spirochaetia	Spirochaetales	Borreliaceae	Borrelia	Borrelia crocidurae	-	-	-	-	1	PTU could not be assigned. Query is part of a sHSBM cluster of size 1	0
NZ_CP004397.1	Bacteria	Proteobacteria	Alphaproteobacteria	Rhodobacterales	Rhodobacteraceae	Celeribacter	Celeribacter indicus	-	-	-	-	1	PTU could not be assigned. Query is part of a graph component of size 1	0
NZ_CP004859.1	Bacteria	Firmicutes	Bacilli	Bacillales	Bacillaceae	Bacillus	Bacillus thuringiensis	PTU-Bac30	I	PTU-Bac30	I	1	Query is a PTU-Bac30 plasmid	0
NZ_CP004865.1	Bacteria	Firmicutes	Bacilli	Bacillales	Bacillaceae	Bacillus	Bacillus thuringiensis	PTU-Bac14	VI	PTU-Bac14	VI	0.9	Query is a PTU-Bac14 plasmid	0
NZ_CP005086.1	Bacteria	Proteobacteria	Alphaproteobacteria	Sphingomonadales	Sphingomonadaceae	Sphingobium	Sphingobium sp. TKS	-	-	-	-	1	PTU could not be assigned. Query is part of a graph component of size 1	0
NZ_CP005087.1	Bacteria	Proteobacteria	Alphaproteobacteria	Sphingomonadales	Sphingomonadaceae	Sphingobium	Sphingobium sp. TKS	-	-	-	-	1	PTU could not be assigned. Query is part of a sHSBM cluster of size 2	0
NZ_CP005190.1	Bacteria	Proteobacteria	Alphaproteobacteria	Sphingomonadales	Sphingomonadaceae	Sphingobium	Sphingobium sp. MI1205	PTU-Sph9	III	PTU-Sph9	III	0.6	Query is a PTU-Sph9 plasmid	0
NZ_CP005724.1	Bacteria	Spirochaetes	Spirochaetia	Spirochaetales	Borreliaceae	Borrelia	Borrelia hermsii	-	-	-	-	1	PTU could not be assigned. Query is part of a sHSBM cluster of size 1	0
NZ_CP005731.1	Bacteria	Spirochaetes	Spirochaetia	Spirochaetales	Borreliaceae	Borrelia	Borrelia hermsii	-	-	-	-	1	PTU could not be assigned. Query is part of a graph component of size 1	0
NZ_CP005737.1	Bacteria	Spirochaetes	Spirochaetia	Spirochaetales	Borreliaceae	Borrelia	Borrelia hermsii	NAS_28	I	NAS_28	I	1	Query is a NAS_28 plasmid	0
NZ_CP005742.1	Bacteria	Spirochaetes	Spirochaetia	Spirochaetales	Borreliaceae	Borrelia	Borrelia hermsii	NAS_49	I	NAS_49	I	1	Query is a NAS_49 plasmid	0
NZ_CP005743.1	Bacteria	Spirochaetes	Spirochaetia	Spirochaetales	Borreliaceae	Borrelia	Borrelia hermsii	-	-	-	-	1	PTU could not be assigned. Query is part of a graph component of size 1	0
NZ_CP005751.1	Bacteria	Spirochaetes	Spirochaetia	Spirochaetales	Borreliaceae	Borrelia	Borrelia coriaceae	-	-	-	-	1	PTU could not be assigned. Query is part of a sHSBM cluster of size 1	0
NZ_CP005776.1	Bacteria	Spirochaetes	Spirochaetia	Spirochaetales	Borreliaceae	Borrelia	Borrelia coriaceae	NAS_24	II	NAS_24	II	0.7273	Query is a NAS_24 plasmid	0
NZ_CP005777.1	Bacteria	Spirochaetes	Spirochaetia	Spirochaetales	Borreliaceae	Borrelia	Borrelia coriaceae	-	-	-	-	1	PTU could not be assigned. Query is part of a graph component of size 1	0
NZ_CP005783.1	Bacteria	Spirochaetes	Spirochaetia	Spirochaetales	Borreliaceae	Borrelia	Borrelia coriaceae	NAS_42	II	NAS_42	II	1	Query is a NAS_42 plasmid	0
NZ_CP005791.1	Bacteria	Spirochaetes	Spirochaetia	Spirochaetales	Borreliaceae	Borrelia	Borrelia coriaceae	NAS_24	II	NAS_24	II	0.5455	Query is a NAS_24 plasmid	0
NZ_CP005800.1	Bacteria	Spirochaetes	Spirochaetia	Spirochaetales	Borreliaceae	Borrelia	Borrelia coriaceae	-	-	-	-	1	PTU could not be assigned. Query is part of a sHSBM cluster of size 1	0
NZ_CP005816.1	Bacteria	Spirochaetes	Spirochaetia	Spirochaetales	Borreliaceae	Borrelia	Borrelia coriaceae	NAS_42	II	NAS_42	II	0.5238	Query is a NAS_42 plasmid	0
NZ_CP005818.1	Bacteria	Spirochaetes	Spirochaetia	Spirochaetales	Borreliaceae	Borrelia	Borrelia coriaceae	-	-	-	-	1	PTU could not be assigned. Query is part of a sHSBM cluster of size 1	0
NZ_CP005830.1	Bacteria	Spirochaetes	Spirochaetia	Spirochaetales	Borreliaceae	Borrelia	Borrelia anserina	-	-	-	-	1	PTU could not be assigned. Query is part of a graph component of size 1	0
NZ_CP005832.1	Bacteria	Spirochaetes	Spirochaetia	Spirochaetales	Borreliaceae	Borrelia	Borrelia anserina	NAS_52	II	NAS_52	II	0.6667	Query is a NAS_52 plasmid	0
NZ_CP005834.1	Bacteria	Spirochaetes	Spirochaetia	Spirochaetales	Borreliaceae	Borrelia	Borrelia anserina	NAS_52	II	NAS_52	II	0.8333	Query is a NAS_52 plasmid	0
NZ_CP005869.1	Bacteria	Spirochaetes	Spirochaetia	Spirochaetales	Borreliaceae	Borrelia	Borrelia parkeri	NAS_40	II	NAS_40	II	0.6667	Query is a NAS_40 plasmid	0
NZ_CP005871.1	Bacteria	Spirochaetes	Spirochaetia	Spirochaetales	Borreliaceae	Borrelia	Borrelia parkeri	NAS_35	II	NAS_35	II	1	Query is a NAS_35 plasmid	0
NZ_CP005874.1	Bacteria	Spirochaetes	Spirochaetia	Spirochaetales	Borreliaceae	Borrelia	Borrelia parkeri	-	-	-	-	1	PTU could not be assigned. Query is part of a sHSBM cluster of size 2	0
NZ_CP005883.1	Bacteria	Spirochaetes	Spirochaetia	Spirochaetales	Borreliaceae	Borrelia	Borrelia parkeri	-	-	-	-	1	PTU could not be assigned. Query is part of a sHSBM cluster of size 1	0
NZ_CP005904.1	Bacteria	Spirochaetes	Spirochaetia	Spirochaetales	Borreliaceae	Borrelia	Borrelia parkeri	-	-	-	-	1	PTU could not be assigned. Query is part of a sHSBM cluster of size 1	0
NZ_CP005907.1	Bacteria	Spirochaetes	Spirochaetia	Spirochaetales	Borreliaceae	Borrelia	Borrelia parkeri	NAS_42	II	NAS_42	II	1	Query is a NAS_42 plasmid	0
NZ_CP006368.1	Bacteria	Proteobacteria	Alphaproteobacteria	Rhizobiales	Aurantimonadaceae	Aureimonas	Aureimonas sp. AU20	-	-	-	-	1	PTU could not be assigned. Query is part of a graph component of size 1	0
NZ_CP006373.1	Bacteria	Proteobacteria	Alphaproteobacteria	Rhizobiales	Aurantimonadaceae	Aureimonas	Aureimonas sp. AU20	-	-	-	-	1	PTU could not be assigned. Query is part of a graph component of size 1	0
NZ_CP006375.1	Bacteria	Proteobacteria	Alphaproteobacteria	Rhizobiales	Aurantimonadaceae	Aureimonas	Aureimonas sp. AU20	-	-	-	-	1	PTU could not be assigned. Query is part of a graph component of size 1	0
NZ_CP006572.1	Bacteria	Chlamydiae	Chlamydiia	Chlamydiales	Chlamydiaceae	Chlamydia	Chlamydia avium	PTU-Cla1	II	PTU-Cla1	II	1	Query is a PTU-Cla1 plasmid	0
NZ_CP006588.1	Bacteria	Bacteroidetes	Cytophagia	Cytophagales	Hymenobacteraceae	Hymenobacter	Hymenobacter sp. APR13	-	-	-	-	1	PTU could not be assigned. Query is part of a graph component of size 1	0
NZ_CP006589.1	Bacteria	Bacteroidetes	Cytophagia	Cytophagales	Hymenobacteraceae	Hymenobacter	Hymenobacter sp. APR13	-	-	-	-	1	PTU could not be assigned. Query is part of a graph component of size 1	0
NZ_CP006666.1	Bacteria	Proteobacteria	Gammaproteobacteria	Enterobacterales	Hafniaceae	Edwardsiella	Edwardsiella anguillarum	-	-	-	-	1	PTU could not be assigned. Query is part of a sHSBM cluster of size 1	0
NZ_CP006697.1	Bacteria	Proteobacteria	Gammaproteobacteria	Xanthomonadales	Xanthomonadaceae	Xylella	Xylella fastidiosa	PTU-Xan9	I	PTU-Xan9	I	1	Query is a PTU-Xan9 plasmid	0
NZ_CP006727.1	Bacteria	Spirochaetes	Spirochaetia	-	Leptospiraceae	Leptospira	Leptospira interrogans	-	-	-	-	1	PTU could not be assigned. Query is part of a graph component of size 1	0
NZ_CP006749.1	Bacteria	Proteobacteria	Gammaproteobacteria	Enterobacterales	Yersiniaceae	Yersinia	Yersinia pestis	PTU-FY	I	PTU-FY	I	1	Query is a PTU-FY plasmid	0
NZ_CP006756.1	Bacteria	Proteobacteria	Gammaproteobacteria	Enterobacterales	Yersiniaceae	Yersinia	Yersinia pestis	PTU-FY	I	PTU-FY	I	1	Query is a PTU-FY plasmid	0
NZ_CP006797.1	Bacteria	Proteobacteria	Gammaproteobacteria	Enterobacterales	Yersiniaceae	Yersinia	Yersinia pestis	PTU-E6	I	PTU-E6	I	1	Query is a PTU-E6 plasmid	0
NZ_CP006928.1	Bacteria	Proteobacteria	Gammaproteobacteria	Enterobacterales	Enterobacteriaceae	Klebsiella	Klebsiella pneumoniae	PTU-E4	III	PTU-E4	III	1	Query is a PTU-E4 plasmid	0
NZ_CP006991.1	Bacteria	Proteobacteria	Alphaproteobacteria	Rhizobiales	Rhizobiaceae	Rhizobium	Rhizobium sp. IE4771	-	-	-	-	1	PTU could not be assigned. Query is part of a sHSBM cluster of size 3	0
NZ_CP006993.1	Bacteria	Proteobacteria	Alphaproteobacteria	Rhizobiales	Methylobacteriaceae	Methylobacterium	Methylobacterium sp. AMS5	-	-	-	-	1	PTU could not be assigned. Query is part of a graph component of size 1	0
NZ_CP007056.1	Archaea	Euryarchaeota	Halobacteria	Natrialbales	Natrialbaceae	Halostagnicola	Halostagnicola larsenii	-	-	-	-	1	PTU could not be assigned. Query is part of a graph component of size 1	0
NZ_CP007061.1	Archaea	Euryarchaeota	Halobacteria	Halobacteriales	Halobacteriaceae	Halobacterium	Halobacterium sp. DL1	-	-	-	-	1	PTU could not be assigned. Query is part of a graph component of size 1	0
NZ_CP007124.1	Bacteria	Firmicutes	Bacilli	Lactobacillales	Lactobacillaceae	Lactobacillus	Lactobacillus paracasei	-	-	-	-	1	PTU could not be assigned. Query is part of a sHSBM cluster of size 2	0
NZ_CP007132.1	Bacteria	Chlamydiae	Chlamydiia	Chlamydiales	Chlamydiaceae	Chlamydia	Chlamydia trachomatis	PTU-Cla2	II	PTU-Cla2	II	1	Query is a PTU-Cla2 plasmid	0
NZ_CP007162.1	Bacteria	Firmicutes	Bacilli	Bacillales	Bacillaceae	Virgibacillus	Virgibacillus sp. SK37	-	-	-	-	1	PTU could not be assigned. Query is part of a graph component of size 1	0
NZ_CP007163.1	Bacteria	Firmicutes	Bacilli	Bacillales	Bacillaceae	Virgibacillus	Virgibacillus sp. SK37	-	-	-	-	1	PTU could not be assigned. Query is part of a graph component of size 1	0
NZ_CP007178.1	Bacteria	Firmicutes	Bacilli	Bacillales	Staphylococcaceae	Staphylococcus	Staphylococcus aureus	PTU-Bac16	III	PTU-Bac16	III	0.9524	Query is a PTU-Bac16 plasmid	0
NZ_CP007185.1	Bacteria	Proteobacteria	Epsilonproteobacteria	Campylobacterales	Campylobacteraceae	Campylobacter	Campylobacter coli	-	-	-	-	1	PTU could not be assigned. Query is part of a graph component of size 2	0
NZ_CP007543.1	Bacteria	Cyanobacteria	-	Synechococcales	Merismopediaceae	Synechocystis	Synechocystis sp. PCC 6714	-	-	-	-	1	PTU could not be assigned. Query is part of a graph component of size 1	0
NZ_CP007609.1	Bacteria	Firmicutes	Bacilli	Bacillales	Bacillaceae	Bacillus	Bacillus thuringiensis	-	-	-	-	1	PTU could not be assigned. Query is part of a graph component of size 2	0
NZ_CP007643.1	Bacteria	Proteobacteria	Alphaproteobacteria	Rhizobiales	Rhizobiaceae	Rhizobium	Rhizobium etli	PTU-Rhi7	II	PTU-Rhi7	II	1	Query is a PTU-Rhi7 plasmid	0
NZ_CP007647.1	Bacteria	Firmicutes	Bacilli	Lactobacillales	Lactobacillaceae	Lactobacillus	Lactobacillus salivarius	PTU-Lab30	I	PTU-Lab30	I	1	Query is a PTU-Lab30 plasmid	0
NZ_CP007675.1	Bacteria	Firmicutes	Bacilli	Bacillales	Staphylococcaceae	Staphylococcus	Staphylococcus aureus	PTU-Bac42	I	PTU-Bac42	I	0.9733	Query is a PTU-Bac42 plasmid	0
NZ_CP007723.1	Bacteria	Actinobacteria	Actinobacteria	Corynebacteriales	Corynebacteriaceae	Corynebacterium	Corynebacterium glutamicum	-	-	-	-	1	PTU could not be assigned. Query is part of a graph component of size 2	0
NZ_CP007740.1	Bacteria	Firmicutes	Bacilli	Bacillales	Bacillaceae	Bacillus	Bacillus methanolicus	-	-	-	-	1	PTU could not be assigned. Query is part of a graph component of size 1	0
NZ_CP007768.1	Bacteria	Proteobacteria	Epsilonproteobacteria	Campylobacterales	Campylobacteraceae	Campylobacter	Campylobacter peloridis	-	-	-	-	1	PTU could not be assigned. Query is part of a graph component of size 1	0
NZ_CP008708.1	Bacteria	Proteobacteria	Gammaproteobacteria	Pseudomonadales	Moraxellaceae	Acinetobacter	Acinetobacter baumannii	PTU-Pse7	I	PTU-Pse7	I	1	Query is a PTU-Pse7 plasmid	0
NZ_CP008898.1	Bacteria	Proteobacteria	Gammaproteobacteria	Enterobacterales	Enterobacteriaceae	Enterobacter	Enterobacter cloacae complex 'Hoffmann cluster III'	-	-	-	-	1	PTU could not be assigned. Query is part of a graph component of size 2	0
NZ_CP008899.1	Bacteria	Proteobacteria	Gammaproteobacteria	Enterobacterales	Enterobacteriaceae	Enterobacter	Enterobacter cloacae complex 'Hoffmann cluster III'	PTU-HI2	IV	PTU-HI2	III	0.9667	Query is a PTU-HI2 plasmid. Former PTU host range was IV	0
NZ_CP008958.1	Bacteria	Proteobacteria	Gammaproteobacteria	Enterobacterales	Enterobacteriaceae	Escherichia	Escherichia coli	PTU-E5	I	PTU-E5	I	1	Query is a PTU-E5 plasmid	0
NZ_CP009038.1	Bacteria	Proteobacteria	Gammaproteobacteria	Xanthomonadales	Xanthomonadaceae	Xanthomonas	Xanthomonas citri	PTU-Xan2	I	PTU-Xan2	I	1	Query is a PTU-Xan2 plasmid	0
NZ_CP009059.1	Bacteria	Spirochaetes	Spirochaetia	Spirochaetales	Borreliaceae	Borreliella	Borreliella afzelii	NAS_51	II	NAS_51	II	1	Query is a NAS_51 plasmid	0
NZ_CP009130.1	Bacteria	Firmicutes	Bacilli	Bacillales	Planococcaceae	Planococcus	Planococcus sp. PAMC 21323	-	-	-	-	1	PTU could not be assigned. Query is part of a graph component of size 1	0
NZ_CP009255.1	Bacteria	Proteobacteria	Gammaproteobacteria	Enterobacterales	Erwiniaceae	Buchnera	Buchnera aphidicola	-	-	-	-	1	PTU could not be assigned. Query is part of a graph component of size 3	0
NZ_CP009333.1	Bacteria	Firmicutes	Bacilli	Bacillales	Bacillaceae	Bacillus	Bacillus thuringiensis	PTU-Bac33	II	PTU-Bac33	II	1	Query is a PTU-Bac33 plasmid	0
NZ_CP009368.1	Bacteria	Firmicutes	Bacilli	Bacillales	Bacillaceae	Bacillus	Bacillus cereus	-	-	-	-	1	PTU could not be assigned. Query is part of a graph component of size 1	0
NZ_CP009457.1	Bacteria	Proteobacteria	Gammaproteobacteria	Enterobacterales	Yersiniaceae	Yersinia	Yersinia enterocolitica	-	-	-	-	1	PTU could not be assigned. Query is part of a graph component of size 2	0
NZ_CP009529.1	Archaea	Euryarchaeota	Methanomicrobia	Methanosarcinales	Methanosarcinaceae	Methanosarcina	Methanosarcina barkeri	-	-	-	-	1	PTU could not be assigned. Query is part of a graph component of size 2	0
NZ_CP009532.1	Bacteria	Firmicutes	Bacilli	Lactobacillales	Lactobacillaceae	Lactobacillus	Lactobacillus sp. wkB8	-	-	-	-	1	PTU could not be assigned. Query is part of a graph component of size 1	0
NZ_CP009562.1	Bacteria	Proteobacteria	Gammaproteobacteria	Enterobacterales	Enterobacteriaceae	Salmonella	Salmonella enterica	PTU-C	V	PTU-C	V	1	Query is a PTU-C plasmid	0
NZ_CP009592.1	Bacteria	Firmicutes	Bacilli	Bacillales	Bacillaceae	Bacillus	Bacillus cereus	PTU-Bac37	II	PTU-Bac37	II	1	Query is a PTU-Bac37 plasmid	0
NZ_CP009593.1	Bacteria	Firmicutes	Bacilli	Bacillales	Bacillaceae	Bacillus	Bacillus cereus	-	-	-	-	1	PTU could not be assigned. Query is part of a graph component of size 2	0
NZ_CP009659.1	Bacteria	Spirochaetes	Spirochaetia	Spirochaetales	Borreliaceae	Borreliella	Borreliella burgdorferi	NAS_17	I	NAS_17	I	1	Query is a NAS_17 plasmid	0
NZ_CP009662.1	Bacteria	Spirochaetes	Spirochaetia	Spirochaetales	Borreliaceae	Borreliella	Borreliella burgdorferi	NAS_47	II	NAS_47	II	0.9536	Query is a NAS_47 plasmid	0
NZ_CP009666.1	Bacteria	Spirochaetes	Spirochaetia	Spirochaetales	Borreliaceae	Borreliella	Borreliella burgdorferi	NAS_47	II	NAS_47	II	0.9861	Query is a NAS_47 plasmid	0
NZ_CP009698.1	Bacteria	Firmicutes	Bacilli	Bacillales	Bacillaceae	Bacillus	Bacillus anthracis	PTU-Bac8	II	PTU-Bac8	II	1	Query is a PTU-Bac8 plasmid	0
NZ_CP009703.1	Bacteria	Proteobacteria	Gammaproteobacteria	Enterobacterales	Yersiniaceae	Yersinia	Yersinia pestis	PTU-E2	II	PTU-E2	II	1	Query is a PTU-E2 plasmid	0
NZ_CP009719.1	Bacteria	Firmicutes	Bacilli	Bacillales	Bacillaceae	Bacillus	Bacillus thuringiensis	-	-	-	-	1	PTU could not be assigned. Query is part of a graph component of size 1	0
NZ_CP009721.1	Bacteria	Proteobacteria	Gammaproteobacteria	Enterobacterales	Yersiniaceae	Yersinia	Yersinia pestis	PTU-E2	II	PTU-E2	II	1	Query is a PTU-E2 plasmid	0
NZ_CP009724.1	Bacteria	Proteobacteria	Gammaproteobacteria	Enterobacterales	Yersiniaceae	Yersinia	Yersinia pestis	PTU-E6	I	PTU-E6	I	1	Query is a PTU-E6 plasmid	0
NZ_CP009763.1	Bacteria	Proteobacteria	Betaproteobacteria	Burkholderiales	Burkholderiaceae	Ralstonia	Ralstonia solanacearum	PTU-Bur3	I	PTU-Bur3	I	1	Query is a PTU-Bur3 plasmid	0
NZ_CP009783.1	Bacteria	Proteobacteria	Gammaproteobacteria	Enterobacterales	Yersiniaceae	Yersinia	Yersinia pestis	PTU-E2	II	PTU-E2	II	1	Query is a PTU-E2 plasmid	0
NZ_CP009835.1	Bacteria	Proteobacteria	Gammaproteobacteria	Enterobacterales	Yersiniaceae	Yersinia	Yersinia pestis	PTU-E2	II	PTU-E2	II	1	Query is a PTU-E2 plasmid	0
NZ_CP009849.1	Bacteria	Proteobacteria	Gammaproteobacteria	Vibrionales	Vibrionaceae	Vibrio	Vibrio parahaemolyticus	-	-	-	-	1	PTU could not be assigned. Query is part of a graph component of size 2	0
NZ_CP009917.1	Bacteria	Firmicutes	Bacilli	Bacillales	Bacillaceae	Bacillus	Bacillus megaterium	-	-	-	-	1	PTU could not be assigned. Query is part of a graph component of size 1	0
NZ_CP009926.1	Bacteria	Chlamydiae	Chlamydiia	Chlamydiales	Chlamydiaceae	Chlamydia	Chlamydia trachomatis	PTU-Cla2	II	PTU-Cla2	II	1	Query is a PTU-Cla2 plasmid	0
NZ_CP009963.1	Bacteria	Proteobacteria	Betaproteobacteria	Burkholderiales	Oxalobacteraceae	Collimonas	Collimonas arenae	-	-	-	-	1	PTU could not be assigned. Query is part of a graph component of size 1	0
NZ_CP010055.1	Bacteria	Bacteroidetes	Cytophagia	Cytophagales	Hymenobacteraceae	Hymenobacter	Hymenobacter sp. DG25B	-	-	-	-	1	PTU could not be assigned. Query is part of a graph component of size 1	0
NZ_CP010056.1	Bacteria	Bacteroidetes	Cytophagia	Cytophagales	Hymenobacteraceae	Hymenobacter	Hymenobacter sp. DG25B	-	-	-	-	1	PTU could not be assigned. Query is part of a graph component of size 1	0
NZ_CP010069.1	Bacteria	Proteobacteria	Gammaproteobacteria	Enterobacterales	Yersiniaceae	Yersinia	Yersinia pseudotuberculosis	PTU-E2	II	PTU-E2	II	1	Query is a PTU-E2 plasmid	0
NZ_CP010073.1	Bacteria	Proteobacteria	Epsilonproteobacteria	Campylobacterales	Campylobacteraceae	Campylobacter	Campylobacter jejuni	PTU-Cam1	II	PTU-Cam1	II	1	Query is a PTU-Cam1 plasmid	0
NZ_CP010097.1	Bacteria	Firmicutes	Bacilli	Bacillales	Bacillaceae	Bacillus	Bacillus thuringiensis	PTU-Bac13	I	PTU-Bac13	I	0.95	Query is a PTU-Bac13 plasmid	0
NZ_CP010128.1	Bacteria	Proteobacteria	Gammaproteobacteria	Enterobacterales	Enterobacteriaceae	Escherichia	Escherichia coli	PTU-E1	III	PTU-E1	III	0.9333	Query is a PTU-E1 plasmid	0
NZ_CP010135.1	Bacteria	Proteobacteria	Gammaproteobacteria	Enterobacterales	Enterobacteriaceae	Escherichia	Escherichia coli	-	-	-	-	1	PTU could not be assigned. Query is part of a graph component of size 1	0
NZ_CP010142.1	Bacteria	Proteobacteria	Gammaproteobacteria	Enterobacterales	Enterobacteriaceae	Escherichia	Escherichia coli	PTU-I1	III	PTU-I1	III	1	Query is a PTU-I1 plasmid	0
NZ_CP010164.1	Bacteria	Proteobacteria	Gammaproteobacteria	Enterobacterales	Enterobacteriaceae	Escherichia	Escherichia coli	-	-	-	-	1	PTU could not be assigned. Query is part of a graph component of size 1	0
NZ_CP010195.1	Bacteria	Proteobacteria	Gammaproteobacteria	Enterobacterales	Enterobacteriaceae	Escherichia	Escherichia coli	-	-	-	-	1	PTU could not be assigned. Query is part of a graph component of size 3	0
NZ_CP010202.1	Bacteria	Proteobacteria	Gammaproteobacteria	Enterobacterales	Enterobacteriaceae	Escherichia	Escherichia coli	PTU-E7	III	PTU-E7	I	1	Query is a PTU-E7 plasmid. Former PTU host range was III	0
NZ_CP010225.1	Bacteria	Proteobacteria	Gammaproteobacteria	Enterobacterales	Enterobacteriaceae	Escherichia	Escherichia coli	PTU-E7	III	PTU-E7	I	1	Query is a PTU-E7 plasmid. Former PTU host range was III	0
NZ_CP010239.1	Bacteria	Proteobacteria	Gammaproteobacteria	Enterobacterales	Enterobacteriaceae	Escherichia	Escherichia coli	PTU-FE	III	PTU-FE	III	0.7244	Query is a PTU-FE plasmid	0
NZ_CP010243.1	Bacteria	Proteobacteria	Gammaproteobacteria	Enterobacterales	Enterobacteriaceae	Escherichia	Escherichia coli	-	-	-	-	1	PTU could not be assigned. Query is part of a sHSBM cluster of size 1	0
NZ_CP010356.1	Bacteria	Proteobacteria	Gammaproteobacteria	Pseudomonadales	Moraxellaceae	Acinetobacter	Acinetobacter johnsonii	-	-	-	-	1	PTU could not be assigned. Query is part of a graph component of size 1	0
NZ_CP010367.1	Bacteria	Proteobacteria	Gammaproteobacteria	Enterobacterales	Enterobacteriaceae	Enterobacter	Enterobacter hormaechei	PTU-E3	V	PTU-E3	V	0.9828	Query is a PTU-E3 plasmid	0
NZ_CP010373.2	Bacteria	Proteobacteria	Gammaproteobacteria	Enterobacterales	Enterobacteriaceae	Escherichia	Escherichia coli	PTU-C	V	PTU-C	V	1	Query is a PTU-C plasmid	0
NZ_CP010375.2	Bacteria	Proteobacteria	Gammaproteobacteria	Enterobacterales	Enterobacteriaceae	Enterobacter	Enterobacter hormaechei	PTU-E3	V	PTU-E3	V	0.9661	Query is a PTU-E3 plasmid	0
NZ_CP010383.2	Bacteria	Proteobacteria	Gammaproteobacteria	Enterobacterales	Enterobacteriaceae	Enterobacter	Enterobacter hormaechei	-	-	-	-	1	PTU could not be assigned. Query is part of a graph component of size 3	0
NZ_CP010391.1	Bacteria	Proteobacteria	Gammaproteobacteria	Enterobacterales	Enterobacteriaceae	Klebsiella	Klebsiella pneumoniae	PTU-C	V	PTU-C	V	1	Query is a PTU-C plasmid	0
NZ_CP010393.1	Bacteria	Proteobacteria	Gammaproteobacteria	Enterobacterales	Enterobacteriaceae	Klebsiella	Klebsiella pneumoniae	PTU-FK	III	PTU-FK	III	0.5225	Query is a PTU-FK plasmid	0
NZ_CP010395.1	Bacteria	Proteobacteria	Gammaproteobacteria	Enterobacterales	Enterobacteriaceae	Klebsiella	Klebsiella pneumoniae	PTU-X3	III	PTU-X3	III	1	Query is a PTU-X3 plasmid	0
NZ_CP010447.1	Bacteria	Proteobacteria	Gammaproteobacteria	Thiotrichales	Francisellaceae	Francisella	Francisella tularensis	-	-	-	-	1	PTU could not be assigned. Query is part of a graph component of size 1	0
NZ_CP010572.1	Bacteria	Chlamydiae	Chlamydiia	Chlamydiales	Chlamydiaceae	Chlamydia	Chlamydia trachomatis	PTU-Cla2	II	PTU-Cla2	II	1	Query is a PTU-Cla2 plasmid	0
NZ_CP010580.1	Bacteria	Firmicutes	Bacilli	Bacillales	Bacillaceae	Bacillus	Bacillus thuringiensis	PTU-Bac27	I	PTU-Bac27	I	1	Query is a PTU-Bac27 plasmid	0
NZ_CP010782.1	Bacteria	Proteobacteria	Gammaproteobacteria	Pseudomonadales	Moraxellaceae	Acinetobacter	Acinetobacter baumannii	PTU-Pse7	I	PTU-Pse7	I	1	Query is a PTU-Pse7 plasmid	0
NZ_CP010859.1	Bacteria	Proteobacteria	Alphaproteobacteria	Rhodobacterales	Rhodobacteraceae	Marinovum	Marinovum algicola	-	-	-	-	1	PTU could not be assigned. Query is part of a graph component of size 1	0
NZ_CP010860.1	Bacteria	Proteobacteria	Alphaproteobacteria	Rhodobacterales	Rhodobacteraceae	Marinovum	Marinovum algicola	-	-	-	-	1	PTU could not be assigned. Query is part of a graph component of size 1	0
NZ_CP010864.1	Bacteria	Proteobacteria	Alphaproteobacteria	Rhodobacterales	Rhodobacteraceae	Marinovum	Marinovum algicola	-	-	-	-	1	PTU could not be assigned. Query is part of a graph component of size 1	0
NZ_CP011053.1	Bacteria	Proteobacteria	Gammaproteobacteria	Oceanospirillales	Halomonadaceae	Halomonas	Halomonas sp. KO116	-	-	-	-	1	PTU could not be assigned. Query is part of a graph component of size 2	0
NZ_CP011122.1	Bacteria	Proteobacteria	Alphaproteobacteria	Rhodospirillales	Acetobacteraceae	Acetobacter	Acetobacter sp. SLV-7	-	-	-	-	1	PTU could not be assigned. Query is part of a graph component of size 3	0
NZ_CP011143.1	Bacteria	Proteobacteria	Gammaproteobacteria	Enterobacterales	Enterobacteriaceae	Escherichia	Escherichia coli	PTU-E9	VI	PTU-E9	VI	1	Query is a PTU-E9 plasmid	0
NZ_CP011165.1	Bacteria	Proteobacteria	Gammaproteobacteria	Xanthomonadales	Xanthomonadaceae	Xanthomonas	Xanthomonas fuscans	PTU-Xan14	II	PTU-Xan14	II	1	Query is a PTU-Xan14 plasmid	0
NZ_CP011352.1	Bacteria	Firmicutes	Bacilli	Bacillales	Bacillaceae	Bacillus	Bacillus thuringiensis	PTU-Bac3	I	PTU-Bac3	I	1	Query is a PTU-Bac3 plasmid	0
NZ_CP011357.1	Bacteria	Firmicutes	Bacilli	Bacillales	Bacillaceae	Bacillus	Bacillus thuringiensis	PTU-Bac27	I	PTU-Bac27	I	1	Query is a PTU-Bac27 plasmid	0
NZ_CP011453.2	Bacteria	Proteobacteria	Alphaproteobacteria	Sphingomonadales	Erythrobacteraceae	Altererythrobacter	Altererythrobacter atlanticus	-	-	-	-	1	PTU could not be assigned. Query is part of a graph component of size 1	0
NZ_CP011576.1	Bacteria	Proteobacteria	Gammaproteobacteria	Enterobacterales	Enterobacteriaceae	Klebsiella	Klebsiella pneumoniae	PTU-R	I	PTU-R	I	0.7857	Query is a PTU-R plasmid	0
NZ_CP011586.1	Bacteria	Proteobacteria	Gammaproteobacteria	Enterobacterales	Enterobacteriaceae	Enterobacter	Enterobacter asburiae	-	-	-	-	1	PTU could not be assigned. Query is part of a sHSBM cluster of size 1	0
NZ_CP011595.1	Bacteria	Proteobacteria	Gammaproteobacteria	Enterobacterales	Enterobacteriaceae	Klebsiella	Klebsiella oxytoca	PTU-FV	III	PTU-FV	III	1	Query is a PTU-FV plasmid	0
NZ_CP011601.1	Bacteria	Proteobacteria	Gammaproteobacteria	Enterobacterales	Enterobacteriaceae	Kluyvera	Kluyvera intermedia	PTU-HI2	IV	PTU-HI2	III	1	Query is a PTU-HI2 plasmid. Former PTU host range was IV	0
NZ_CP011604.1	Bacteria	Proteobacteria	Gammaproteobacteria	Enterobacterales	Enterobacteriaceae	Citrobacter	Citrobacter freundii	PTU-E3	V	PTU-E3	V	0.9298	Query is a PTU-E3 plasmid	0
NZ_CP011637.1	Bacteria	Proteobacteria	Gammaproteobacteria	Enterobacterales	Yersiniaceae	Serratia	Serratia marcescens	PTU-E3	V	PTU-E3	V	0.9138	Query is a PTU-E3 plasmid	0
NZ_CP011639.1	Bacteria	Proteobacteria	Gammaproteobacteria	Enterobacterales	Yersiniaceae	Serratia	Serratia marcescens	-	-	-	-	1	PTU could not be assigned. Query is part of a sHSBM cluster of size 2	0
NZ_CP011655.1	Bacteria	Proteobacteria	Gammaproteobacteria	Enterobacterales	Enterobacteriaceae	Citrobacter	Citrobacter freundii	PTU-E18	III	PTU-E18	III	1	Query is a PTU-E18 plasmid	0
NZ_CP011666.1	Bacteria	Actinobacteria	Actinobacteria	Streptomycetales	Streptomycetaceae	Streptomyces	Streptomyces sp. Mg1	-	-	-	-	1	PTU could not be assigned. Query is part of a graph component of size 1	0
NZ_CP011830.1	Bacteria	Firmicutes	Bacilli	Lactobacillales	Enterococcaceae	Enterococcus	Enterococcus faecium	PTU-Bac45	VI	PTU-Bac45	V	0.75	Query is a PTU-Bac45 plasmid. Former PTU host range was VI	0
NZ_CP011920.1	Bacteria	Proteobacteria	Betaproteobacteria	Burkholderiales	Burkholderiaceae	Burkholderia	Burkholderia cenocepacia	-	-	-	-	1	PTU could not be assigned. Query is part of a graph component of size 2	0
NZ_CP011983.1	Bacteria	Proteobacteria	Gammaproteobacteria	Enterobacterales	Enterobacteriaceae	Klebsiella	Klebsiella pneumoniae	PTU-X3	III	PTU-X3	III	1	Query is a PTU-X3 plasmid	0
NZ_CP012106.1	Bacteria	Firmicutes	Bacilli	Bacillales	Bacillaceae	Bacillus	Bacillus thuringiensis	-	-	-	-	1	PTU could not be assigned. Query is part of a graph component of size 1	0
NZ_CP012255.1	Bacteria	Proteobacteria	Gammaproteobacteria	Enterobacterales	Enterobacteriaceae	Cronobacter	Cronobacter sakazakii	PTU-E24	II	PTU-E24	II	1	Query is a PTU-E24 plasmid	0
NZ_CP012285.1	Bacteria	Firmicutes	Bacilli	Lactobacillales	Lactobacillaceae	Pediococcus	Pediococcus damnosus	-	-	-	-	1	PTU could not be assigned. Query is part of a sHSBM cluster of size 2	0
NZ_CP012345.1	Bacteria	Proteobacteria	Gammaproteobacteria	Enterobacterales	Enterobacteriaceae	Salmonella	Salmonella enterica	-	-	-	-	1	PTU could not be assigned. Query is part of a sHSBM cluster of size 1	0
NZ_CP012386.1	Bacteria	Firmicutes	Bacilli	Lactobacillales	Enterococcaceae	Enterococcus	Enterococcus durans	-	-	-	-	1	PTU could not be assigned. Query is part of a graph component of size 2	0
NZ_CP012431.1	Bacteria	Firmicutes	Bacilli	Lactobacillales	Enterococcaceae	Enterococcus	Enterococcus faecium	PTU-Lab15	I	PTU-Lab15	I	1	Query is a PTU-Lab15 plasmid	0
NZ_CP012435.1	Bacteria	Firmicutes	Bacilli	Lactobacillales	Enterococcaceae	Enterococcus	Enterococcus faecium	PTU-Lab17	II	PTU-Lab17	II	1	Query is a PTU-Lab17 plasmid	0
NZ_CP012437.1	Bacteria	Firmicutes	Bacilli	Lactobacillales	Enterococcaceae	Enterococcus	Enterococcus faecium	PTU-Lab50	I	PTU-Lab50	I	0.9412	Query is a PTU-Lab50 plasmid	0
NZ_CP012448.1	Bacteria	Firmicutes	Bacilli	Lactobacillales	Enterococcaceae	Enterococcus	Enterococcus faecium	PTU-Lab50	I	PTU-Lab50	I	0.9412	Query is a PTU-Lab50 plasmid	0
NZ_CP012458.1	Bacteria	Firmicutes	Bacilli	Lactobacillales	Enterococcaceae	Enterococcus	Enterococcus faecium	PTU-Lab15	I	PTU-Lab15	I	1	Query is a PTU-Lab15 plasmid	0
NZ_CP012468.1	Bacteria	Firmicutes	Bacilli	Lactobacillales	Enterococcaceae	Enterococcus	Enterococcus faecium	PTU-Lab18	I	PTU-Lab18	I	0.9688	Query is a PTU-Lab18 plasmid	0
NZ_CP012474.1	Bacteria	Firmicutes	Bacilli	Lactobacillales	Enterococcaceae	Enterococcus	Enterococcus faecium	PTU-Lab15	I	PTU-Lab15	I	1	Query is a PTU-Lab15 plasmid	0
NZ_CP012486.1	Bacteria	Firmicutes	Bacilli	Bacillales	Bacillaceae	Bacillus	Bacillus cereus	-	-	-	-	1	PTU could not be assigned. Query is part of a graph component of size 2	0
NZ_CP012496.1	Bacteria	Proteobacteria	Gammaproteobacteria	Enterobacterales	Enterobacteriaceae	Escherichia	Escherichia coli	-	-	-	-	1	PTU could not be assigned. Query is part of a graph component of size 2	0
NZ_CP012500.1	Bacteria	Proteobacteria	Gammaproteobacteria	Enterobacterales	Enterobacteriaceae	Escherichia	Escherichia coli	PTU-E79	I	PTU-E79	I	1	Query is a PTU-E79 plasmid	0
NZ_CP012512.1	Bacteria	Proteobacteria	Gammaproteobacteria	Thiotrichales	Piscirickettsiaceae	Piscirickettsia	Piscirickettsia salmonis	PTU-Thi9	I	PTU-Thi9	I	1	Query is a PTU-Thi9 plasmid	0
NZ_CP012572.1	Bacteria	Proteobacteria	Gammaproteobacteria	Enterobacterales	Enterobacteriaceae	Klebsiella	Klebsiella pneumoniae	PTU-FK	III	PTU-FK	III	0.5225	Query is a PTU-FK plasmid	0
NZ_CP012574.1	Bacteria	Actinobacteria	Actinobacteria	Micrococcales	Microbacteriaceae	Clavibacter	Clavibacter capsici	-	-	-	-	1	PTU could not be assigned. Query is part of a graph component of size 1	0
NZ_CP012644.1	Bacteria	Bacteroidetes	Cytophagia	Cytophagales	Hymenobacteraceae	Rufibacter	Rufibacter tibetensis	-	-	-	-	1	PTU could not be assigned. Query is part of a graph component of size 1	0
NZ_CP012659.1	Bacteria	Firmicutes	Bacilli	Lactobacillales	Lactobacillaceae	Lactobacillus	Lactobacillus plantarum	-	-	-	-	1	PTU could not be assigned. Query is part of a sHSBM cluster of size 1	0
NZ_CP012686.1	Bacteria	Proteobacteria	Gammaproteobacteria	Enterobacterales	Yersiniaceae	Serratia	Serratia marcescens	PTU-E8	IV	PTU-E8	IV	0.7857	Query is a PTU-E8 plasmid	0
NZ_CP012707.1	Bacteria	Proteobacteria	Gammaproteobacteria	Pseudomonadales	Moraxellaceae	Psychrobacter	Psychrobacter urativorans	-	-	-	-	1	PTU could not be assigned. Query is part of a graph component of size 1	0
NZ_CP012748.1	Bacteria	Proteobacteria	Betaproteobacteria	Burkholderiales	Burkholderiaceae	Paraburkholderia	Paraburkholderia caribensis	-	-	-	-	1	PTU could not be assigned. Query is part of a graph component of size 1	0
NZ_CP012838.1	Bacteria	Proteobacteria	Gammaproteobacteria	Enterobacterales	Enterobacteriaceae	Candidatus Riesia	Candidatus Riesia pediculischaeffi	-	-	-	-	1	PTU could not be assigned. Query is part of a graph component of size 1	0
NZ_CP012855.1	Bacteria	Bacteroidetes	Cytophagia	Cytophagales	Persicobacteraceae	Persicobacter	Persicobacter sp. JZB09	-	-	-	-	1	PTU could not be assigned. Query is part of a graph component of size 1	0
NZ_CP012891.1	Bacteria	Firmicutes	Bacilli	Lactobacillales	Lactobacillaceae	Lactobacillus	Lactobacillus gallinarum	-	-	-	-	1	PTU could not be assigned. Query is part of a graph component of size 1	0
NZ_CP012916.1	Bacteria	Proteobacteria	Alphaproteobacteria	Rhodospirillales	Rhodospirillaceae	Azospirillum	Azospirillum brasilense	-	-	-	-	1	PTU could not be assigned. Query is part of a graph component of size 3	0
NZ_CP012922.1	Bacteria	Proteobacteria	Gammaproteobacteria	Enterobacterales	Enterobacteriaceae	Salmonella	Salmonella enterica	PTU-X1	III	PTU-X1	III	0.9487	Query is a PTU-X1 plasmid	0
NZ_CP012940.1	Bacteria	Proteobacteria	Betaproteobacteria	Burkholderiales	Burkholderiaceae	Ralstonia	Ralstonia solanacearum	PTU-Bur3	I	PTU-Bur3	I	1	Query is a PTU-Bur3 plasmid	0
NZ_CP012944.1	Bacteria	Proteobacteria	Betaproteobacteria	Burkholderiales	Burkholderiaceae	Ralstonia	Ralstonia solanacearum	PTU-Bur3	I	PTU-Bur3	I	1	Query is a PTU-Bur3 plasmid	0
NZ_CP012953.1	Bacteria	Proteobacteria	Gammaproteobacteria	Pseudomonadales	Moraxellaceae	Acinetobacter	Acinetobacter baumannii	PTU-Pse11	II	PTU-Pse11	II	1	Query is a PTU-Pse11 plasmid	0
NZ_CP013041.1	Bacteria	Firmicutes	Clostridia	Clostridiales	Clostridiaceae	Clostridium	Clostridium perfringens	PTU-Clo1	II	PTU-Clo1	II	0.9412	Query is a PTU-Clo1 plasmid	0
NZ_CP013054.1	Bacteria	Proteobacteria	Alphaproteobacteria	Rhizobiales	Rhizobiaceae	Sinorhizobium	Sinorhizobium americanum	-	-	-	-	1	PTU could not be assigned. Query is part of a graph component of size 3	0
NZ_CP013072.1	Bacteria	Proteobacteria	Alphaproteobacteria	Sphingomonadales	Sphingomonadaceae	Sphingobium	Sphingobium indicum	-	-	-	-	1	PTU could not be assigned. Query is part of a graph component of size 1	0
NZ_CP013104.1	Bacteria	Proteobacteria	Betaproteobacteria	Burkholderiales	Burkholderiaceae	Paraburkholderia	Paraburkholderia caribensis	-	-	-	-	1	PTU could not be assigned. Query is part of a graph component of size 1	0
NZ_CP013123.1	Bacteria	Fusobacteria	Fusobacteriia	Fusobacteriales	Fusobacteriaceae	Fusobacterium	Fusobacterium nucleatum	-	-	-	-	1	PTU could not be assigned. Query is part of a graph component of size 1	0
NZ_CP013125.1	Bacteria	Proteobacteria	Gammaproteobacteria	Pseudomonadales	Pseudomonadaceae	Pseudomonas	Pseudomonas mendocina	-	-	-	-	1	PTU could not be assigned. Query is part of a graph component of size 1	0
NZ_CP013135.1	Bacteria	Proteobacteria	Alphaproteobacteria	Rickettsiales	Rickettsiaceae	Rickettsia	Rickettsia rhipicephali	PTU-Rck2	II	PTU-Rck2	II	1	Query is a PTU-Rck2 plasmid	0
NZ_CP013151.1	Bacteria	Firmicutes	Bacilli	Lactobacillales	Lactobacillaceae	Lactobacillus	Lactobacillus plantarum	PTU-Lab26	I	PTU-Lab26	I	1	Query is a PTU-Lab26 plasmid	0
NZ_CP013156.1	Bacteria	Firmicutes	Bacilli	Lactobacillales	Lactobacillaceae	Lactobacillus	Lactobacillus plantarum	PTU-Lab2	III	PTU-Lab2	III	0.8	Query is a PTU-Lab2 plasmid	0
NZ_CP013168.1	Bacteria	Firmicutes	Bacilli	Lactobacillales	Lactobacillaceae	Lactobacillus	Lactobacillus plantarum	PTU-Lab11	IV	PTU-Lab11	IV	1	Query is a PTU-Lab11 plasmid	0
NZ_CP013170.1	Bacteria	Firmicutes	Bacilli	Lactobacillales	Lactobacillaceae	Lactobacillus	Lactobacillus plantarum	PTU-Lab31	IV	PTU-Lab31	IV	1	Query is a PTU-Lab31 plasmid	0
NZ_CP013224.1	Bacteria	Proteobacteria	Gammaproteobacteria	Enterobacterales	Enterobacteriaceae	Salmonella	Salmonella enterica	PTU-I1	III	PTU-I1	III	1	Query is a PTU-I1 plasmid	0
NZ_CP013238.1	Bacteria	Firmicutes	Clostridia	Clostridiales	Clostridiaceae	Clostridium	Clostridium butyricum	-	-	-	-	1	PTU could not be assigned. Query is part of a graph component of size 1	0
NZ_CP013255.1	Bacteria	Actinobacteria	Actinobacteria	Micrococcales	Micrococcaceae	Kocuria	Kocuria flava	-	-	-	-	1	PTU could not be assigned. Query is part of a graph component of size 1	0
NZ_CP013273.1	Bacteria	Firmicutes	Bacilli	Bacillales	Bacillaceae	Bacillus	Bacillus thuringiensis	-	-	-	-	1	PTU could not be assigned. Query is part of a graph component of size 1	0
NZ_CP013298.1	Bacteria	Actinobacteria	Actinobacteria	Micrococcales	Micrococcaceae	Arthrobacter	Arthrobacter sp. YC-RL1	-	-	-	-	1	PTU could not be assigned. Query is part of a graph component of size 1	0
NZ_CP013333.1	Bacteria	Fusobacteria	Fusobacteriia	Fusobacteriales	Fusobacteriaceae	Fusobacterium	Fusobacterium hwasookii	-	-	-	-	1	PTU could not be assigned. Query is part of a graph component of size 1	0
NZ_CP013423.1	Bacteria	Proteobacteria	Betaproteobacteria	Burkholderiales	Burkholderiaceae	Burkholderia	Burkholderia sp. MSMB0852	-	-	-	-	1	PTU could not be assigned. Query is part of a graph component of size 1	0
NZ_CP013506.1	Bacteria	Proteobacteria	Alphaproteobacteria	Rhizobiales	Rhizobiaceae	Rhizobium	Rhizobium sp. N1341	-	-	-	-	1	PTU could not be assigned. Query is part of a graph component of size 1	0
NZ_CP013508.1	Bacteria	Proteobacteria	Alphaproteobacteria	Rhizobiales	Rhizobiaceae	Rhizobium	Rhizobium sp. N1341	PTU-Rhi7	II	PTU-Rhi7	II	1	Query is a PTU-Rhi7 plasmid	0
NZ_CP013524.1	Bacteria	Proteobacteria	Alphaproteobacteria	Rhizobiales	Rhizobiaceae	Rhizobium	Rhizobium phaseoli	PTU-Rhi3	II	PTU-Rhi3	II	1	Query is a PTU-Rhi3 plasmid	0
NZ_CP013528.1	Bacteria	Proteobacteria	Alphaproteobacteria	Rhizobiales	Rhizobiaceae	Rhizobium	Rhizobium phaseoli	PTU-Rhi3	II	PTU-Rhi3	II	1	Query is a PTU-Rhi3 plasmid	0
NZ_CP013538.1	Bacteria	Proteobacteria	Alphaproteobacteria	Rhizobiales	Rhizobiaceae	Rhizobium	Rhizobium phaseoli	PTU-Rhi3	II	PTU-Rhi3	II	1	Query is a PTU-Rhi3 plasmid	0
NZ_CP013562.1	Bacteria	Proteobacteria	Alphaproteobacteria	Rhizobiales	Rhizobiaceae	Rhizobium	Rhizobium phaseoli	PTU-Rhi4	II	PTU-Rhi4	II	0.9167	Query is a PTU-Rhi4 plasmid	0
NZ_CP013567.1	Bacteria	Proteobacteria	Alphaproteobacteria	Rhizobiales	Rhizobiaceae	Rhizobium	Rhizobium phaseoli	PTU-Rhi4	II	PTU-Rhi4	II	1	Query is a PTU-Rhi4 plasmid	0
NZ_CP013570.1	Bacteria	Proteobacteria	Alphaproteobacteria	Rhizobiales	Rhizobiaceae	Rhizobium	Rhizobium phaseoli	PTU-Rhi3	II	PTU-Rhi3	II	1	Query is a PTU-Rhi3 plasmid	0
NZ_CP013591.1	Bacteria	Proteobacteria	Alphaproteobacteria	Rhizobiales	Rhizobiaceae	Rhizobium	Rhizobium sp. N871	PTU-Rhi3	II	PTU-Rhi3	II	1	Query is a PTU-Rhi3 plasmid	0
NZ_CP013596.1	Bacteria	Proteobacteria	Alphaproteobacteria	Rhizobiales	Rhizobiaceae	Rhizobium	Rhizobium sp. N741	-	-	-	-	1	PTU could not be assigned. Query is part of a graph component of size 1	0
NZ_CP013632.1	Bacteria	Proteobacteria	Alphaproteobacteria	Rhizobiales	Rhizobiaceae	Rhizobium	Rhizobium sp. N324	PTU-Rhi12	II	PTU-Rhi12	II	0.7368	Query is a PTU-Rhi12 plasmid	0
NZ_CP013668.1	Bacteria	Proteobacteria	Gammaproteobacteria	Legionellales	Coxiellaceae	Coxiella	Coxiella burnetii	PTU-Leg3	I	PTU-Leg3	I	1	Query is a PTU-Leg3 plasmid	0
NZ_CP013764.1	Bacteria	Proteobacteria	Gammaproteobacteria	Thiotrichales	Piscirickettsiaceae	Piscirickettsia	Piscirickettsia salmonis	-	-	-	-	1	PTU could not be assigned. Query is part of a graph component of size 3	0
NZ_CP013787.1	Bacteria	Proteobacteria	Gammaproteobacteria	Thiotrichales	Piscirickettsiaceae	Piscirickettsia	Piscirickettsia salmonis	PTU-Thi6	I	PTU-Thi6	I	1	Query is a PTU-Thi6 plasmid	0
NZ_CP013807.1	Bacteria	Proteobacteria	Gammaproteobacteria	Thiotrichales	Piscirickettsiaceae	Piscirickettsia	Piscirickettsia salmonis	PTU-Thi6	I	PTU-Thi6	I	1	Query is a PTU-Thi6 plasmid	0
NZ_CP013808.1	Bacteria	Proteobacteria	Gammaproteobacteria	Thiotrichales	Piscirickettsiaceae	Piscirickettsia	Piscirickettsia salmonis	PTU-Thi10	I	PTU-Thi10	I	1	Query is a PTU-Thi10 plasmid	0
NZ_CP013825.1	Bacteria	Proteobacteria	Gammaproteobacteria	Thiotrichales	Piscirickettsiaceae	Piscirickettsia	Piscirickettsia salmonis	PTU-Thi9	I	PTU-Thi9	I	1	Query is a PTU-Thi9 plasmid	0
NZ_CP013834.1	Bacteria	Proteobacteria	Gammaproteobacteria	Enterobacterales	Enterobacteriaceae	Escherichia	Escherichia coli	PTU-FE	III	PTU-FE	III	0.7308	Query is a PTU-FE plasmid	0
NZ_CP013946.1	Bacteria	Proteobacteria	Gammaproteobacteria	Thiotrichales	Piscirickettsiaceae	Piscirickettsia	Piscirickettsia salmonis	PTU-Thi6	I	PTU-Thi6	I	1	Query is a PTU-Thi6 plasmid	0
NZ_CP014011.1	Bacteria	Proteobacteria	Gammaproteobacteria	Enterobacterales	Enterobacteriaceae	Klebsiella	Klebsiella pneumoniae	PTU-E21	I	PTU-E21	I	1	Query is a PTU-E21 plasmid	0
NZ_CP014080.1	Bacteria	Proteobacteria	Gammaproteobacteria	Enterobacterales	Enterobacteriaceae	Escherichia	Escherichia coli	PTU-E25	III	PTU-E25	III	1	Query is a PTU-E25 plasmid	0
NZ_CP014096.1	Bacteria	Proteobacteria	Gammaproteobacteria	Enterobacterales	Enterobacteriaceae	Shigella	Shigella sonnei	PTU-I1	III	PTU-I1	III	1	Query is a PTU-I1 plasmid	0
NZ_CP014169.1	Bacteria	Proteobacteria	Alphaproteobacteria	Sphingomonadales	Sphingomonadaceae	Sphingomonas	Sphingomonas panacis	-	-	-	-	1	PTU could not be assigned. Query is part of a graph component of size 1	0
NZ_CP014200.1	Bacteria	Proteobacteria	Gammaproteobacteria	Enterobacterales	Enterobacteriaceae	Escherichia	Escherichia coli	-	-	-	-	1	PTU could not be assigned. Query is part of a graph component of size 1	0
NZ_CP014216.1	Bacteria	Proteobacteria	Gammaproteobacteria	Pseudomonadales	Moraxellaceae	Acinetobacter	Acinetobacter baumannii	PTU-Pse5	I	PTU-Pse5	I	1	Query is a PTU-Pse5 plasmid	0
NZ_CP014295.1	Bacteria	Proteobacteria	Gammaproteobacteria	Enterobacterales	Enterobacteriaceae	Klebsiella	Klebsiella pneumoniae	PTU-C	V	PTU-C	V	1	Query is a PTU-C plasmid	0
NZ_CP014309.1	Bacteria	Proteobacteria	Betaproteobacteria	Burkholderiales	Burkholderiaceae	Burkholderia	Burkholderia sp. PAMC 26561	-	-	-	-	1	PTU could not be assigned. Query is part of a graph component of size 2	0
NZ_CP014393.1	Bacteria	Firmicutes	Bacilli	Bacillales	Staphylococcaceae	Staphylococcus	Staphylococcus aureus	PTU-Bac16	III	PTU-Bac16	III	0.9524	Query is a PTU-Bac16 plasmid	0
NZ_CP014408.1	Bacteria	Firmicutes	Bacilli	Bacillales	Staphylococcaceae	Staphylococcus	Staphylococcus aureus	PTU-Bac17	I	PTU-Bac17	I	1	Query is a PTU-Bac17 plasmid	0
NZ_CP014430.1	Bacteria	Firmicutes	Bacilli	Bacillales	Staphylococcaceae	Staphylococcus	Staphylococcus aureus	PTU-Bac16	III	PTU-Bac16	III	0.9762	Query is a PTU-Bac16 plasmid	0
NZ_CP014439.1	Bacteria	Firmicutes	Bacilli	Bacillales	Staphylococcaceae	Staphylococcus	Staphylococcus aureus	PTU-Bac16	III	PTU-Bac16	III	1	Query is a PTU-Bac16 plasmid	0
NZ_CP014484.1	Bacteria	Actinobacteria	Actinobacteria	Micrococcales	Micrococcaceae	Kocuria	Kocuria turfanensis	-	-	-	-	1	PTU could not be assigned. Query is part of a graph component of size 1	0
NZ_CP014533.1	Bacteria	Firmicutes	Bacilli	Lactobacillales	Enterococcaceae	Enterococcus	Enterococcus faecium	PTU-Lab15	I	PTU-Lab15	I	1	Query is a PTU-Lab15 plasmid	0
NZ_CP014599.1	Bacteria	Proteobacteria	Alphaproteobacteria	Rhodobacterales	Rhodobacteraceae	Yangia	Yangia sp. CCB-MM3	-	-	-	-	1	PTU could not be assigned. Query is part of a graph component of size 1	0
NZ_CP014603.1	Bacteria	Firmicutes	Bacilli	Lactobacillales	Leuconostocaceae	Leuconostoc	Leuconostoc mesenteroides	-	-	-	-	1	PTU could not be assigned. Query is part of a graph component of size 2	0
NZ_CP014627.1	Bacteria	Firmicutes	Bacilli	Lactobacillales	Lactobacillaceae	Lactobacillus	Lactobacillus backii	PTU-Lab40	III	PTU-Lab40	III	1	Query is a PTU-Lab40 plasmid	0
NZ_CP014751.1	Archaea	Euryarchaeota	Thermococci	Thermococcales	Thermococcaceae	Thermococcus	Thermococcus peptonophilus	-	-	-	-	1	PTU could not be assigned. Query is part of a graph component of size 1	0
NZ_CP014757.1	Bacteria	Proteobacteria	Gammaproteobacteria	Enterobacterales	Enterobacteriaceae	Klebsiella	Klebsiella pneumoniae	PTU-E70	I	PTU-E70	I	1	Query is a PTU-E70 plasmid	0
NZ_CP014812.1	Bacteria	Spirochaetes	Spirochaetia	Spirochaetales	Borreliaceae	Borrelia	Borrelia hermsii	-	-	-	-	1	PTU could not be assigned. Query is part of a sHSBM cluster of size 2	0
NZ_CP014814.1	Bacteria	Spirochaetes	Spirochaetia	Spirochaetales	Borreliaceae	Borrelia	Borrelia hermsii	NAS_25	II	NAS_25	II	0.75	Query is a NAS_25 plasmid	0
NZ_CP014824.1	Bacteria	Spirochaetes	Spirochaetia	Spirochaetales	Borreliaceae	Borrelia	Borrelia hermsii	NAS_45	II	NAS_45	II	0.6364	Query is a NAS_45 plasmid	0
NZ_CP014826.1	Bacteria	Spirochaetes	Spirochaetia	Spirochaetales	Borreliaceae	Borrelia	Borrelia hermsii	NAS_44	I	NAS_44	I	0.75	Query is a NAS_44 plasmid	0
NZ_CP014833.1	Bacteria	Spirochaetes	Spirochaetia	Spirochaetales	Borreliaceae	Borrelia	Borrelia hermsii	NAS_40	II	NAS_40	II	0.8333	Query is a NAS_40 plasmid	0
NZ_CP014898.1	Bacteria	Firmicutes	Bacilli	Lactobacillales	Lactobacillaceae	Lactobacillus	Lactobacillus backii	PTU-Lab29	IV	PTU-Lab29	IV	0.9	Query is a PTU-Lab29 plasmid	0
NZ_CP014910.1	Bacteria	Firmicutes	Bacilli	Lactobacillales	Lactobacillaceae	Lactobacillus	Lactobacillus lindneri	-	-	-	-	1	PTU could not be assigned. Query is part of a graph component of size 2	0
NZ_CP014923.1	Bacteria	Firmicutes	Bacilli	Lactobacillales	Lactobacillaceae	Lactobacillus	Lactobacillus paracollinoides	-	-	-	-	1	PTU could not be assigned. Query is part of a graph component of size 1	0
NZ_CP014935.1	Bacteria	Firmicutes	Bacilli	Lactobacillales	Lactobacillaceae	Pediococcus	Pediococcus claussenii	PTU-Lab21	III	PTU-Lab21	III	0.8333	Query is a PTU-Lab21 plasmid	0
NZ_CP014946.1	Bacteria	Proteobacteria	Gammaproteobacteria	Pseudomonadales	Moraxellaceae	Psychrobacter	Psychrobacter alimentarius	-	-	-	-	1	PTU could not be assigned. Query is part of a graph component of size 1	0
NZ_CP014976.1	Bacteria	Proteobacteria	Gammaproteobacteria	Enterobacterales	Enterobacteriaceae	Salmonella	Salmonella enterica	PTU-FS	I	PTU-FS	I	1	Query is a PTU-FS plasmid	0
NZ_CP015006.1	Bacteria	Proteobacteria	Alphaproteobacteria	Rhizobiales	Phyllobacteriaceae	Aminobacter	Aminobacter aminovorans	-	-	-	-	1	PTU could not be assigned. Query is part of a graph component of size 1	0
NZ_CP015041.1	Bacteria	Proteobacteria	Alphaproteobacteria	Rhodobacterales	Rhodobacteraceae	Rhodovulum	Rhodovulum sp. P5	-	-	-	-	1	PTU could not be assigned. Query is part of a graph component of size 1	0
NZ_CP015077.1	Bacteria	Proteobacteria	Gammaproteobacteria	Enterobacterales	Enterobacteriaceae	Escherichia	Escherichia coli	PTU-FE	III	PTU-FE	III	0.7308	Query is a PTU-FE plasmid	0
NZ_CP015078.1	Bacteria	Proteobacteria	Gammaproteobacteria	Enterobacterales	Enterobacteriaceae	Escherichia	Escherichia coli	PTU-N2/3	III	PTU-N2/3	III	1	Query is a PTU-N2/3 plasmid	0
NZ_CP015119.1	Bacteria	Proteobacteria	Gammaproteobacteria	Enterobacterales	Yersiniaceae	Yersinia	Yersinia pestis	PTU-FY	I	PTU-FY	I	1	Query is a PTU-FY plasmid	0
NZ_CP015123.1	Bacteria	Firmicutes	Bacilli	Lactobacillales	Enterococcaceae	Enterococcus	Enterococcus faecium	PTU-Lab18	I	PTU-Lab18	I	0.9688	Query is a PTU-Lab18 plasmid	0
NZ_CP015144.1	Bacteria	Proteobacteria	Gammaproteobacteria	Enterobacterales	Enterobacteriaceae	Escherichia	Escherichia coli	PTU-E7	III	PTU-E7	I	1	Query is a PTU-E7 plasmid. Former PTU host range was III	0
NZ_CP015156.1	Bacteria	Firmicutes	Bacilli	Bacillales	Bacillaceae	Bacillus	Bacillus thuringiensis	PTU-Bac28	I	PTU-Bac28	I	1	Query is a PTU-Bac28 plasmid	0
NZ_CP015166.1	Bacteria	Proteobacteria	Alphaproteobacteria	Rhodospirillales	Acetobacteraceae	Acetobacter	Acetobacter pasteurianus	-	-	-	-	1	PTU could not be assigned. Query is part of a sHSBM cluster of size 1	0
NZ_CP015201.1	Bacteria	Bacteroidetes	Flavobacteriia	Flavobacteriales	Flavobacteriaceae	Chryseobacterium	Chryseobacterium sp. IHBB 10212	-	-	-	-	1	PTU could not be assigned. Query is part of a graph component of size 2	0
NZ_CP015204.1	Bacteria	Actinobacteria	Actinobacteria	Corynebacteriales	Nocardiaceae	Rhodococcus	Rhodococcus sp. 008	-	-	-	-	1	PTU could not be assigned. Query is part of a graph component of size 1	0
NZ_CP015269.1	Bacteria	Actinobacteria	Actinobacteria	Corynebacteriales	Mycobacteriaceae	Mycobacterium	Mycobacterium chimaera	-	-	-	-	1	PTU could not be assigned. Query is part of a graph component of size 1	0
NZ_CP015274.1	Bacteria	Actinobacteria	Actinobacteria	Corynebacteriales	Mycobacteriaceae	Mycobacterium	Mycobacterium chimaera	PTU-Cor3	I	PTU-Cor3	I	1	Query is a PTU-Cor3 plasmid	0
NZ_CP015279.1	Bacteria	Actinobacteria	Actinobacteria	Corynebacteriales	Mycobacteriaceae	Mycobacterium	Mycobacterium chimaera	-	-	-	-	1	PTU could not be assigned. Query is part of a graph component of size 2	0
NZ_CP015331.1	Bacteria	Spirochaetes	Spirochaetia	Spirochaetales	Borreliaceae	Borrelia	Borrelia hermsii	NAS_29	I	NAS_29	I	1	Query is a NAS_29 plasmid	0
NZ_CP015332.1	Bacteria	Spirochaetes	Spirochaetia	Spirochaetales	Borreliaceae	Borrelia	Borrelia hermsii	-	-	-	-	1	PTU could not be assigned. Query is part of a sHSBM cluster of size 2	0
NZ_CP015333.1	Bacteria	Spirochaetes	Spirochaetia	Spirochaetales	Borreliaceae	Borrelia	Borrelia hermsii	NAS_23	I	NAS_23	I	0.75	Query is a NAS_23 plasmid	0
NZ_CP015341.1	Bacteria	Firmicutes	Bacilli	Lactobacillales	Lactobacillaceae	Lactobacillus	Lactobacillus brevis	-	-	-	-	1	PTU could not be assigned. Query is part of a graph component of size 1	0
NZ_CP015354.1	Bacteria	Firmicutes	Bacilli	Bacillales	Bacillaceae	Bacillus	Bacillus thuringiensis	-	-	-	-	1	PTU could not be assigned. Query is part of a graph component of size 1	0
NZ_CP015360.1	Bacteria	Firmicutes	Bacilli	Bacillales	Bacillaceae	Bacillus	Bacillus thuringiensis	-	-	-	-	1	PTU could not be assigned. Query is part of a graph component of size 1	0
NZ_CP015366.1	Bacteria	Proteobacteria	Gammaproteobacteria	Pseudomonadales	Moraxellaceae	Acinetobacter	Acinetobacter baumannii	PTU-Pse5	I	PTU-Pse5	I	1	Query is a PTU-Pse5 plasmid	0
NZ_CP015373.1	Bacteria	Proteobacteria	Betaproteobacteria	Burkholderiales	Burkholderiaceae	Pandoraea	Pandoraea pnomenusa	PTU-P1	VI	PTU-P1	VI	1	Query is a PTU-P1 plasmid	0
NZ_CP015374.1	Bacteria	Proteobacteria	Betaproteobacteria	Burkholderiales	Burkholderiaceae	Pandoraea	Pandoraea pnomenusa	-	-	-	-	1	PTU could not be assigned. Query is part of a graph component of size 1	0
NZ_CP015383.1	Bacteria	Proteobacteria	Gammaproteobacteria	Enterobacterales	Enterobacteriaceae	Klebsiella	Klebsiella pneumoniae	PTU-FK	III	PTU-FK	III	0.5225	Query is a PTU-FK plasmid	0
NZ_CP015456.1	Bacteria	Proteobacteria	Deltaproteobacteria	Desulfuromonadales	Desulfuromonadaceae	Pelobacter	Pelobacter acetylenicus	-	-	-	-	1	PTU could not be assigned. Query is part of a graph component of size 1	0
NZ_CP015504.1	Bacteria	Proteobacteria	Gammaproteobacteria	Enterobacterales	Enterobacteriaceae	Klebsiella	Klebsiella pneumoniae	PTU-E13	II	PTU-E13	II	1	Query is a PTU-E13 plasmid	0
NZ_CP015507.1	Bacteria	Firmicutes	Bacilli	Bacillales	Bacillaceae	Bacillus	Bacillus oceanisediminis	-	-	-	-	1	PTU could not be assigned. Query is part of a graph component of size 1	0
NZ_CP015580.1	Bacteria	Proteobacteria	Gammaproteobacteria	Enterobacterales	Erwiniaceae	Tatumella	Tatumella citrea	-	-	-	-	1	PTU could not be assigned. Query is part of a graph component of size 3	0
NZ_CP015587.1	Bacteria	Proteobacteria	Alphaproteobacteria	Rhodospirillales	Acetobacteraceae	Roseomonas	Roseomonas gilardii	-	-	-	-	1	PTU could not be assigned. Query is part of a graph component of size 1	0
NZ_CP015597.1	Bacteria	Actinobacteria	Actinobacteria	Corynebacteriales	Mycobacteriaceae	Mycobacterium	Mycobacterium sp. YC-RL4	-	-	-	-	1	PTU could not be assigned. Query is part of a graph component of size 1	0
NZ_CP015621.1	Bacteria	Proteobacteria	Gammaproteobacteria	Pseudomonadales	Moraxellaceae	Acinetobacter	Acinetobacter schindleri	-	-	-	-	1	PTU could not be assigned. Query is part of a graph component of size 1	0
NZ_CP015703.1	Bacteria	Firmicutes	Clostridia	Clostridiales	Clostridiaceae	Clostridium	Clostridium botulinum	-	-	-	-	1	PTU could not be assigned. Query is part of a sHSBM cluster of size 1	0
NZ_CP015707.1	Bacteria	Firmicutes	Clostridia	Clostridiales	Clostridiaceae	Clostridium	Clostridium botulinum	-	-	-	-	1	PTU could not be assigned. Query is part of a graph component of size 1	0
NZ_CP015725.1	Bacteria	Proteobacteria	Gammaproteobacteria	Enterobacterales	Enterobacteriaceae	Salmonella	Salmonella enterica	PTU-HI2	IV	PTU-HI2	III	1	Query is a PTU-HI2 plasmid. Former PTU host range was IV	0
NZ_CP015728.1	Bacteria	Firmicutes	Bacilli	Bacillales	Bacillaceae	Bacillus	Bacillus cereus	-	-	-	-	1	PTU could not be assigned. Query is part of a graph component of size 3	0
NZ_CP015734.1	Bacteria	Actinobacteria	Actinobacteria	Micrococcales	Micrococcaceae	Arthrobacter	Arthrobacter sp. U41	-	-	-	-	1	PTU could not be assigned. Query is part of a graph component of size 1	0
NZ_CP015742.1	Bacteria	Proteobacteria	Alphaproteobacteria	Rhizobiales	Rhizobiaceae	Shinella	Shinella sp. HZN7	-	-	-	-	1	PTU could not be assigned. Query is part of a graph component of size 1	0
NZ_CP015743.1	Bacteria	Proteobacteria	Alphaproteobacteria	Rhizobiales	Rhizobiaceae	Shinella	Shinella sp. HZN7	-	-	-	-	1	PTU could not be assigned. Query is part of a graph component of size 1	0
NZ_CP015754.1	Bacteria	Proteobacteria	Gammaproteobacteria	Enterobacterales	Enterobacteriaceae	Klebsiella	Klebsiella pneumoniae	-	-	-	-	1	PTU could not be assigned. Query is part of a graph component of size 2	0
NZ_CP015795.1	Bacteria	Spirochaetes	Spirochaetia	Spirochaetales	Borreliaceae	Borreliella	Borrelia mayonii	NAS_51	II	NAS_51	II	1	Query is a NAS_51 plasmid	0
NZ_CP015801.1	Bacteria	Spirochaetes	Spirochaetia	Spirochaetales	Borreliaceae	Borreliella	Borrelia mayonii	NAS_47	II	NAS_47	II	0.9477	Query is a NAS_47 plasmid	0
NZ_CP015865.1	Bacteria	Proteobacteria	Gammaproteobacteria	Vibrionales	Vibrionaceae	Vibrio	Vibrio campbellii	-	-	-	-	1	PTU could not be assigned. Query is part of a graph component of size 1	0
NZ_CP015915.1	Bacteria	Proteobacteria	Gammaproteobacteria	Enterobacterales	Enterobacteriaceae	Escherichia	Escherichia coli	PTU-E16	I	PTU-E16	I	1	Query is a PTU-E16 plasmid	0
NZ_CP015962.1	Bacteria	Spirochaetes	Spirochaetia	Spirochaetales	Borreliaceae	Borreliella	Borrelia mayonii	NAS_8	II	NAS_8	II	1	Query is a NAS_8 plasmid	0
NZ_CP015969.1	Bacteria	Firmicutes	Bacilli	Lactobacillales	Lactobacillaceae	Lactobacillus	Lactobacillus plantarum	-	-	-	-	1	PTU could not be assigned. Query is part of a sHSBM cluster of size 1	0
NZ_CP015974.1	Bacteria	Proteobacteria	Gammaproteobacteria	Xanthomonadales	Xanthomonadaceae	Xanthomonas	Xanthomonas citri	-	-	-	-	1	PTU could not be assigned. Query is part of a graph component of size 2	0
NZ_CP016008.1	Bacteria	Proteobacteria	Gammaproteobacteria	Enterobacterales	Enterobacteriaceae	Escherichia	Escherichia coli	PTU-X4	III	PTU-X4	III	1	Query is a PTU-X4 plasmid	0
NZ_CP016179.1	Bacteria	Proteobacteria	Gammaproteobacteria	Vibrionales	Vibrionaceae	Vibrio	Vibrio breoganii	-	-	-	-	1	PTU could not be assigned. Query is part of a graph component of size 1	0
NZ_CP016310.1	Bacteria	Proteobacteria	Gammaproteobacteria	Vibrionales	Vibrionaceae	Vibrio	Vibrio scophthalmi	-	-	-	-	1	PTU could not be assigned. Query is part of a graph component of size 1	0
NZ_CP016407.1	Bacteria	Proteobacteria	Gammaproteobacteria	Enterobacterales	Enterobacteriaceae	Salmonella	Salmonella enterica	PTU-I1	III	PTU-I1	III	1	Query is a PTU-I1 plasmid	0
NZ_CP016417.1	Bacteria	Proteobacteria	Gammaproteobacteria	Vibrionales	Vibrionaceae	Vibrio	Vibrio scophthalmi	-	-	-	-	1	PTU could not be assigned. Query is part of a graph component of size 1	0
NZ_CP016462.1	Bacteria	Proteobacteria	Alphaproteobacteria	Sphingomonadales	Sphingomonadaceae	Blastomonas	Blastomonas sp. RAC04	-	-	-	-	1	PTU could not be assigned. Query is part of a graph component of size 1	0
NZ_CP016476.1	Bacteria	Cyanobacteria	-	Synechococcales	Synechococcaceae	Synechococcus	Synechococcus sp. PCC 7003	-	-	-	-	1	PTU could not be assigned. Query is part of a graph component of size 1	0
NZ_CP016481.1	Bacteria	Cyanobacteria	-	Synechococcales	Synechococcaceae	Synechococcus	Synechococcus sp. PCC 7117	-	-	-	-	1	PTU could not be assigned. Query is part of a graph component of size 1	0
NZ_CP016498.1	Bacteria	Proteobacteria	Gammaproteobacteria	Enterobacterales	Enterobacteriaceae	Escherichia	Escherichia coli	PTU-FE	III	PTU-FE	III	0.7308	Query is a PTU-FE plasmid	0
NZ_CP016568.1	Bacteria	Proteobacteria	Gammaproteobacteria	Enterobacterales	Enterobacteriaceae	Salmonella	Salmonella enterica	PTU-I1	III	PTU-I1	III	1	Query is a PTU-I1 plasmid	0
NZ_CP016589.1	Bacteria	Firmicutes	Bacilli	Bacillales	Bacillaceae	Bacillus	Bacillus thuringiensis	-	-	-	-	1	PTU could not be assigned. Query is part of a graph component of size 1	0
NZ_CP016689.1	Bacteria	Firmicutes	Bacilli	Lactobacillales	Streptococcaceae	Lactococcus	Lactococcus lactis	-	-	-	-	1	PTU could not be assigned. Query is part of a graph component of size 2	0
NZ_CP016726.1	Bacteria	Firmicutes	Bacilli	Lactobacillales	Streptococcaceae	Lactococcus	Lactococcus lactis	-	-	-	-	1	PTU could not be assigned. Query is part of a sHSBM cluster of size 3	0
NZ_CP016737.1	Bacteria	Firmicutes	Bacilli	Lactobacillales	Streptococcaceae	Lactococcus	Lactococcus lactis	PTU-Lab27	I	PTU-Lab27	I	0.9	Query is a PTU-Lab27 plasmid	0
NZ_CP016747.1	Bacteria	Firmicutes	Bacilli	Lactobacillales	Streptococcaceae	Lactococcus	Lactococcus lactis	PTU-Lab24	I	PTU-Lab24	I	1	Query is a PTU-Lab24 plasmid	0
NZ_CP016763.1	Bacteria	Proteobacteria	Gammaproteobacteria	Enterobacterales	Enterobacteriaceae	Citrobacter	Citrobacter freundii	PTU-E46	III	PTU-E46	III	1	Query is a PTU-E46 plasmid	0
NZ_CP016810.1	Bacteria	Proteobacteria	Gammaproteobacteria	Enterobacterales	Enterobacteriaceae	Klebsiella	Klebsiella pneumoniae	PTU-FK	III	PTU-FK	III	0.973	Query is a PTU-FK plasmid	0
NZ_CP016943.1	Bacteria	Proteobacteria	Gammaproteobacteria	Enterobacterales	Yersiniaceae	Yersinia	Yersinia enterocolitica	PTU-E2	II	PTU-E2	II	1	Query is a PTU-E2 plasmid	0
NZ_CP017068.1	Bacteria	Firmicutes	Bacilli	Lactobacillales	Lactobacillaceae	Lactobacillus	Lactobacillus plantarum	PTU-Lab19	IV	PTU-Lab19	IV	0.9231	Query is a PTU-Lab19 plasmid	0
NZ_CP017078.1	Bacteria	Proteobacteria	Alphaproteobacteria	Sphingomonadales	Sphingomonadaceae	Novosphingobium	Novosphingobium resinovorum	-	-	-	-	1	PTU could not be assigned. Query is part of a graph component of size 1	0
NZ_CP017268.1	Bacteria	Firmicutes	Bacilli	Lactobacillales	Enterococcaceae	Vagococcus	Vagococcus teuberi	-	-	-	-	1	PTU could not be assigned. Query is part of a graph component of size 1	0
NZ_CP017270.1	Bacteria	Firmicutes	Clostridia	Clostridiales	Clostridiaceae	Geosporobacter	Geosporobacter ferrireducens	-	-	-	-	1	PTU could not be assigned. Query is part of a graph component of size 1	0
NZ_CP017285.1	Bacteria	Proteobacteria	Gammaproteobacteria	Enterobacterales	Enterobacteriaceae	Klebsiella	Klebsiella variicola	PTU-E46	III	PTU-E46	III	1	Query is a PTU-E46 plasmid	0
NZ_CP017287.1	Bacteria	Proteobacteria	Gammaproteobacteria	Enterobacterales	Enterobacteriaceae	Klebsiella	Klebsiella variicola	PTU-FE	III	PTU-FE	III	0.7308	Query is a PTU-FE plasmid	0
NZ_CP017359.1	Bacteria	Firmicutes	Bacilli	Lactobacillales	Lactobacillaceae	Lactobacillus	Lactobacillus plantarum	PTU-Lab44	II	PTU-Lab44	II	0.8889	Query is a PTU-Lab44 plasmid	0
NZ_CP017373.1	Bacteria	Firmicutes	Bacilli	Lactobacillales	Lactobacillaceae	Lactobacillus	Lactobacillus plantarum	PTU-Lab23	III	PTU-Lab23	III	1	Query is a PTU-Lab23 plasmid	0
NZ_CP017387.1	Bacteria	Proteobacteria	Gammaproteobacteria	Enterobacterales	Enterobacteriaceae	Klebsiella	Klebsiella pneumoniae	-	-	-	-	1	PTU could not be assigned. Query is part of a sHSBM cluster of size 1	0
NZ_CP017388.1	Bacteria	Proteobacteria	Gammaproteobacteria	Enterobacterales	Enterobacteriaceae	Klebsiella	Klebsiella pneumoniae	PTU-E4	III	PTU-E4	III	1	Query is a PTU-E4 plasmid	0
NZ_CP017424.1	Bacteria	Actinobacteria	Actinobacteria	Micrococcales	Micrococcaceae	Arthrobacter	Arthrobacter sp. ZXY-2	-	-	-	-	1	PTU could not be assigned. Query is part of a graph component of size 1	0
NZ_CP017643.1	Bacteria	Proteobacteria	Gammaproteobacteria	Pseudomonadales	Moraxellaceae	Acinetobacter	Acinetobacter baumannii	PTU-Pse5	I	PTU-Pse5	I	1	Query is a PTU-Pse5 plasmid	0
NZ_CP017729.1	Bacteria	Proteobacteria	Gammaproteobacteria	Enterobacterales	Enterobacteriaceae	Salmonella	Salmonella enterica	PTU-FS	I	PTU-FS	I	1	Query is a PTU-FS plasmid	0
NZ_CP017765.1	Bacteria	Firmicutes	Bacilli	Bacillales	Bacillaceae	Bacillus	Bacillus subtilis	PTU-Bac5	I	PTU-Bac5	I	1	Query is a PTU-Bac5 plasmid	0
NZ_CP017866.1	Bacteria	Proteobacteria	Epsilonproteobacteria	Campylobacterales	Campylobacteraceae	Campylobacter	Campylobacter coli	PTU-Cam1	II	PTU-Cam1	II	1	Query is a PTU-Cam1 plasmid	0
NZ_CP017910.1	Bacteria	Proteobacteria	Gammaproteobacteria	Vibrionales	Vibrionaceae	Vibrio	Vibrio alginolyticus	-	-	-	-	1	PTU could not be assigned. Query is part of a graph component of size 1	0
NZ_CP017992.1	Bacteria	Proteobacteria	Gammaproteobacteria	Enterobacterales	Enterobacteriaceae	Enterobacter	Enterobacter cloacae complex sp. ECNIH7	-	-	-	-	1	PTU could not be assigned. Query is part of a graph component of size 1	0
NZ_CP018018.1	Bacteria	Proteobacteria	Gammaproteobacteria	Enterobacterales	Enterobacteriaceae	Kosakonia	Kosakonia radicincitans	-	-	-	-	1	PTU could not be assigned. Query is part of a graph component of size 1	0
NZ_CP018053.1	Bacteria	Chlamydiae	Chlamydiia	Chlamydiales	Chlamydiaceae	Chlamydia	Chlamydia trachomatis	PTU-Cla2	II	PTU-Cla2	II	1	Query is a PTU-Cla2 plasmid	0
NZ_CP018114.1	Bacteria	Proteobacteria	Gammaproteobacteria	Enterobacterales	Enterobacteriaceae	Escherichia	Escherichia coli	PTU-E22	I	PTU-E22	I	0.9167	Query is a PTU-E22 plasmid	0
NZ_CP018122.1	Bacteria	Proteobacteria	Gammaproteobacteria	Enterobacterales	Enterobacteriaceae	Escherichia	Escherichia coli	PTU-I1	III	PTU-I1	III	1	Query is a PTU-I1 plasmid	0
NZ_CP018172.1	Bacteria	Proteobacteria	Alphaproteobacteria	Rhizobiales	Phyllobacteriaceae	Mesorhizobium	Mesorhizobium sp. B7	-	-	-	-	1	PTU could not be assigned. Query is part of a graph component of size 1	0
NZ_CP018207.1	Bacteria	Proteobacteria	Gammaproteobacteria	Enterobacterales	Enterobacteriaceae	Escherichia	Escherichia coli	PTU-E50	IV	PTU-E50	IV	1	Query is a PTU-E50 plasmid	0
NZ_CP018222.1	Bacteria	Proteobacteria	Alphaproteobacteria	Sphingomonadales	Sphingomonadaceae	Sphingomonas	Sphingomonas sp. JJ-A5	-	-	-	-	1	PTU could not be assigned. Query is part of a graph component of size 1	0
NZ_CP018224.1	Bacteria	Proteobacteria	Alphaproteobacteria	Sphingomonadales	Sphingomonadaceae	Sphingomonas	Sphingomonas sp. JJ-A5	-	-	-	-	1	PTU could not be assigned. Query is part of a graph component of size 2	0
NZ_CP018238.1	Bacteria	Proteobacteria	Gammaproteobacteria	Enterobacterales	Enterobacteriaceae	Escherichia	Escherichia coli	PTU-E5	I	PTU-E5	I	1	Query is a PTU-E5 plasmid	0
NZ_CP018267.1	Bacteria	Spirochaetes	Spirochaetia	Spirochaetales	Borreliaceae	Borreliella	Borreliella afzelii	NAS_18	II	NAS_18	II	1	Query is a NAS_18 plasmid	0
NZ_CP018270.1	Bacteria	Spirochaetes	Spirochaetia	Spirochaetales	Borreliaceae	Borreliella	Borreliella afzelii	NAS_48	II	NAS_48	II	0.5	Query is a NAS_48 plasmid	0
NZ_CP018281.1	Bacteria	Spirochaetes	Spirochaetia	Spirochaetales	Borreliaceae	Borreliella	Borreliella afzelii	NAS_48	II	NAS_48	II	0.5556	Query is a NAS_48 plasmid	0
NZ_CP018286.1	Bacteria	Spirochaetes	Spirochaetia	Spirochaetales	Borreliaceae	Borreliella	Borreliella afzelii	-	-	-	-	1	PTU could not be assigned. Query is part of a sHSBM cluster of size 2	0
NZ_CP018316.1	Bacteria	Proteobacteria	Gammaproteobacteria	Enterobacterales	Enterobacteriaceae	Klebsiella	Klebsiella pneumoniae	PTU-E54	I	PTU-E54	I	1	Query is a PTU-E54 plasmid	0
NZ_CP018317.1	Bacteria	Proteobacteria	Gammaproteobacteria	Enterobacterales	Enterobacteriaceae	Klebsiella	Klebsiella pneumoniae	PTU-E11	III	PTU-E11	III	1	Query is a PTU-E11 plasmid	0
NZ_CP018330.1	Bacteria	Firmicutes	Bacilli	Lactobacillales	Lactobacillaceae	Lactobacillus	Lactobacillus plantarum	-	-	-	-	1	PTU could not be assigned. Query is part of a sHSBM cluster of size 2	0
NZ_CP018336.1	Bacteria	Firmicutes	Clostridia	Clostridiales	Clostridiaceae	Clostridium	Clostridium kluyveri	-	-	-	-	1	PTU could not be assigned. Query is part of a graph component of size 1	0
NZ_CP018358.1	Bacteria	Proteobacteria	Gammaproteobacteria	Enterobacterales	Enterobacteriaceae	Klebsiella	Klebsiella oxytoca	-	-	-	-	1	PTU could not be assigned. Query is part of a sHSBM cluster of size 1	0
NZ_CP018366.1	Bacteria	Proteobacteria	Gammaproteobacteria	Enterobacterales	Enterobacteriaceae	Klebsiella	Klebsiella pneumoniae	PTU-E46	III	PTU-E46	III	1	Query is a PTU-E46 plasmid	0
NZ_CP018424.1	Bacteria	Proteobacteria	Gammaproteobacteria	Enterobacterales	Enterobacteriaceae	Klebsiella	Klebsiella pneumoniae	PTU-FK	III	PTU-FK	III	0.5225	Query is a PTU-FK plasmid	0
NZ_CP018441.1	Bacteria	Proteobacteria	Gammaproteobacteria	Enterobacterales	Enterobacteriaceae	Klebsiella	Klebsiella pneumoniae	PTU-FK	III	PTU-FK	III	0.5225	Query is a PTU-FK plasmid	0
NZ_CP018443.1	Bacteria	Proteobacteria	Gammaproteobacteria	Enterobacterales	Enterobacteriaceae	Klebsiella	Klebsiella pneumoniae	PTU-L/M	IV	PTU-L/M	IV	1	Query is a PTU-L/M plasmid	0
NZ_CP018449.1	Bacteria	Proteobacteria	Gammaproteobacteria	Enterobacterales	Enterobacteriaceae	Klebsiella	Klebsiella pneumoniae	PTU-L/M	IV	PTU-L/M	IV	1	Query is a PTU-L/M plasmid	0
NZ_CP018459.1	Bacteria	Proteobacteria	Gammaproteobacteria	Enterobacterales	Enterobacteriaceae	Klebsiella	Klebsiella pneumoniae	-	-	-	-	1	PTU could not be assigned. Query is part of a graph component of size 1	0
NZ_CP018666.1	Bacteria	Proteobacteria	Gammaproteobacteria	Enterobacterales	Enterobacteriaceae	Klebsiella	Klebsiella pneumoniae	PTU-E3	V	PTU-E3	V	1	Query is a PTU-E3 plasmid	0
NZ_CP018668.1	Bacteria	Proteobacteria	Gammaproteobacteria	Enterobacterales	Enterobacteriaceae	Klebsiella	Klebsiella pneumoniae	PTU-E8	IV	PTU-E8	III	0.7857	Query is a PTU-E8 plasmid. Former PTU host range was IV	0
NZ_CP018751.1	Bacteria	Spirochaetes	Spirochaetia	Spirochaetales	Borreliaceae	Borreliella	Borreliella garinii	NAS_22	III	NAS_22	III	1	Query is a NAS_22 plasmid	0
NZ_CP018767.1	Bacteria	Firmicutes	Bacilli	Bacillales	Staphylococcaceae	Staphylococcus	Staphylococcus aureus	PTU-Bac17	I	PTU-Bac17	I	1	Query is a PTU-Bac17 plasmid	0
NZ_CP018790.1	Bacteria	Proteobacteria	Epsilonproteobacteria	Campylobacterales	Campylobacteraceae	Campylobacter	Campylobacter sp. RM6137	-	-	-	-	1	PTU could not be assigned. Query is part of a graph component of size 1	0
NZ_CP018792.1	Bacteria	Proteobacteria	Epsilonproteobacteria	Campylobacterales	Campylobacteraceae	Campylobacter	Campylobacter sp. RM8964	-	-	-	-	1	PTU could not be assigned. Query is part of a graph component of size 3	0
NZ_CP018825.1	Bacteria	Firmicutes	Bacilli	Lactobacillales	Enterococcaceae	Enterococcus	Enterococcus faecium	PTU-Lab15	I	PTU-Lab15	I	0.9091	Query is a PTU-Lab15 plasmid	0
NZ_CP018869.1	Bacteria	Firmicutes	Bacilli	Bacillales	Planococcaceae	Sporosarcina	Sporosarcina sp. P37	-	-	-	-	1	PTU could not be assigned. Query is part of a graph component of size 1	0
NZ_CP018875.1	Bacteria	Firmicutes	Bacilli	Bacillales	Bacillaceae	Bacillus	Bacillus megaterium	-	-	-	-	1	PTU could not be assigned. Query is part of a graph component of size 1	0
NZ_CP018879.1	Bacteria	Firmicutes	Bacilli	Bacillales	Bacillaceae	Bacillus	Bacillus megaterium	-	-	-	-	1	PTU could not be assigned. Query is part of a graph component of size 1	0
NZ_CP018918.1	Bacteria	Proteobacteria	Gammaproteobacteria	Enterobacterales	Yersiniaceae	Serratia	Serratia marcescens	-	-	-	-	1	PTU could not be assigned. Query is part of a graph component of size 3	0
NZ_CP018947.1	Bacteria	Proteobacteria	Gammaproteobacteria	Enterobacterales	Enterobacteriaceae	Escherichia	Escherichia coli	-	-	-	-	1	PTU could not be assigned. Query is part of a sHSBM cluster of size 1	0
NZ_CP018951.1	Bacteria	Proteobacteria	Gammaproteobacteria	Enterobacterales	Enterobacteriaceae	Escherichia	Escherichia coli	PTU-X3	III	PTU-X3	III	1	Query is a PTU-X3 plasmid	0
NZ_CP018968.1	Bacteria	Proteobacteria	Gammaproteobacteria	Enterobacterales	Enterobacteriaceae	Escherichia	Escherichia coli	-	-	-	-	1	PTU could not be assigned. Query is part of a sHSBM cluster of size 1	0
NZ_CP018975.1	Bacteria	Proteobacteria	Gammaproteobacteria	Enterobacterales	Enterobacteriaceae	Escherichia	Escherichia coli	PTU-I1	III	PTU-I1	III	1	Query is a PTU-I1 plasmid	0
NZ_CP018997.1	Bacteria	Proteobacteria	Gammaproteobacteria	Enterobacterales	Enterobacteriaceae	Escherichia	Escherichia coli	PTU-E7	III	PTU-E7	I	1	Query is a PTU-E7 plasmid. Former PTU host range was III	0
NZ_CP019014.1	Bacteria	Proteobacteria	Gammaproteobacteria	Enterobacterales	Enterobacteriaceae	Escherichia	Escherichia coli	PTU-FE	III	PTU-FE	III	0.7308	Query is a PTU-FE plasmid	0
NZ_CP019017.1	Bacteria	Proteobacteria	Gammaproteobacteria	Enterobacterales	Enterobacteriaceae	Escherichia	Escherichia coli	PTU-E56	III	PTU-E56	III	1	Query is a PTU-E56 plasmid	0
NZ_CP019125.1	Bacteria	Proteobacteria	Alphaproteobacteria	Rhodobacterales	Rhodobacteraceae	Xuhuaishuia	Xuhuaishuia manganoxidans	-	-	-	-	1	PTU could not be assigned. Query is part of a sHSBM cluster of size 3	0
NZ_CP019141.1	Bacteria	Proteobacteria	Alphaproteobacteria	Rhodobacterales	Rhodobacteraceae	Xuhuaishuia	Xuhuaishuia manganoxidans	-	-	-	-	1	PTU could not be assigned. Query is part of a graph component of size 1	0
NZ_CP019145.1	Bacteria	Proteobacteria	Gammaproteobacteria	Pseudomonadales	Moraxellaceae	Acinetobacter	Acinetobacter lwoffii	-	-	-	-	1	PTU could not be assigned. Query is part of a graph component of size 2	0
NZ_CP019146.1	Bacteria	Proteobacteria	Gammaproteobacteria	Pseudomonadales	Moraxellaceae	Acinetobacter	Acinetobacter lwoffii	-	-	-	-	1	PTU could not be assigned. Query is part of a graph component of size 1	0
NZ_CP019147.1	Bacteria	Proteobacteria	Gammaproteobacteria	Pseudomonadales	Moraxellaceae	Acinetobacter	Acinetobacter lwoffii	PTU-Pse2	II	PTU-Pse2	II	1	Query is a PTU-Pse2 plasmid	0
NZ_CP019222.1	Bacteria	Actinobacteria	Actinobacteria	Corynebacteriales	Mycobacteriaceae	Mycobacterium	Mycobacterium chimaera	-	-	-	-	1	PTU could not be assigned. Query is part of a graph component of size 3	0
NZ_CP019296.1	Bacteria	Proteobacteria	Gammaproteobacteria	Vibrionales	Vibrionaceae	Vibrio	Vibrio campbellii	-	-	-	-	1	PTU could not be assigned. Query is part of a graph component of size 2	0
NZ_CP019309.1	Bacteria	Proteobacteria	Alphaproteobacteria	Rhodobacterales	Rhodobacteraceae	Phaeobacter	Phaeobacter inhibens	-	-	-	-	1	PTU could not be assigned. Query is part of a graph component of size 1	0
NZ_CP019315.1	Bacteria	Proteobacteria	Alphaproteobacteria	Rhodobacterales	Rhodobacteraceae	Tateyamaria	Tateyamaria omphalii	-	-	-	-	1	PTU could not be assigned. Query is part of a graph component of size 1	0
NZ_CP019317.1	Bacteria	Proteobacteria	Alphaproteobacteria	Rhodobacterales	Rhodobacteraceae	Tateyamaria	Tateyamaria omphalii	-	-	-	-	1	PTU could not be assigned. Query is part of a graph component of size 1	0
NZ_CP019362.1	Bacteria	Spirochaetes	Spirochaetia	Spirochaetales	Borreliaceae	Borrelia	Borrelia turicatae	-	-	-	-	1	PTU could not be assigned. Query is part of a sHSBM cluster of size 1	0
NZ_CP019424.1	Bacteria	Actinobacteria	Actinobacteria	Corynebacteriales	Mycobacteriaceae	Mycobacterium	Mycobacterium sp. MS1601	-	-	-	-	1	PTU could not be assigned. Query is part of a graph component of size 2	0
NZ_CP019694.1	Bacteria	Proteobacteria	Gammaproteobacteria	Enterobacterales	Enterobacteriaceae	Shigella	Shigella sonnei	-	-	-	-	1	PTU could not be assigned. Query is part of a sHSBM cluster of size 1	0
NZ_CP019707.1	Bacteria	Proteobacteria	Gammaproteobacteria	Enterobacterales	Erwiniaceae	Pantoea	Pantoea alhagi	-	-	-	-	1	PTU could not be assigned. Query is part of a graph component of size 1	0
NZ_CP019738.1	Bacteria	Firmicutes	Bacilli	Lactobacillales	Lactobacillaceae	Lactobacillus	Lactobacillus brevis	PTU-Lab21	III	PTU-Lab21	III	0.8333	Query is a PTU-Lab21 plasmid	0
NZ_CP019740.1	Bacteria	Firmicutes	Bacilli	Lactobacillales	Lactobacillaceae	Lactobacillus	Lactobacillus brevis	-	-	-	-	1	PTU could not be assigned. Query is part of a sHSBM cluster of size 2	0
NZ_CP019755.1	Bacteria	Spirochaetes	Spirochaetia	Spirochaetales	Borreliaceae	Borreliella	Borreliella burgdorferi	NAS_1	II	NAS_1	II	1	Query is a NAS_1 plasmid	0
NZ_CP019796.1	Bacteria	Firmicutes	Bacilli	Bacillales	Paenibacillaceae	Paenibacillus	Paenibacillus larvae	-	-	-	-	1	PTU could not be assigned. Query is part of a graph component of size 2	0
NZ_CP019877.1	Bacteria	Proteobacteria	Alphaproteobacteria	Rhodospirillales	Acetobacteraceae	Komagataeibacter	Komagataeibacter nataicola	-	-	-	-	1	PTU could not be assigned. Query is part of a graph component of size 1	0
NZ_CP019908.1	Bacteria	Proteobacteria	Gammaproteobacteria	Enterobacterales	Enterobacteriaceae	Escherichia	Escherichia coli	PTU-X4	III	PTU-X4	III	1	Query is a PTU-X4 plasmid	0
NZ_CP019921.1	Bacteria	Spirochaetes	Spirochaetia	Spirochaetales	Borreliaceae	Borreliella	Borreliella burgdorferi	NAS_47	II	NAS_47	II	0.9931	Query is a NAS_47 plasmid	0
NZ_CP019940.1	Bacteria	Proteobacteria	Alphaproteobacteria	Rhodobacterales	Rhodobacteraceae	Ketogulonicigenium	Ketogulonicigenium robustum	-	-	-	-	1	PTU could not be assigned. Query is part of a graph component of size 1	0
NZ_CP020051.1	Bacteria	Proteobacteria	Gammaproteobacteria	Enterobacterales	Enterobacteriaceae	Escherichia	Escherichia coli	PTU-E25	III	PTU-E25	III	1	Query is a PTU-E25 plasmid	0
NZ_CP020054.1	Bacteria	Proteobacteria	Gammaproteobacteria	Enterobacterales	Enterobacteriaceae	Enterobacter	Enterobacter cloacae	-	-	-	-	1	PTU could not be assigned. Query is part of a sHSBM cluster of size 1	0
NZ_CP020333.1	Bacteria	Proteobacteria	Alphaproteobacteria	Rhizobiales	Aurantimonadaceae	Martelella	Martelella mediterranea	-	-	-	-	1	PTU could not be assigned. Query is part of a graph component of size 1	0
NZ_CP020385.1	Bacteria	Proteobacteria	Alphaproteobacteria	Rhodobacterales	Rhodobacteraceae	Rhodovulum	Rhodovulum sp. MB263	-	-	-	-	1	PTU could not be assigned. Query is part of a graph component of size 3	0
NZ_CP020416.1	Bacteria	Proteobacteria	Betaproteobacteria	Neisseriales	Neisseriaceae	Neisseria	Neisseria gonorrhoeae	-	-	-	-	1	PTU could not be assigned. Query is part of a graph component of size 2	0
NZ_CP020429.1	Bacteria	Firmicutes	Bacilli	Lactobacillales	Streptococcaceae	Streptococcus	Streptococcus sp. FDAARGOS_192	-	-	-	-	1	PTU could not be assigned. Query is part of a graph component of size 2	0
NZ_CP020446.1	Bacteria	Proteobacteria	Alphaproteobacteria	Rhodobacterales	Rhodobacteraceae	Paracoccus	Paracoccus yeei	-	-	-	-	1	PTU could not be assigned. Query is part of a graph component of size 1	0
NZ_CP020447.1	Bacteria	Proteobacteria	Alphaproteobacteria	Rhodobacterales	Rhodobacteraceae	Paracoccus	Paracoccus yeei	-	-	-	-	1	PTU could not be assigned. Query is part of a graph component of size 1	0
NZ_CP020461.1	Bacteria	Firmicutes	Bacilli	Lactobacillales	Lactobacillaceae	Lactobacillus	Lactobacillus sakei	PTU-Lab23	III	PTU-Lab23	III	0.8667	Query is a PTU-Lab23 plasmid	0
NZ_CP020475.1	Bacteria	Proteobacteria	Alphaproteobacteria	Rhodobacterales	Rhodobacteraceae	Roseovarius	Roseovarius mucosus	-	-	-	-	1	PTU could not be assigned. Query is part of a sHSBM cluster of size 1	0
NZ_CP020476.1	Bacteria	Proteobacteria	Alphaproteobacteria	Rhodobacterales	Rhodobacteraceae	Roseovarius	Roseovarius mucosus	-	-	-	-	1	PTU could not be assigned. Query is part of a graph component of size 2	0
NZ_CP020482.1	Bacteria	Proteobacteria	Epsilonproteobacteria	Campylobacterales	Campylobacteraceae	Campylobacter	Campylobacter helveticus	-	-	-	-	1	PTU could not be assigned. Query is part of a graph component of size 1	0
NZ_CP020585.1	Bacteria	Proteobacteria	Gammaproteobacteria	Pseudomonadales	Moraxellaceae	Acinetobacter	Acinetobacter baumannii	PTU-Pse10	I	PTU-Pse10	I	1	Query is a PTU-Pse10 plasmid	0
NZ_CP020605.1	Bacteria	Firmicutes	Bacilli	Lactobacillales	Streptococcaceae	Lactococcus	Lactococcus lactis	-	-	-	-	1	PTU could not be assigned. Query is part of a graph component of size 3	0
NZ_CP020775.1	Bacteria	Proteobacteria	Epsilonproteobacteria	Campylobacterales	Campylobacteraceae	Campylobacter	Campylobacter jejuni	PTU-Cam1	II	PTU-Cam1	II	1	Query is a PTU-Cam1 plasmid	0
NZ_CP020808.1	Bacteria	Firmicutes	Bacilli	Lactobacillales	Lactobacillaceae	Lactobacillus	Lactobacillus sakei	-	-	-	-	1	PTU could not be assigned. Query is part of a graph component of size 1	0
NZ_CP020855.1	Bacteria	Proteobacteria	Gammaproteobacteria	Enterobacterales	Enterobacteriaceae	Klebsiella	Klebsiella pneumoniae	PTU-FK	III	PTU-FK	III	0.5225	Query is a PTU-FK plasmid	0
NZ_CP020868.1	Bacteria	Proteobacteria	Epsilonproteobacteria	Campylobacterales	Campylobacteraceae	Campylobacter	Campylobacter cuniculorum	-	-	-	-	1	PTU could not be assigned. Query is part of a graph component of size 1	0
NZ_CP020908.1	Bacteria	Proteobacteria	Alphaproteobacteria	Rhizobiales	Rhizobiaceae	Rhizobium	Rhizobium etli	PTU-Rhi3	II	PTU-Rhi3	II	1	Query is a PTU-Rhi3 plasmid	0
NZ_CP020938.1	Bacteria	Firmicutes	Bacilli	Bacillales	Bacillaceae	Bacillus	Bacillus cereus	-	-	-	-	1	PTU could not be assigned. Query is part of a graph component of size 3	0
NZ_CP020950.1	Bacteria	Proteobacteria	Alphaproteobacteria	Rhizobiales	Rhizobiaceae	Rhizobium	Rhizobium sp. CIAT894	PTU-Rhi7	II	PTU-Rhi7	II	1	Query is a PTU-Rhi7 plasmid	0
NZ_CP021066.1	Bacteria	Firmicutes	Bacilli	Bacillales	Bacillaceae	Bacillus	Bacillus thuringiensis	PTU-Bac13	I	PTU-Bac13	I	1	Query is a PTU-Bac13 plasmid	0
NZ_CP021133.1	Bacteria	Proteobacteria	Gammaproteobacteria	Pseudomonadales	Pseudomonadaceae	Pseudomonas	Pseudomonas fragi	-	-	-	-	1	PTU could not be assigned. Query is part of a sHSBM cluster of size 1	0
NZ_CP021150.1	Bacteria	Proteobacteria	Gammaproteobacteria	Vibrionales	Vibrionaceae	Vibrio	Vibrio campbellii	-	-	-	-	1	PTU could not be assigned. Query is part of a graph component of size 1	0
NZ_CP021170.1	Bacteria	Firmicutes	Bacilli	Bacillales	Paenibacillaceae	Paenibacillus	Paenibacillus bovis	-	-	-	-	1	PTU could not be assigned. Query is part of a graph component of size 1	0
NZ_CP021336.1	Bacteria	Proteobacteria	Gammaproteobacteria	Enterobacterales	Enterobacteriaceae	Escherichia	Escherichia coli	PTU-Y	III	PTU-Y	I	0.8824	Query is a PTU-Y plasmid. Former PTU host range was III	0
NZ_CP021344.1	Bacteria	Proteobacteria	Gammaproteobacteria	Pseudomonadales	Moraxellaceae	Acinetobacter	Acinetobacter baumannii	PTU-Pse9	II	PTU-Pse9	II	1	Query is a PTU-Pse9 plasmid	0
NZ_CP021346.1	Bacteria	Proteobacteria	Gammaproteobacteria	Pseudomonadales	Moraxellaceae	Acinetobacter	Acinetobacter baumannii	-	-	-	-	1	PTU could not be assigned. Query is part of a graph component of size 1	0
NZ_CP021368.1	Bacteria	Proteobacteria	Betaproteobacteria	Burkholderiales	Comamonadaceae	Acidovorax	Acidovorax sp. P4	-	-	-	-	1	PTU could not be assigned. Query is part of a graph component of size 2	0
NZ_CP021470.1	Bacteria	Proteobacteria	Alphaproteobacteria	Rhodospirillales	Acetobacteraceae	Komagataeibacter	Komagataeibacter europaeus	-	-	-	-	1	PTU could not be assigned. Query is part of a graph component of size 1	0
NZ_CP021473.1	Bacteria	Firmicutes	Bacilli	Lactobacillales	Lactobacillaceae	Pediococcus	Pediococcus pentosaceus	PTU-Lab19	IV	PTU-Lab19	IV	0.6923	Query is a PTU-Lab19 plasmid	0
NZ_CP021513.1	Bacteria	Proteobacteria	Alphaproteobacteria	Rhodospirillales	Acetobacteraceae	Acetobacter	Acetobacter pasteurianus	-	-	-	-	1	PTU could not be assigned. Query is part of a sHSBM cluster of size 2	0
NZ_CP021526.1	Bacteria	Proteobacteria	Alphaproteobacteria	Rhodospirillales	Acetobacteraceae	Acetobacter	Acetobacter pasteurianus	-	-	-	-	1	PTU could not be assigned. Query is part of a sHSBM cluster of size 3	0
NZ_CP021543.1	Bacteria	Proteobacteria	Gammaproteobacteria	Enterobacterales	Enterobacteriaceae	Klebsiella	Klebsiella pneumoniae	PTU-E4	III	PTU-E4	III	1	Query is a PTU-E4 plasmid	0
NZ_CP021551.1	Bacteria	Proteobacteria	Gammaproteobacteria	Enterobacterales	Morganellaceae	Proteus	Proteus mirabilis	PTU-C	V	PTU-C	V	1	Query is a PTU-C plasmid	0
NZ_CP021695.1	Bacteria	Proteobacteria	Gammaproteobacteria	Enterobacterales	Morganellaceae	Proteus	Proteus mirabilis	PTU-C	V	PTU-C	V	1	Query is a PTU-C plasmid	0
NZ_CP021702.1	Bacteria	Firmicutes	Bacilli	Lactobacillales	Lactobacillaceae	Lactobacillus	Lactobacillus johnsonii	-	-	-	-	1	PTU could not be assigned. Query is part of a graph component of size 2	0
NZ_CP021733.1	Bacteria	Proteobacteria	Gammaproteobacteria	Enterobacterales	Enterobacteriaceae	Escherichia	Escherichia coli	PTU-FE	III	PTU-FE	III	0.9679	Query is a PTU-FE plasmid	0
NZ_CP021794.1	Bacteria	Proteobacteria	Alphaproteobacteria	Rhizobiales	Rhizobiaceae	Sinorhizobium	Sinorhizobium meliloti	PTU-Rhi2	I	PTU-Rhi2	I	1	Query is a PTU-Rhi2 plasmid	0
NZ_CP021795.1	Bacteria	Proteobacteria	Alphaproteobacteria	Rhizobiales	Rhizobiaceae	Sinorhizobium	Sinorhizobium meliloti	PTU-Rhi1	II	PTU-Rhi1	II	1	Query is a PTU-Rhi1 plasmid	0
NZ_CP021805.1	Bacteria	Proteobacteria	Alphaproteobacteria	Rhizobiales	Rhizobiaceae	Sinorhizobium	Sinorhizobium meliloti	PTU-Rhi2	I	PTU-Rhi2	I	1	Query is a PTU-Rhi2 plasmid	0
NZ_CP021821.1	Bacteria	Proteobacteria	Alphaproteobacteria	Rhizobiales	Rhizobiaceae	Sinorhizobium	Sinorhizobium meliloti	PTU-Rhi2	I	PTU-Rhi2	I	1	Query is a PTU-Rhi2 plasmid	0
NZ_CP021827.1	Bacteria	Proteobacteria	Alphaproteobacteria	Rhizobiales	Rhizobiaceae	Sinorhizobium	Sinorhizobium meliloti	PTU-Rhi2	I	PTU-Rhi2	I	1	Query is a PTU-Rhi2 plasmid	0
NZ_CP021830.1	Bacteria	Proteobacteria	Alphaproteobacteria	Rhizobiales	Rhizobiaceae	Sinorhizobium	Sinorhizobium meliloti	PTU-Rhi2	I	PTU-Rhi2	I	1	Query is a PTU-Rhi2 plasmid	0
NZ_CP021877.1	Bacteria	Firmicutes	Bacilli	Lactobacillales	Enterococcaceae	Enterococcus	Enterococcus wangshanyuanii	-	-	-	-	1	PTU could not be assigned. Query is part of a graph component of size 3	0
NZ_CP021925.1	Bacteria	Proteobacteria	Alphaproteobacteria	Rhodospirillales	Acetobacteraceae	Acetobacter	Acetobacter pasteurianus	PTU-Rho9	I	PTU-Rho9	I	1	Query is a PTU-Rho9 plasmid	0
NZ_CP021937.1	Bacteria	Proteobacteria	Gammaproteobacteria	Enterobacterales	Enterobacteriaceae	Escherichia	Escherichia coli	PTU-FE	III	PTU-FE	III	0.7308	Query is a PTU-FE plasmid	0
NZ_CP021938.1	Bacteria	Proteobacteria	Gammaproteobacteria	Enterobacterales	Enterobacteriaceae	Escherichia	Escherichia coli	PTU-FE	III	PTU-FE	III	0.7308	Query is a PTU-FE plasmid	0
NZ_CP021940.1	Bacteria	Proteobacteria	Gammaproteobacteria	Enterobacterales	Enterobacteriaceae	Klebsiella	Klebsiella pneumoniae	PTU-E15	II	PTU-E15	II	1	Query is a PTU-E15 plasmid	0
NZ_CP021957.1	Bacteria	Proteobacteria	Gammaproteobacteria	Enterobacterales	Enterobacteriaceae	Klebsiella	Klebsiella pneumoniae	PTU-E13	II	PTU-E13	II	1	Query is a PTU-E13 plasmid	0
NZ_CP021962.1	Bacteria	Proteobacteria	Gammaproteobacteria	Enterobacterales	Enterobacteriaceae	Klebsiella	Klebsiella pneumoniae	PTU-E15	II	PTU-E15	II	1	Query is a PTU-E15 plasmid	0
NZ_CP022047.1	Bacteria	Firmicutes	Bacilli	Bacillales	Staphylococcaceae	Staphylococcus	Staphylococcus sciuri	-	-	-	-	1	PTU could not be assigned. Query is part of a graph component of size 1	0
NZ_CP022068.1	Bacteria	Proteobacteria	Gammaproteobacteria	Enterobacterales	Enterobacteriaceae	Salmonella	Salmonella enterica	PTU-E58	III	PTU-E58	III	1	Query is a PTU-E58 plasmid	0
NZ_CP022085.1	Bacteria	Proteobacteria	Gammaproteobacteria	Enterobacterales	Enterobacteriaceae	Escherichia	Escherichia coli	PTU-E16	I	PTU-E16	I	1	Query is a PTU-E16 plasmid	0
NZ_CP022145.1	Bacteria	Proteobacteria	Gammaproteobacteria	Enterobacterales	Enterobacteriaceae	Klebsiella	Klebsiella pneumoniae	PTU-FK	III	PTU-FK	III	0.5225	Query is a PTU-FK plasmid	0
NZ_CP022179.1	Bacteria	Proteobacteria	Gammaproteobacteria	Aeromonadales	Aeromonadaceae	Aeromonas	Aeromonas salmonicida	-	-	-	-	1	PTU could not be assigned. Query is part of a graph component of size 3	0
NZ_CP022237.1	Bacteria	Firmicutes	Bacilli	Bacillales	-	Exiguobacterium	Exiguobacterium oxidotolerans	-	-	-	-	1	PTU could not be assigned. Query is part of a graph component of size 1	0
NZ_CP022238.1	Bacteria	Firmicutes	Bacilli	Bacillales	-	Exiguobacterium	Exiguobacterium oxidotolerans	-	-	-	-	1	PTU could not be assigned. Query is part of a graph component of size 1	0
NZ_CP022264.1	Bacteria	Proteobacteria	Gammaproteobacteria	Xanthomonadales	Xanthomonadaceae	Xanthomonas	Xanthomonas citri	-	-	-	-	1	PTU could not be assigned. Query is part of a graph component of size 1	0
NZ_CP022265.1	Bacteria	Proteobacteria	Gammaproteobacteria	Xanthomonadales	Xanthomonadaceae	Xanthomonas	Xanthomonas citri	PTU-Xan12	VI	PTU-Xan12	VI	1	Query is a PTU-Xan12 plasmid	0
NZ_CP022289.1	Bacteria	Firmicutes	Bacilli	Bacillales	Bacillaceae	Bacillus	Bacillus subtilis	-	-	-	-	1	PTU could not be assigned. Query is part of a sHSBM cluster of size 1	0
NZ_CP022308.1	Bacteria	Proteobacteria	Gammaproteobacteria	Oceanospirillales	Alcanivoracaceae	Alcanivorax	Alcanivorax sp. N3-7A	-	-	-	-	1	PTU could not be assigned. Query is part of a graph component of size 1	0
NZ_CP022350.1	Bacteria	Proteobacteria	Gammaproteobacteria	Enterobacterales	Enterobacteriaceae	Klebsiella	Klebsiella michiganensis	PTU-E46	III	PTU-E46	III	1	Query is a PTU-E46 plasmid	0
NZ_CP022418.1	Bacteria	Proteobacteria	Alphaproteobacteria	Rhodobacterales	Rhodobacteraceae	Sulfitobacter	Sulfitobacter pseudonitzschiae	-	-	-	-	1	PTU could not be assigned. Query is part of a graph component of size 1	0
NZ_CP022454.1	Bacteria	Proteobacteria	Gammaproteobacteria	Enterobacterales	Enterobacteriaceae	Salmonella	Salmonella enterica	PTU-E58	III	PTU-E58	III	0.9286	Query is a PTU-E58 plasmid	0
NZ_CP022605.1	Bacteria	Proteobacteria	Alphaproteobacteria	Rhizobiales	Brucellaceae	Ochrobactrum	Ochrobactrum sp. A44	-	-	-	-	1	PTU could not be assigned. Query is part of a graph component of size 1	0
NZ_CP022666.1	Bacteria	Proteobacteria	Alphaproteobacteria	Rhizobiales	Rhizobiaceae	Rhizobium	Rhizobium leguminosarum	PTU-Rhi6	I	PTU-Rhi6	I	1	Query is a PTU-Rhi6 plasmid	0
NZ_CP022694.1	Bacteria	Proteobacteria	Gammaproteobacteria	Enterobacterales	Enterobacteriaceae	Klebsiella	Klebsiella pneumoniae	PTU-X3	III	PTU-X3	III	1	Query is a PTU-X3 plasmid	0
NZ_CP022825.1	Bacteria	Proteobacteria	Gammaproteobacteria	Enterobacterales	Enterobacteriaceae	Klebsiella	Klebsiella quasivariicola	PTU-E64	II	PTU-E64	II	1	Query is a PTU-E64 plasmid	0
NZ_CP022931.1	Bacteria	Firmicutes	Bacilli	Lactobacillales	Enterococcaceae	Enterococcus	Enterococcus durans	-	-	-	-	1	PTU could not be assigned. Query is part of a graph component of size 3	0
NZ_CP022994.1	Bacteria	Proteobacteria	Betaproteobacteria	Burkholderiales	Burkholderiaceae	Paraburkholderia	Paraburkholderia sp. BN5	-	-	-	-	1	PTU could not be assigned. Query is part of a graph component of size 1	0
NZ_CP023051.1	Bacteria	Firmicutes	Bacilli	Bacillales	Listeriaceae	Listeria	Listeria monocytogenes	PTU-Bac29	I	PTU-Bac29	I	0.9375	Query is a PTU-Bac29 plasmid	0
NZ_CP023072.1	Bacteria	Proteobacteria	Alphaproteobacteria	Rhizobiales	Rhizobiaceae	Sinorhizobium	Sinorhizobium fredii	PTU-Rhi8	III	PTU-Rhi8	III	0.75	Query is a PTU-Rhi8 plasmid	0
NZ_HF677572.1	Bacteria	Proteobacteria	Alphaproteobacteria	Rhodospirillales	Acetobacteraceae	Acetobacter	Acetobacter pasteurianus	-	-	-	-	1	PTU could not be assigned. Query is part of a graph component of size 1	0
NZ_HG813244.1	Bacteria	Firmicutes	Bacilli	Bacillales	Staphylococcaceae	Staphylococcus	Staphylococcus epidermidis	-	-	-	-	1	PTU could not be assigned. Query is part of a graph component of size 1	0
NZ_HG813250.1	Bacteria	Firmicutes	Bacilli	Bacillales	Listeriaceae	Listeria	Listeria monocytogenes	PTU-Bac29	I	PTU-Bac29	I	0.9375	Query is a PTU-Bac29 plasmid	0
NZ_HG916855.1	Bacteria	Proteobacteria	Alphaproteobacteria	Rhizobiales	Rhizobiaceae	Rhizobium	Rhizobium favelukesii	-	-	-	-	1	PTU could not be assigned. Query is part of a graph component of size 1	0
NZ_HG941720.1	Bacteria	Proteobacteria	Gammaproteobacteria	Enterobacterales	Enterobacteriaceae	Escherichia	Escherichia coli	PTU-E10	III	PTU-E10	III	1	Query is a PTU-E10 plasmid	0
NZ_HG969193.1	Bacteria	Proteobacteria	Alphaproteobacteria	Rhizobiales	Bartonellaceae	Bartonella	Bartonella tribocorum	-	-	-	-	1	PTU could not be assigned. Query is part of a graph component of size 2	0
NZ_LN774771.1	Bacteria	Firmicutes	Bacilli	Lactobacillales	Streptococcaceae	Lactococcus	Lactococcus piscium	PTU-Lab28	III	PTU-Lab28	III	0.6923	Query is a PTU-Lab28 plasmid	0
NZ_LN868941.1	Bacteria	Actinobacteria	Actinobacteria	Corynebacteriales	Nocardiaceae	Nocardia	Nocardia farcinica	-	-	-	-	1	PTU could not be assigned. Query is part of a graph component of size 2	0
NZ_LN890333.1	Bacteria	Firmicutes	Bacilli	Lactobacillales	Leuconostocaceae	Leuconostoc	Leuconostoc gelidum	-	-	-	-	1	PTU could not be assigned. Query is part of a graph component of size 1	0
NZ_LN890525.1	Bacteria	Proteobacteria	Gammaproteobacteria	Enterobacterales	Enterobacteriaceae	Salmonella	Salmonella enterica	PTU-I1	III	PTU-I1	III	1	Query is a PTU-I1 plasmid	0
NZ_LT571451.1	Bacteria	Firmicutes	Bacilli	Bacillales	Staphylococcaceae	Staphylococcus	Staphylococcus epidermidis	PTU-Bac20	IV	PTU-Bac20	IV	1	Query is a PTU-Bac20 plasmid	0
NZ_LT598666.1	Bacteria	Firmicutes	Bacilli	Lactobacillales	Enterococcaceae	Enterococcus	Enterococcus faecium	PTU-Lab18	I	PTU-Lab18	I	0.9688	Query is a PTU-Lab18 plasmid	0
NZ_LT671860.1	Bacteria	Firmicutes	Bacilli	Bacillales	Staphylococcaceae	Staphylococcus	Staphylococcus aureus	PTU-Bac42	I	PTU-Bac42	I	0.9863	Query is a PTU-Bac42 plasmid	0
NZ_LT703508.1	Bacteria	Actinobacteria	Actinobacteria	Corynebacteriales	Mycobacteriaceae	Mycobacterium	Mycobacterium chimaera	-	-	-	-	1	PTU could not be assigned. Query is part of a graph component of size 2	0
NZ_LT905089.1	Bacteria	Proteobacteria	Gammaproteobacteria	Enterobacterales	Enterobacteriaceae	Salmonella	Salmonella enterica	PTU-Y	III	PTU-Y	III	0.9412	Query is a PTU-Y plasmid	0
