# Supplementary material for: COPLA, a taxonomic classifier of plasmids
Source: BMC Bioinformatics. 2021 Jul 31;22:390. doi: 10.1186/s12859-021-04299-x (PMC8325299; doi:10.1186/s12859-021-04299-x)
Supplement: Supplementary file 3 — Additional file 3. RefSeq200 plasmid dataset. A complete list of the plasmids from release 200 of the NCBI RefSeq Plasmid database. This dataset is the source of the plasmids used to evaluate COPLA performance. [file 12859_2021_4299_MOESM3_ESM.xlsx]

## Sheet: Additional file 3
ID	AccINSDC	Name	Assembly	BioSample	BioProject	Date	TaxId	SuperKingdom	Phylum	Class	Order	Family	Genus	Species	Size	MolecularType	Topology	Remove (1)	Reason_for_removal	RefSeq84 (2)	Sampled (3)
NZ_CP023530.1	CP023530.1	unnamed	GCF_002393465.1	SAMN07312445	PRJNA231221	2017-09-28	562	Bacteria	Proteobacteria	Gammaproteobacteria	Enterobacterales	Enterobacteriaceae	Escherichia	Escherichia coli	75554	Plasmid	circular	N		N	N	1- Y means plasmid removed from database
NZ_CP013139.1	CP013139.1	pPBSW1	GCF_000310105.2	SAMN02470817	PRJNA177043	2015-11-30	283699	Bacteria	Proteobacteria	Gammaproteobacteria	Alteromonadales	Pseudoalteromonadaceae	Pseudoalteromonas	Pseudoalteromonas sp. Bsw20308	906103	Plasmid	circular	N		Y	N	2- Y means plasmid present in RefSeq84 plasmid database
NZ_CP009827.1	CP009827.1	pXF39	GCF_001456295.1	SAMN03166213	PRJNA266561	2015-12-03	2371	Bacteria	Proteobacteria	Gammaproteobacteria	Xanthomonadales	Xanthomonadaceae	Xylella	Xylella fastidiosa	39580	Plasmid	circular	N		Y	N	3- Y means plasmid is one of the 1,000 sampled for COPLA performance evaluation
NZ_CP017055.1	CP017055.1	pPS1	GCF_001888205.1	SAMN05629093	PRJNA340005	2016-12-02	588	Bacteria	Proteobacteria	Gammaproteobacteria	Enterobacterales	Morganellaceae	Providencia	Providencia stuartii	195378	Plasmid	circular	N		Y	N
NZ_CP017056.1	CP017056.1	pPS2	GCF_001888205.1	SAMN05629093	PRJNA340005	2016-12-02	588	Bacteria	Proteobacteria	Gammaproteobacteria	Enterobacterales	Morganellaceae	Providencia	Providencia stuartii	38206	Plasmid	circular	N		Y	N
NZ_CP003988.1	CP003988.1	pSGZL	GCF_000816025.1	SAMN03275450	PRJNA182073	2015-01-07	1262452	Bacteria	Actinobacteria	Actinobacteria	Streptomycetales	Streptomycetaceae	Streptomyces	Streptomyces sp. 769	237512	Plasmid	circular	N		Y	N
NZ_CP041271.1	CP041271.1	pVVEswe-S1	GCF_007917315.1	SAMN12138986	PRJNA551094	2019-08-08	1352	Bacteria	Firmicutes	Bacilli	Lactobacillales	Enterococcaceae	Enterococcus	Enterococcus faecium	194167	Plasmid	circular	N		N	N
NZ_CP041272.1	CP041272.1	pVVEswe-S2	GCF_007917315.1	SAMN12138986	PRJNA551094	2019-08-08	1352	Bacteria	Firmicutes	Bacilli	Lactobacillales	Enterococcaceae	Enterococcus	Enterococcus faecium	89798	Plasmid	linear	N		N	N
NZ_CP041273.1	CP041273.1	pVVEswe-S3	GCF_007917315.1	SAMN12138986	PRJNA551094	2019-08-08	1352	Bacteria	Firmicutes	Bacilli	Lactobacillales	Enterococcaceae	Enterococcus	Enterococcus faecium	65253	Plasmid	circular	N		N	N
NZ_CP041279.1	CP041279.1	pVVEswe-S4	GCF_007917315.1	SAMN12138986	PRJNA551094	2019-08-08	1352	Bacteria	Firmicutes	Bacilli	Lactobacillales	Enterococcaceae	Enterococcus	Enterococcus faecium	34466	Plasmid	linear	N		N	N
NZ_CP041274.1	CP041274.1	pVVEswe-S5	GCF_007917315.1	SAMN12138986	PRJNA551094	2019-08-08	1352	Bacteria	Firmicutes	Bacilli	Lactobacillales	Enterococcaceae	Enterococcus	Enterococcus faecium	6173	Plasmid	circular	N		N	N
NZ_CP041275.1	CP041275.1	pVVEswe-S6	GCF_007917315.1	SAMN12138986	PRJNA551094	2019-08-08	1352	Bacteria	Firmicutes	Bacilli	Lactobacillales	Enterococcaceae	Enterococcus	Enterococcus faecium	5212	Plasmid	circular	N		N	N
NZ_CP041276.1	CP041276.1	pVVEswe-S7	GCF_007917315.1	SAMN12138986	PRJNA551094	2019-08-08	1352	Bacteria	Firmicutes	Bacilli	Lactobacillales	Enterococcaceae	Enterococcus	Enterococcus faecium	4372	Plasmid	linear	N		N	N
NZ_CP041277.1	CP041277.1	pVVEswe-S8	GCF_007917315.1	SAMN12138986	PRJNA551094	2019-08-08	1352	Bacteria	Firmicutes	Bacilli	Lactobacillales	Enterococcaceae	Enterococcus	Enterococcus faecium	1979	Plasmid	linear	N		N	N
NZ_CP041278.1	CP041278.1	pVVEswe-S9	GCF_007917315.1	SAMN12138986	PRJNA551094	2019-08-08	1352	Bacteria	Firmicutes	Bacilli	Lactobacillales	Enterococcaceae	Enterococcus	Enterococcus faecium	1705	Plasmid	linear	N		N	N
NZ_CP012016.1	CP012016.1	pGv51	GCF_001515665.1	SAMN03835466	PRJNA288680	2016-01-15	46170	Bacteria	Firmicutes	Bacilli	Bacillales	Staphylococcaceae	Staphylococcus	Staphylococcus aureus	2903	Plasmid	circular	N		Y	N
NZ_CP024522.1	CP024522.1	unnamed1	GCF_002753055.1	SAMEA3357080	PRJNA351909	2017-11-06	573	Bacteria	Proteobacteria	Gammaproteobacteria	Enterobacterales	Enterobacteriaceae	Klebsiella	Klebsiella pneumoniae	221606	Plasmid	circular	N		N	N
NZ_CP024523.1	CP024523.1	unnamed2	GCF_002753055.1	SAMEA3357080	PRJNA351909	2017-11-06	573	Bacteria	Proteobacteria	Gammaproteobacteria	Enterobacterales	Enterobacteriaceae	Klebsiella	Klebsiella pneumoniae	147932	Plasmid	circular	N		N	N
NZ_CP024524.1	CP024524.1	unnamed3	GCF_002753055.1	SAMEA3357080	PRJNA351909	2017-11-06	573	Bacteria	Proteobacteria	Gammaproteobacteria	Enterobacterales	Enterobacteriaceae	Klebsiella	Klebsiella pneumoniae	89345	Plasmid	circular	N		N	Y
NZ_CP024525.1	CP024525.1	unnamed4	GCF_002753055.1	SAMEA3357080	PRJNA351909	2017-11-06	573	Bacteria	Proteobacteria	Gammaproteobacteria	Enterobacterales	Enterobacteriaceae	Klebsiella	Klebsiella pneumoniae	4660	Plasmid	circular	N		N	N
NZ_CP024526.1	CP024526.1	unnamed5	GCF_002753055.1	SAMEA3357080	PRJNA351909	2017-11-06	573	Bacteria	Proteobacteria	Gammaproteobacteria	Enterobacterales	Enterobacteriaceae	Klebsiella	Klebsiella pneumoniae	4510	Plasmid	circular	N		N	N
NZ_CP024527.1	CP024527.1	unnamed6	GCF_002753055.1	SAMEA3357080	PRJNA351909	2017-11-06	573	Bacteria	Proteobacteria	Gammaproteobacteria	Enterobacterales	Enterobacteriaceae	Klebsiella	Klebsiella pneumoniae	3825	Plasmid	circular	N		N	N
NC_012987.1	FP103043.1	p1METDI	GCF_000083545.1	SAMEA3138288	PRJNA16093	2009-07-17	272630	Bacteria	Proteobacteria	Alphaproteobacteria	Rhizobiales	Methylobacteriaceae	Methylorubrum	Methylorubrum extorquens	141504	Plasmid	circular	N		Y	N
NC_012989.1	FP103044.1	p2METDI	GCF_000083545.1	SAMEA3138288	PRJNA16093	2009-07-17	272630	Bacteria	Proteobacteria	Alphaproteobacteria	Rhizobiales	Methylobacteriaceae	Methylorubrum	Methylorubrum extorquens	38579	Plasmid	circular	N		Y	N
NZ_CP007723.1	CP007723.1	unnamed	GCF_000742715.1	SAMN02786782	PRJNA246675	2014-08-21	1718	Bacteria	Actinobacteria	Actinobacteria	Corynebacteriales	Corynebacteriaceae	Corynebacterium	Corynebacterium glutamicum	16810	Plasmid	circular	N		Y	N
NZ_CP015437.1	CP015437.1	unnamed	GCF_001634305.1	SAMN04528789	PRJNA314079	2016-04-29	1490057	Bacteria	Firmicutes	Bacilli	Bacillales	Bacillaceae	Anoxybacillus	Anoxybacillus sp. B7M1	54976	Plasmid	circular	N		Y	N
NZ_CP039562.1	CP039562.1	p08-5333.1	GCF_004919145.1	SAMN11333141	PRJNA316728	2019-04-28	2583588	Bacteria	Proteobacteria	Gammaproteobacteria	Enterobacterales	Enterobacteriaceae	Salmonella	Salmonella enterica	178506	Plasmid	circular	N		N	N
NZ_CP039563.1	CP039563.1	p08-5333.2	GCF_004919145.1	SAMN11333141	PRJNA316728	2019-04-28	2583588	Bacteria	Proteobacteria	Gammaproteobacteria	Enterobacterales	Enterobacteriaceae	Salmonella	Salmonella enterica	4148	Plasmid	circular	N		N	N
NZ_CP023476.1	CP023476.1	pFORC75_2	GCF_003429365.1	SAMN07580859	PRJNA400838	2018-08-28	149539	Bacteria	Proteobacteria	Gammaproteobacteria	Enterobacterales	Enterobacteriaceae	Salmonella	Salmonella enterica	34661	Plasmid	circular	N		N	N
NZ_CP027507.1	CP027507.1	unnamed1	GCF_003020705.1	SAMN08628411	PRJNA433676	2018-03-27	1352	Bacteria	Firmicutes	Bacilli	Lactobacillales	Enterococcaceae	Enterococcus	Enterococcus faecium	231024	Plasmid	circular	N		N	N
NZ_CP027508.1	CP027508.1	unnamed2	GCF_003020705.1	SAMN08628411	PRJNA433676	2018-03-27	1352	Bacteria	Firmicutes	Bacilli	Lactobacillales	Enterococcaceae	Enterococcus	Enterococcus faecium	53613	Plasmid	circular	N		N	N
NZ_CP027509.1	CP027509.1	unnamed3	GCF_003020705.1	SAMN08628411	PRJNA433676	2018-03-27	1352	Bacteria	Firmicutes	Bacilli	Lactobacillales	Enterococcaceae	Enterococcus	Enterococcus faecium	36341	Plasmid	circular	N		N	N
NZ_CP027510.1	CP027510.1	unnamed4	GCF_003020705.1	SAMN08628411	PRJNA433676	2018-03-27	1352	Bacteria	Firmicutes	Bacilli	Lactobacillales	Enterococcaceae	Enterococcus	Enterococcus faecium	33328	Plasmid	circular	N		N	N
NZ_CP027511.1	CP027511.1	unnamed5	GCF_003020705.1	SAMN08628411	PRJNA433676	2018-03-27	1352	Bacteria	Firmicutes	Bacilli	Lactobacillales	Enterococcaceae	Enterococcus	Enterococcus faecium	91057	Plasmid	circular	N		N	N
NZ_CP025426.1	CP025426.1	p1	GCF_002848385.1	SAMN08174306	PRJNA422315	2017-12-28	1352	Bacteria	Firmicutes	Bacilli	Lactobacillales	Enterococcaceae	Enterococcus	Enterococcus faecium	253120	Plasmid	circular	N		N	N
NZ_CP025427.1	CP025427.1	p2	GCF_002848385.1	SAMN08174306	PRJNA422315	2017-12-28	1352	Bacteria	Firmicutes	Bacilli	Lactobacillales	Enterococcaceae	Enterococcus	Enterococcus faecium	142988	Plasmid	linear	N		N	N
NC_022778.1	HG530136.1	II	GCF_000967115.2	SAMEA3283140	PRJEB4542	2013-11-06	1231072	Bacteria	Firmicutes	Clostridia	Clostridiales	Clostridiaceae	Clostridium	Clostridium tetani	58369	Plasmid	circular	N		Y	N
NZ_CP010120.1	CP010120.1	A	GCF_001900515.1	SAMN03252411	PRJNA269191	2016-12-12	562	Bacteria	Proteobacteria	Gammaproteobacteria	Enterobacterales	Enterobacteriaceae	Escherichia	Escherichia coli	63684	Plasmid	circular	N		Y	N
NZ_CP013602.1	CP013602.1	pRspN731a	GCF_001664145.1	SAMN03998643	PRJNA293118	2016-06-17	1703966	Bacteria	Proteobacteria	Alphaproteobacteria	Rhizobiales	Rhizobiaceae	Rhizobium	Rhizobium sp. N731	162302	Plasmid	circular	N		Y	N
NZ_CP013603.1	CP013603.1	pRspN731b	GCF_001664145.1	SAMN03998643	PRJNA293118	2016-06-17	1703966	Bacteria	Proteobacteria	Alphaproteobacteria	Rhizobiales	Rhizobiaceae	Rhizobium	Rhizobium sp. N731	336117	Plasmid	circular	N		Y	N
NZ_CP013604.1	CP013604.1	pRspN731c	GCF_001664145.1	SAMN03998643	PRJNA293118	2016-06-17	1703966	Bacteria	Proteobacteria	Alphaproteobacteria	Rhizobiales	Rhizobiaceae	Rhizobium	Rhizobium sp. N731	433219	Plasmid	circular	N		Y	N
NZ_CP013605.1	CP013605.1	pRspN731d	GCF_001664145.1	SAMN03998643	PRJNA293118	2016-06-17	1703966	Bacteria	Proteobacteria	Alphaproteobacteria	Rhizobiales	Rhizobiaceae	Rhizobium	Rhizobium sp. N731	488789	Plasmid	circular	N		Y	N
NZ_CP013606.1	CP013606.1	pRspN731e	GCF_001664145.1	SAMN03998643	PRJNA293118	2016-06-17	1703966	Bacteria	Proteobacteria	Alphaproteobacteria	Rhizobiales	Rhizobiaceae	Rhizobium	Rhizobium sp. N731	506687	Plasmid	circular	N		Y	N
NZ_CP030204.1	CP030204.1	pSA20083530.1	GCF_003325135.1	SAMN06045123	PRJNA354244	2018-07-17	28901	Bacteria	Proteobacteria	Gammaproteobacteria	Enterobacterales	Enterobacteriaceae	Salmonella	Salmonella enterica	138648	Plasmid	circular	N		N	N
NZ_CP030205.1	CP030205.1	pSA20083530.2	GCF_003325135.1	SAMN06045123	PRJNA354244	2018-07-17	28901	Bacteria	Proteobacteria	Gammaproteobacteria	Enterobacterales	Enterobacteriaceae	Salmonella	Salmonella enterica	33467	Plasmid	circular	N		N	N
NZ_CP030206.1	CP030206.1	pSA20083530.3	GCF_003325135.1	SAMN06045123	PRJNA354244	2018-07-17	28901	Bacteria	Proteobacteria	Gammaproteobacteria	Enterobacterales	Enterobacteriaceae	Salmonella	Salmonella enterica	27709	Plasmid	circular	N		N	N
NZ_CP041254.1	CP041254.1	p169	GCF_006575625.1	SAMN12141647	PRJNA551139	2019-07-04	1352	Bacteria	Firmicutes	Bacilli	Lactobacillales	Enterococcaceae	Enterococcus	Enterococcus faecium	63472	Plasmid	circular	N		N	N
NZ_CP041256.1	CP041256.1	p26	GCF_006575625.1	SAMN12141647	PRJNA551139	2019-07-04	1352	Bacteria	Firmicutes	Bacilli	Lactobacillales	Enterococcaceae	Enterococcus	Enterococcus faecium	150610	Plasmid	circular	N		N	N
NZ_CP041258.1	CP041258.1	p27	GCF_006575625.1	SAMN12141647	PRJNA551139	2019-07-04	1352	Bacteria	Firmicutes	Bacilli	Lactobacillales	Enterococcaceae	Enterococcus	Enterococcus faecium	81972	Plasmid	circular	N		N	Y
NZ_CP041255.1	CP041255.1	p32	GCF_006575625.1	SAMN12141647	PRJNA551139	2019-07-04	1352	Bacteria	Firmicutes	Bacilli	Lactobacillales	Enterococcaceae	Enterococcus	Enterococcus faecium	53447	Plasmid	circular	N		N	Y
NZ_CP024708.1	CP024708.1	pPUTH1	GCF_003932915.1	SAMN07811429	PRJNA351750	2018-12-10	573	Bacteria	Proteobacteria	Gammaproteobacteria	Enterobacterales	Enterobacteriaceae	Klebsiella	Klebsiella pneumoniae	237216	Plasmid	circular	N		N	N
NZ_CP024709.1	CP024709.1	pPUTH2	GCF_003932915.1	SAMN07811429	PRJNA351750	2018-12-10	573	Bacteria	Proteobacteria	Gammaproteobacteria	Enterobacterales	Enterobacteriaceae	Klebsiella	Klebsiella pneumoniae	47126	Plasmid	circular	N		N	N
NZ_CP044182.1	CP044182.1	pAR-0404-1	GCF_008727595.1	SAMN12648954	PRJNA562719	2019-09-29	611	Bacteria	Proteobacteria	Gammaproteobacteria	Enterobacterales	Enterobacteriaceae	Salmonella	Salmonella enterica	37696	Plasmid	circular	N		N	N
NZ_CP044183.1	CP044183.1	pAR-0404-2	GCF_008727595.1	SAMN12648954	PRJNA562719	2019-09-29	611	Bacteria	Proteobacteria	Gammaproteobacteria	Enterobacterales	Enterobacteriaceae	Salmonella	Salmonella enterica	101684	Plasmid	circular	N		N	N
NZ_CP016478.1	CP016478.1	unnamed1	GCF_001693275.1	SAMN04422303	PRJNA308952	2016-07-25	195498	Bacteria	Cyanobacteria	-	Synechococcales	Synechococcaceae	Synechococcus	Synechococcus sp. PCC 7117	4675	Plasmid	circular	N		Y	N
NZ_CP016479.1	CP016479.1	unnamed2	GCF_001693275.1	SAMN04422303	PRJNA308952	2016-07-25	195498	Bacteria	Cyanobacteria	-	Synechococcales	Synechococcaceae	Synechococcus	Synechococcus sp. PCC 7117	7376	Plasmid	circular	N		Y	N
NZ_CP016480.1	CP016480.1	unnamed3	GCF_001693275.1	SAMN04422303	PRJNA308952	2016-07-25	195498	Bacteria	Cyanobacteria	-	Synechococcales	Synechococcaceae	Synechococcus	Synechococcus sp. PCC 7117	25572	Plasmid	circular	N		Y	N
NZ_CP016481.1	CP016481.1	unnamed4	GCF_001693275.1	SAMN04422303	PRJNA308952	2016-07-25	195498	Bacteria	Cyanobacteria	-	Synechococcales	Synechococcaceae	Synechococcus	Synechococcus sp. PCC 7117	41976	Plasmid	circular	N		Y	N
NZ_CP016482.1	CP016482.1	unnamed5	GCF_001693275.1	SAMN04422303	PRJNA308952	2016-07-25	195498	Bacteria	Cyanobacteria	-	Synechococcales	Synechococcaceae	Synechococcus	Synechococcus sp. PCC 7117	264782	Plasmid	linear	N		Y	N
NC_022111.1	CP003667.1	unnamed	GCF_000163055.2	SAMN02463807	PRJNA40047	2013-08-21	575614	Bacteria	Bacteroidetes	Bacteroidia	Bacteroidales	Prevotellaceae	Prevotella	Prevotella sp. oral taxon 299	1770419	Plasmid	circular	N		Y	N
NZ_CP007038.1	CP007038.1	pG1663	GCF_001021855.1	SAMN02440121	PRJNA231092	2015-06-08	1435046	Bacteria	Proteobacteria	Gammaproteobacteria	Enterobacterales	Enterobacteriaceae	Shigella	Shigella flexneri	222586	Plasmid	circular	N		Y	N
NZ_CP017936.1	CP017936.1	pCAV1016-76	GCF_001870165.1	SAMN03024573	PRJNA246471	2016-11-07	573	Bacteria	Proteobacteria	Gammaproteobacteria	Enterobacterales	Enterobacteriaceae	Klebsiella	Klebsiella pneumoniae	76186	Plasmid	circular	N		Y	N
NZ_CP017935.1	CP017935.1	pCAV1016-90	GCF_001870165.1	SAMN03024573	PRJNA246471	2016-11-07	573	Bacteria	Proteobacteria	Gammaproteobacteria	Enterobacterales	Enterobacteriaceae	Klebsiella	Klebsiella pneumoniae	89621	Plasmid	circular	N		Y	N
NZ_CP017937.1	CP017937.1	pKPC_UVA01	GCF_001870165.1	SAMN03024573	PRJNA246471	2016-11-07	573	Bacteria	Proteobacteria	Gammaproteobacteria	Enterobacterales	Enterobacteriaceae	Klebsiella	Klebsiella pneumoniae	43621	Plasmid	circular	N		Y	N
NZ_CP025486.1	CP025486.1	p1971.C01_A	GCF_001717685.1	SAMN04966145	PRJNA321116	2018-02-20	46170	Bacteria	Firmicutes	Bacilli	Bacillales	Staphylococcaceae	Staphylococcus	Staphylococcus aureus	3269	Plasmid	linear	N		N	N
NZ_CP016859.1	CP016859.2	p1971.C01b	GCF_001717685.1	SAMN04966145	PRJNA321116	2018-02-20	46170	Bacteria	Firmicutes	Bacilli	Bacillales	Staphylococcaceae	Staphylococcus	Staphylococcus aureus	21841	Plasmid	circular	N		N	N
NZ_CP016857.1	CP016857.2	p1971.C01c	GCF_001717685.1	SAMN04966145	PRJNA321116	2018-02-20	46170	Bacteria	Firmicutes	Bacilli	Bacillales	Staphylococcaceae	Staphylococcus	Staphylococcus aureus	37941	Plasmid	circular	N		N	N
NC_011771.1	CP001286.1	pAH820_10	GCF_000021785.1	SAMN02604057	PRJNA17711	2008-12-19	405535	Bacteria	Firmicutes	Bacilli	Bacillales	Bacillaceae	Bacillus	Bacillus cereus	10915	Plasmid	linear	N		Y	N
NC_011777.1	CP001285.1	pAH820_272	GCF_000021785.1	SAMN02604057	PRJNA17711	2008-12-19	405535	Bacteria	Firmicutes	Bacilli	Bacillales	Bacillaceae	Bacillus	Bacillus cereus	272145	Plasmid	linear	N		Y	N
NC_011776.1	CP001284.1	pAH820_3	GCF_000021785.1	SAMN02604057	PRJNA17711	2008-12-19	405535	Bacteria	Firmicutes	Bacilli	Bacillales	Bacillaceae	Bacillus	Bacillus cereus	3091	Plasmid	linear	N		Y	N
NZ_CP040912.1	CP040912.1	p13C018-1	GCF_008694085.1	SAMN10448663	PRJNA532848	2019-09-25	48296	Bacteria	Proteobacteria	Gammaproteobacteria	Pseudomonadales	Moraxellaceae	Acinetobacter	Acinetobacter pittii	88002	Plasmid	circular	N		N	N
NZ_CP040913.1	CP040913.1	p13C018-2	GCF_008694085.1	SAMN10448663	PRJNA532848	2019-09-25	48296	Bacteria	Proteobacteria	Gammaproteobacteria	Pseudomonadales	Moraxellaceae	Acinetobacter	Acinetobacter pittii	76962	Plasmid	circular	N		N	N
NZ_CP013298.1	CP013298.1	unnamed 1	GCF_001454985.1	SAMN04281197	PRJNA302833	2015-12-01	1652545	Bacteria	Actinobacteria	Actinobacteria	Micrococcales	Micrococcaceae	Arthrobacter	Arthrobacter sp. YC-RL1	112763	Plasmid	circular	N		Y	N
NZ_CP013299.1	CP013299.1	unnamed 2	GCF_001454985.1	SAMN04281197	PRJNA302833	2015-12-01	1652545	Bacteria	Actinobacteria	Actinobacteria	Micrococcales	Micrococcaceae	Arthrobacter	Arthrobacter sp. YC-RL1	59604	Plasmid	circular	N		Y	N
NC_011986.1	CP000639.1	pAtS4a	GCF_000016285.1	SAMN02602976	PRJNA13372	2009-01-27	311402	Bacteria	Proteobacteria	Alphaproteobacteria	Rhizobiales	Rhizobiaceae	Agrobacterium	Agrobacterium vitis	78730	Plasmid	circular	N		Y	N
NC_011991.1	CP000635.1	pAtS4b	GCF_000016285.1	SAMN02602976	PRJNA13372	2009-01-27	311402	Bacteria	Proteobacteria	Alphaproteobacteria	Rhizobiales	Rhizobiaceae	Agrobacterium	Agrobacterium vitis	130435	Plasmid	circular	N		Y	N
NC_011984.1	CP000636.1	pAtS4c	GCF_000016285.1	SAMN02602976	PRJNA13372	2009-01-27	311402	Bacteria	Proteobacteria	Alphaproteobacteria	Rhizobiales	Rhizobiaceae	Agrobacterium	Agrobacterium vitis	211620	Plasmid	circular	N		Y	N
NC_011981.1	CP000638.1	pAtS4e	GCF_000016285.1	SAMN02602976	PRJNA13372	2009-01-27	311402	Bacteria	Proteobacteria	Alphaproteobacteria	Rhizobiales	Rhizobiaceae	Agrobacterium	Agrobacterium vitis	631775	Plasmid	circular	N		Y	N
NC_011982.1	CP000637.1	pTiS4	GCF_000016285.1	SAMN02602976	PRJNA13372	2009-01-27	311402	Bacteria	Proteobacteria	Alphaproteobacteria	Rhizobiales	Rhizobiaceae	Agrobacterium	Agrobacterium vitis	258824	Plasmid	circular	N		Y	N
NZ_CP045419.1	CP045419.1	pTHAF3_a	GCF_009363775.1	SAMN11996108	PRJNA547984	2019-10-28	2587843	Bacteria	Proteobacteria	Gammaproteobacteria	Alteromonadales	Pseudoalteromonadaceae	Pseudoalteromonas	Pseudoalteromonas sp. THAF3	801066	Plasmid	circular	N		N	N
NZ_CP029972.1	CP029972.1	pDH5	GCF_009739535.1	SAMN09381536	PRJNA475199	2019-12-11	33962	Bacteria	Firmicutes	Bacilli	Lactobacillales	Lactobacillaceae	Lactobacillus	Lactobacillus kefiri	67759	Plasmid	circular	N		N	Y
NZ_CP040574.1	CP040574.1	unnamed	GCF_005885835.1	SAMN11792777	PRJNA543969	2019-05-29	90370	Bacteria	Proteobacteria	Gammaproteobacteria	Enterobacterales	Enterobacteriaceae	Salmonella	Salmonella enterica	84498	Plasmid	circular	N		N	N
NZ_CP025917.1	CP025917.1	p120899_146	GCF_003956485.1	SAMN08161259	PRJNA421191	2018-12-19	562	Bacteria	Proteobacteria	Gammaproteobacteria	Enterobacterales	Enterobacteriaceae	Escherichia	Escherichia coli	146395	Plasmid	circular	N		N	N
NZ_CP025919.1	CP025919.1	p120899_50	GCF_003956485.1	SAMN08161259	PRJNA421191	2018-12-19	562	Bacteria	Proteobacteria	Gammaproteobacteria	Enterobacterales	Enterobacteriaceae	Escherichia	Escherichia coli	50268	Plasmid	circular	N		N	N
NZ_CP025918.1	CP025918.1	p120899_76	GCF_003956485.1	SAMN08161259	PRJNA421191	2018-12-19	562	Bacteria	Proteobacteria	Gammaproteobacteria	Enterobacterales	Enterobacteriaceae	Escherichia	Escherichia coli	76877	Plasmid	circular	N		N	N
NZ_CP039108.1	CP039108.1	unnamed1	GCF_009709235.1	SAMN11338669	PRJNA530896	2019-11-26	1238	Bacteria	Proteobacteria	Gammaproteobacteria	Thiotrichales	Piscirickettsiaceae	Piscirickettsia	Piscirickettsia salmonis	186049	Plasmid	circular	N		N	N
NZ_CP039109.1	CP039109.1	unnamed2	GCF_009709235.1	SAMN11338669	PRJNA530896	2019-11-26	1238	Bacteria	Proteobacteria	Gammaproteobacteria	Thiotrichales	Piscirickettsiaceae	Piscirickettsia	Piscirickettsia salmonis	57431	Plasmid	circular	N		N	N
NZ_CP039110.1	CP039110.1	unnamed3	GCF_009709235.1	SAMN11338669	PRJNA530896	2019-11-26	1238	Bacteria	Proteobacteria	Gammaproteobacteria	Thiotrichales	Piscirickettsiaceae	Piscirickettsia	Piscirickettsia salmonis	50666	Plasmid	circular	N		N	N
NZ_CP039111.1	CP039111.1	unnamed4	GCF_009709235.1	SAMN11338669	PRJNA530896	2019-11-26	1238	Bacteria	Proteobacteria	Gammaproteobacteria	Thiotrichales	Piscirickettsiaceae	Piscirickettsia	Piscirickettsia salmonis	33468	Plasmid	circular	N		N	N
NC_008496.1	CP000415.1	pLEUM1	GCF_000014445.1	SAMN02598482	PRJNA315	2006-10-13	203120	Bacteria	Firmicutes	Bacilli	Lactobacillales	Leuconostocaceae	Leuconostoc	Leuconostoc mesenteroides	37367	Plasmid	circular	N		Y	N
NZ_CP012295.1	CP012295.1	pL21536-1	GCF_001611155.1	SAMN03876485	PRJNA290141	2016-04-05	51663	Bacteria	Firmicutes	Bacilli	Lactobacillales	Lactobacillaceae	Pediococcus	Pediococcus damnosus	7678	Plasmid	circular	N		Y	N
NZ_CP012296.1	CP012296.1	pL21536-2	GCF_001611155.1	SAMN03876485	PRJNA290141	2016-04-05	51663	Bacteria	Firmicutes	Bacilli	Lactobacillales	Lactobacillaceae	Pediococcus	Pediococcus damnosus	40553	Plasmid	circular	N		Y	N
NZ_CP012163.1	CP012163.1	p35734-109.753kb	GCF_000807415.2	SAMN03067419	PRJNA259658	2015-08-18	1812935	Bacteria	Proteobacteria	Gammaproteobacteria	Enterobacterales	Enterobacteriaceae	Enterobacter	Enterobacter roggenkampii	109753	Plasmid	circular	N		Y	N
NZ_CP010360.2	CP010360.2	p35734-141.404kb	GCF_000807415.2	SAMN03067419	PRJNA259658	2015-08-18	1812935	Bacteria	Proteobacteria	Gammaproteobacteria	Enterobacterales	Enterobacteriaceae	Enterobacter	Enterobacter roggenkampii	141402	Plasmid	circular	N		Y	N
NZ_CP012164.1	CP012164.1	p35734-8.452kb	GCF_000807415.2	SAMN03067419	PRJNA259658	2015-08-18	1812935	Bacteria	Proteobacteria	Gammaproteobacteria	Enterobacterales	Enterobacteriaceae	Enterobacter	Enterobacter roggenkampii	8452	Plasmid	circular	N		Y	N
NZ_CP029656.1	CP029656.1	unnamed1	GCF_003203615.1	SAMN07291561	PRJNA316321	2018-06-08	1280	Bacteria	Firmicutes	Bacilli	Bacillales	Staphylococcaceae	Staphylococcus	Staphylococcus aureus	27245	Plasmid	circular	N		N	N
NZ_CP033755.1	CP033755.1	unnamed1	GCF_003812085.1	SAMN10163190	PRJNA231221	2018-11-21	573	Bacteria	Proteobacteria	Gammaproteobacteria	Enterobacterales	Enterobacteriaceae	Klebsiella	Klebsiella pneumoniae	103852	Plasmid	circular	N		N	N
NZ_CP033758.1	CP033758.1	unnamed2	GCF_003812085.1	SAMN10163190	PRJNA231221	2018-11-21	573	Bacteria	Proteobacteria	Gammaproteobacteria	Enterobacterales	Enterobacteriaceae	Klebsiella	Klebsiella pneumoniae	232752	Plasmid	linear	N		N	N
NZ_CP033759.1	CP033759.1	unnamed3	GCF_003812085.1	SAMN10163190	PRJNA231221	2018-11-21	573	Bacteria	Proteobacteria	Gammaproteobacteria	Enterobacterales	Enterobacteriaceae	Klebsiella	Klebsiella pneumoniae	3548	Plasmid	circular	N		N	N
NZ_CP021485.1	CP021485.1	pPl424-1	GCF_002173575.1	SAMN07126147	PRJNA386762	2017-06-06	1254	Bacteria	Firmicutes	Bacilli	Lactobacillales	Lactobacillaceae	Pediococcus	Pediococcus acidilactici	58462	Plasmid	circular	N		Y	N
NZ_CP021486.1	CP021486.1	pPl424-2	GCF_002173575.1	SAMN07126147	PRJNA386762	2017-06-06	1254	Bacteria	Firmicutes	Bacilli	Lactobacillales	Lactobacillaceae	Pediococcus	Pediococcus acidilactici	3436	Plasmid	linear	N		Y	N
NZ_CP025409.1	CP025409.1	pBM151	GCF_002847305.1	SAMN08010293	PRJNA417897	2017-12-23	1529068	Bacteria	Proteobacteria	Alphaproteobacteria	Rhodobacterales	Rhodobacteraceae	Paracoccus	Paracoccus sp. BM15	92522	Plasmid	circular	N		N	N
NZ_CP025410.1	CP025410.1	pBM152	GCF_002847305.1	SAMN08010293	PRJNA417897	2017-12-23	1529068	Bacteria	Proteobacteria	Alphaproteobacteria	Rhodobacterales	Rhodobacteraceae	Paracoccus	Paracoccus sp. BM15	81868	Plasmid	circular	N		N	N
NZ_CP025411.1	CP025411.1	pBM153	GCF_002847305.1	SAMN08010293	PRJNA417897	2017-12-23	1529068	Bacteria	Proteobacteria	Alphaproteobacteria	Rhodobacterales	Rhodobacteraceae	Paracoccus	Paracoccus sp. BM15	20460	Plasmid	circular	N		N	N
NZ_CP038636.1	CP038636.1	unnamed1	GCF_004768545.1	SAMN11045780	PRJNA525272	2019-04-10	96344	Bacteria	Proteobacteria	Betaproteobacteria	Burkholderiales	Burkholderiaceae	Cupriavidus	Cupriavidus oxalaticus	1192287	Plasmid	circular	N		N	N
NZ_CP038637.1	CP038637.1	unnamed2	GCF_004768545.1	SAMN11045780	PRJNA525272	2019-04-10	96344	Bacteria	Proteobacteria	Betaproteobacteria	Burkholderiales	Burkholderiaceae	Cupriavidus	Cupriavidus oxalaticus	134509	Plasmid	circular	N		N	N
NZ_CP038638.1	CP038638.1	unnamed3	GCF_004768545.1	SAMN11045780	PRJNA525272	2019-04-10	96344	Bacteria	Proteobacteria	Betaproteobacteria	Burkholderiales	Burkholderiaceae	Cupriavidus	Cupriavidus oxalaticus	37950	Plasmid	circular	N		N	N
NZ_CP038639.1	CP038639.1	unnamed4	GCF_004768545.1	SAMN11045780	PRJNA525272	2019-04-10	96344	Bacteria	Proteobacteria	Betaproteobacteria	Burkholderiales	Burkholderiaceae	Cupriavidus	Cupriavidus oxalaticus	402635	Plasmid	circular	N		N	N
NZ_CP038640.1	CP038640.1	unnamed5	GCF_004768545.1	SAMN11045780	PRJNA525272	2019-04-10	96344	Bacteria	Proteobacteria	Betaproteobacteria	Burkholderiales	Burkholderiaceae	Cupriavidus	Cupriavidus oxalaticus	89459	Plasmid	circular	N		N	N
NZ_CP022533.1	CP022533.1	pMS7884A	GCF_002237465.1	SAMN06765483	PRJNA383436	2017-07-31	158836	Bacteria	Proteobacteria	Gammaproteobacteria	Enterobacterales	Enterobacteriaceae	Enterobacter	Enterobacter hormaechei	330060	Plasmid	circular	N		Y	N
NZ_CP022534.1	CP022534.1	pMS7884B	GCF_002237465.1	SAMN06765483	PRJNA383436	2017-07-31	158836	Bacteria	Proteobacteria	Gammaproteobacteria	Enterobacterales	Enterobacteriaceae	Enterobacter	Enterobacter hormaechei	126208	Plasmid	circular	N		Y	N
NZ_CP023027.1	CP023027.1	pAba10042a	GCF_003522785.1	SAMN07520233	PRJNA311558	2018-09-10	470	Bacteria	Proteobacteria	Gammaproteobacteria	Pseudomonadales	Moraxellaceae	Acinetobacter	Acinetobacter baumannii	10062	Plasmid	circular	N		N	N
NZ_CP023028.1	CP023028.1	pAba10042b	GCF_003522785.1	SAMN07520233	PRJNA311558	2018-09-10	470	Bacteria	Proteobacteria	Gammaproteobacteria	Pseudomonadales	Moraxellaceae	Acinetobacter	Acinetobacter baumannii	110728	Plasmid	circular	N		N	N
NZ_CP022913.1	CP022913.1	unnamed1	GCF_002269325.1	SAMN02951658	PRJNA218110	2017-08-24	1446746	Bacteria	Proteobacteria	Gammaproteobacteria	Enterobacterales	Enterobacteriaceae	Escherichia	Escherichia coli	63392	Plasmid	circular	N		Y	N
NZ_CP022914.1	CP022914.1	unnamed2	GCF_002269325.1	SAMN02951658	PRJNA218110	2017-08-24	1446746	Bacteria	Proteobacteria	Gammaproteobacteria	Enterobacterales	Enterobacteriaceae	Escherichia	Escherichia coli	117021	Plasmid	circular	N		Y	N
NZ_CP028867.1	CP028867.1	cp26	GCF_003814405.1	SAMN08918487	PRJNA449832	2018-11-23	29519	Bacteria	Spirochaetes	Spirochaetia	Spirochaetales	Borreliaceae	Borreliella	Borreliella garinii	27038	Plasmid	circular	N		N	Y
NZ_CP028864.1	CP028864.1	cp32-3	GCF_003814405.1	SAMN08918487	PRJNA449832	2018-11-23	29519	Bacteria	Spirochaetes	Spirochaetia	Spirochaetales	Borreliaceae	Borreliella	Borreliella garinii	29563	Plasmid	circular	N		N	N
NZ_CP028868.1	CP028868.1	cp32-6	GCF_003814405.1	SAMN08918487	PRJNA449832	2018-11-23	29519	Bacteria	Spirochaetes	Spirochaetia	Spirochaetales	Borreliaceae	Borreliella	Borreliella garinii	30422	Plasmid	circular	N		N	N
NZ_CP028866.1	CP028866.1	lp17	GCF_003814405.1	SAMN08918487	PRJNA449832	2018-11-23	29519	Bacteria	Spirochaetes	Spirochaetia	Spirochaetales	Borreliaceae	Borreliella	Borreliella garinii	20863	Plasmid	circular	N		N	N
NZ_CP028870.1	CP028870.1	lp28-3	GCF_003814405.1	SAMN08918487	PRJNA449832	2018-11-23	29519	Bacteria	Spirochaetes	Spirochaetia	Spirochaetales	Borreliaceae	Borreliella	Borreliella garinii	26552	Plasmid	linear	N		N	N
NZ_CP028863.1	CP028863.1	lp28-4	GCF_003814405.1	SAMN08918487	PRJNA449832	2018-11-23	29519	Bacteria	Spirochaetes	Spirochaetia	Spirochaetales	Borreliaceae	Borreliella	Borreliella garinii	41311	Plasmid	linear	N		N	N
NZ_CP028869.1	CP028869.1	lp28-7	GCF_003814405.1	SAMN08918487	PRJNA449832	2018-11-23	29519	Bacteria	Spirochaetes	Spirochaetia	Spirochaetales	Borreliaceae	Borreliella	Borreliella garinii	27093	Plasmid	linear	N		N	N
NZ_CP028871.1	CP028871.1	lp32-10	GCF_003814405.1	SAMN08918487	PRJNA449832	2018-11-23	29519	Bacteria	Spirochaetes	Spirochaetia	Spirochaetales	Borreliaceae	Borreliella	Borreliella garinii	25672	Plasmid	linear	N		N	N
NZ_CP028865.1	CP028865.1	lp36	GCF_003814405.1	SAMN08918487	PRJNA449832	2018-11-23	29519	Bacteria	Spirochaetes	Spirochaetia	Spirochaetales	Borreliaceae	Borreliella	Borreliella garinii	36994	Plasmid	linear	N		N	N
NZ_CP028862.1	CP028862.1	lp54	GCF_003814405.1	SAMN08918487	PRJNA449832	2018-11-23	29519	Bacteria	Spirochaetes	Spirochaetia	Spirochaetales	Borreliaceae	Borreliella	Borreliella garinii	57459	Plasmid	linear	N		N	Y
NZ_LT571450.1	LT571450.1	pBPH0662-01	GCF_900086615.2	SAMEA3982825	PRJEB13975	2019-11-07	1282	Bacteria	Firmicutes	Bacilli	Bacillales	Staphylococcaceae	Staphylococcus	Staphylococcus epidermidis	45804	Plasmid	linear	N		Y	N
NZ_LT571451.1	LT571451.1	pBPH0662-02	GCF_900086615.2	SAMEA3982825	PRJEB13975	2019-11-07	1282	Bacteria	Firmicutes	Bacilli	Bacillales	Staphylococcaceae	Staphylococcus	Staphylococcus epidermidis	2366	Plasmid	linear	N		Y	N
NZ_LR736240.1	LR736240.1	pBPH0662-03	GCF_900086615.2	SAMEA3982825	PRJEB13975	2019-11-07	1282	Bacteria	Firmicutes	Bacilli	Bacillales	Staphylococcaceae	Staphylococcus	Staphylococcus epidermidis	13569	Plasmid	linear	N		N	N
NZ_CP028836.1	CP028836.1	unnamed1	GCF_005158025.1	SAMN08803040	PRJNA445927	2019-05-06	1351	Bacteria	Firmicutes	Bacilli	Lactobacillales	Enterococcaceae	Enterococcus	Enterococcus faecalis	90170	Plasmid	circular	N		N	N
NZ_CP028837.1	CP028837.1	unnamed2	GCF_005158025.1	SAMN08803040	PRJNA445927	2019-05-06	1351	Bacteria	Firmicutes	Bacilli	Lactobacillales	Enterococcaceae	Enterococcus	Enterococcus faecalis	77890	Plasmid	circular	N		N	N
NZ_CP028838.1	CP028838.1	unnamed3	GCF_005158025.1	SAMN08803040	PRJNA445927	2019-05-06	1351	Bacteria	Firmicutes	Bacilli	Lactobacillales	Enterococcaceae	Enterococcus	Enterococcus faecalis	49583	Plasmid	circular	N		N	N
NZ_CP028839.1	CP028839.1	unnamed4	GCF_005158025.1	SAMN08803040	PRJNA445927	2019-05-06	1351	Bacteria	Firmicutes	Bacilli	Lactobacillales	Enterococcaceae	Enterococcus	Enterococcus faecalis	19693	Plasmid	circular	N		N	N
NZ_CP028840.1	CP028840.1	unnamed5	GCF_005158025.1	SAMN08803040	PRJNA445927	2019-05-06	1351	Bacteria	Firmicutes	Bacilli	Lactobacillales	Enterococcaceae	Enterococcus	Enterococcus faecalis	11940	Plasmid	circular	N		N	Y
NZ_CP014393.1	CP014393.1	pUSA01-1-SUR9	GCF_002000565.1	SAMN04497603	PRJNA312385	2017-02-16	1280	Bacteria	Firmicutes	Bacilli	Bacillales	Staphylococcaceae	Staphylococcus	Staphylococcus aureus	3125	Plasmid	circular	N		Y	N
NZ_CP014394.1	CP014394.1	pUSA04-2-SUR9	GCF_002000565.1	SAMN04497603	PRJNA312385	2017-02-16	1280	Bacteria	Firmicutes	Bacilli	Bacillales	Staphylococcaceae	Staphylococcus	Staphylococcus aureus	25980	Plasmid	circular	N		Y	N
NZ_CP014395.1	CP014395.1	pUSA05-1-SUR9	GCF_002000565.1	SAMN04497603	PRJNA312385	2017-02-16	1280	Bacteria	Firmicutes	Bacilli	Bacillales	Staphylococcaceae	Staphylococcus	Staphylococcus aureus	2473	Plasmid	circular	N		Y	N
NZ_CP014396.1	CP014396.1	pUSA06-1-SUR9	GCF_002000565.1	SAMN04497603	PRJNA312385	2017-02-16	1280	Bacteria	Firmicutes	Bacilli	Bacillales	Staphylococcaceae	Staphylococcus	Staphylococcus aureus	4397	Plasmid	circular	N		Y	N
NZ_CP018075.1	CP018075.1	unnamed	GCF_001886595.1	SAMN06014621	PRJNA353366	2016-11-28	54571	Bacteria	Actinobacteria	Actinobacteria	Streptomycetales	Streptomycetaceae	Streptomyces	Streptomyces venezuelae	158122	Plasmid	linear	N		Y	N
NZ_CP009321.1	CP009321.1	1_1	GCF_000959725.1	SAMN03010439	PRJNA238809	2015-03-20	28095	Bacteria	Proteobacteria	Betaproteobacteria	Burkholderiales	Burkholderiaceae	Burkholderia	Burkholderia gladioli	213090	Plasmid	circular	N		Y	N
NZ_CP009320.1	CP009320.1	2_1	GCF_000959725.1	SAMN03010439	PRJNA238809	2015-03-20	28095	Bacteria	Proteobacteria	Betaproteobacteria	Burkholderiales	Burkholderiaceae	Burkholderia	Burkholderia gladioli	63573	Plasmid	circular	N		Y	N
NZ_CP009319.1	CP009319.1	3	GCF_000959725.1	SAMN03010439	PRJNA238809	2015-03-20	28095	Bacteria	Proteobacteria	Betaproteobacteria	Burkholderiales	Burkholderiaceae	Burkholderia	Burkholderia gladioli	26710	Plasmid	circular	N		Y	N
NZ_CP043858.1	CP043858.1	pACIB	GCF_008808035.1	SAMN03737946	PRJNA284963	2019-10-03	255507	Bacteria	Proteobacteria	Epsilonproteobacteria	Campylobacterales	Campylobacteraceae	Arcobacter	Arcobacter cibarius	237519	Plasmid	circular	N		N	N
NC_017339.1	CP002115.1	pSaa6159	GCF_000144955.1	SAMN02604217	PRJNA50759	2010-08-23	869816	Bacteria	Firmicutes	Bacilli	Bacillales	Staphylococcaceae	Staphylococcus	Staphylococcus aureus	20730	Plasmid	circular	N		Y	N
NZ_CP035370.1	CP035370.1	unnamed	GCF_004118995.1	SAMN10779666	PRJNA515948	2019-01-30	1280	Bacteria	Firmicutes	Bacilli	Bacillales	Staphylococcaceae	Staphylococcus	Staphylococcus aureus	3125	Plasmid	circular	N		N	N
NZ_CP023976.1	CP023976.1	pMDJK44.1	GCF_002189675.2	SAMN07173524	PRJNA388234	2017-10-18	67267	Bacteria	Actinobacteria	Actinobacteria	Streptomycetales	Streptomycetaceae	Streptomyces	Streptomyces alboflavus	256434	Plasmid	circular	N		N	N
NZ_CP023977.1	CP023977.1	pMDJK44.2	GCF_002189675.2	SAMN07173524	PRJNA388234	2017-10-18	67267	Bacteria	Actinobacteria	Actinobacteria	Streptomycetales	Streptomycetaceae	Streptomyces	Streptomyces alboflavus	88700	Plasmid	circular	N		N	Y
NZ_CP013954.1	CP013954.1	pNCCP14558	GCF_001640905.1	SAMN04219574	PRJNA300829	2016-05-09	1280	Bacteria	Firmicutes	Bacilli	Bacillales	Staphylococcaceae	Staphylococcus	Staphylococcus aureus	24729	Plasmid	circular	N		Y	N
NC_015184.1	CP002250.1	pAspH13-3a	GCF_000192635.1	SAMN02603055	PRJNA50341	2011-03-02	861208	Bacteria	Proteobacteria	Alphaproteobacteria	Rhizobiales	Rhizobiaceae	Agrobacterium	Agrobacterium sp. H13-3	601551	Plasmid	circular	N		Y	N
NZ_CP038645.1	CP038645.1	unnamed1	GCF_004768705.1	SAMN11311113	PRJNA530330	2019-04-10	470	Bacteria	Proteobacteria	Gammaproteobacteria	Pseudomonadales	Moraxellaceae	Acinetobacter	Acinetobacter baumannii	116047	Plasmid	circular	N		N	N
NZ_CP038646.1	CP038646.1	unnamed2	GCF_004768705.1	SAMN11311113	PRJNA530330	2019-04-10	470	Bacteria	Proteobacteria	Gammaproteobacteria	Pseudomonadales	Moraxellaceae	Acinetobacter	Acinetobacter baumannii	57333	Plasmid	circular	N		N	N
NZ_CP038647.1	CP038647.1	unnamed3	GCF_004768705.1	SAMN11311113	PRJNA530330	2019-04-10	470	Bacteria	Proteobacteria	Gammaproteobacteria	Pseudomonadales	Moraxellaceae	Acinetobacter	Acinetobacter baumannii	9909	Plasmid	circular	N		N	N
NZ_CP038648.1	CP038648.1	unnamed4	GCF_004768705.1	SAMN11311113	PRJNA530330	2019-04-10	470	Bacteria	Proteobacteria	Gammaproteobacteria	Pseudomonadales	Moraxellaceae	Acinetobacter	Acinetobacter baumannii	9205	Plasmid	circular	N		N	N
NZ_CP038649.1	CP038649.1	unnamed5	GCF_004768705.1	SAMN11311113	PRJNA530330	2019-04-10	470	Bacteria	Proteobacteria	Gammaproteobacteria	Pseudomonadales	Moraxellaceae	Acinetobacter	Acinetobacter baumannii	7396	Plasmid	circular	N		N	N
NZ_CP038650.1	CP038650.1	unnamed6	GCF_004768705.1	SAMN11311113	PRJNA530330	2019-04-10	470	Bacteria	Proteobacteria	Gammaproteobacteria	Pseudomonadales	Moraxellaceae	Acinetobacter	Acinetobacter baumannii	6944	Plasmid	circular	N		N	N
NZ_CP038651.1	CP038651.1	unnamed7	GCF_004768705.1	SAMN11311113	PRJNA530330	2019-04-10	470	Bacteria	Proteobacteria	Gammaproteobacteria	Pseudomonadales	Moraxellaceae	Acinetobacter	Acinetobacter baumannii	5844	Plasmid	circular	N		N	N
NZ_CP038652.1	CP038652.1	unnamed8	GCF_004768705.1	SAMN11311113	PRJNA530330	2019-04-10	470	Bacteria	Proteobacteria	Gammaproteobacteria	Pseudomonadales	Moraxellaceae	Acinetobacter	Acinetobacter baumannii	5734	Plasmid	circular	N		N	N
NZ_CP045846.1	CP045846.1	pN2-1	GCF_009649915.1	SAMN13135738	PRJNA580050	2019-11-12	61648	Bacteria	Proteobacteria	Gammaproteobacteria	Enterobacterales	Enterobacteriaceae	Kluyvera	Kluyvera intermedia	245785	Plasmid	circular	N		N	N
NZ_LR215040.1	LR215040.1	ERS1826227SCcontig000002	GCF_900660675.1	SAMEA104167209	PRJEB6403	2019-01-29	171282	Bacteria	Tenericutes	Mollicutes	Mycoplasmatales	Mycoplasmataceae	Mycoplasma	Mycoplasma columborale	17127	Plasmid	linear	N		N	N
NZ_LN908214.1	LN908214.1	pNF6423	GCF_900010805.1	SAMEA3649235	PRJEB11626	2017-05-01	1520	Bacteria	Firmicutes	Clostridia	Clostridiales	Clostridiaceae	Clostridium	Clostridium beijerinckii	10278	Plasmid	circular	N		N	N
NZ_LN908215.1	LN908215.1	CIBE_b	GCF_900010805.1	SAMEA3649235	PRJEB11626	2017-05-01	1520	Bacteria	Firmicutes	Clostridia	Clostridiales	Clostridiaceae	Clostridium	Clostridium beijerinckii	16762	Plasmid	linear	N		N	N
NZ_CP007066.1	CP007066.1	unnamed	GCF_000163915.2	SAMN02463816	PRJNA41563	2014-02-07	469602	Bacteria	Fusobacteria	Fusobacteriia	Fusobacteriales	Fusobacteriaceae	Fusobacterium	Fusobacterium nucleatum	15921	Plasmid	circular	N		Y	N
NZ_CP013134.1	CP013134.1	pHJ51	GCF_001442475.1	SAMN04240637	PRJNA301161	2015-11-10	33992	Bacteria	Proteobacteria	Alphaproteobacteria	Rickettsiales	Rickettsiaceae	Rickettsia	Rickettsia rhipicephali	28907	Plasmid	circular	N		Y	N
NZ_CP013135.1	CP013135.1	pHJ52	GCF_001442475.1	SAMN04240637	PRJNA301161	2015-11-10	33992	Bacteria	Proteobacteria	Alphaproteobacteria	Rickettsiales	Rickettsiaceae	Rickettsia	Rickettsia rhipicephali	13650	Plasmid	linear	N		Y	N
NZ_CP017670.1	CP017670.1	pO157	GCF_001865295.1	SAMN04040761	PRJNA294158	2016-11-03	562	Bacteria	Proteobacteria	Gammaproteobacteria	Enterobacterales	Enterobacteriaceae	Escherichia	Escherichia coli	92755	Plasmid	circular	N		Y	N
NZ_CP020056.1	CP020056.1	unitig_2	GCF_002056145.1	SAMN04014910	PRJNA292904	2017-03-21	562	Bacteria	Proteobacteria	Gammaproteobacteria	Enterobacterales	Enterobacteriaceae	Escherichia	Escherichia coli	136975	Plasmid	circular	N		Y	N
NZ_CP020057.1	CP020057.1	unitig_3	GCF_002056145.1	SAMN04014910	PRJNA292904	2017-03-21	562	Bacteria	Proteobacteria	Gammaproteobacteria	Enterobacterales	Enterobacteriaceae	Escherichia	Escherichia coli	31196	Plasmid	circular	N		Y	N
NC_017718.1	HE654725.1	pCol1B9_SL1344	GCF_000210855.2	SAMEA3138382	PRJNA50407	2012-03-23	216597	Bacteria	Proteobacteria	Gammaproteobacteria	Enterobacterales	Enterobacteriaceae	Salmonella	Salmonella enterica	86908	Plasmid	circular	N		Y	N
NC_017719.1	HE654726.1	pRSF1010_SL1344	GCF_000210855.2	SAMEA3138382	PRJNA50407	2012-03-23	216597	Bacteria	Proteobacteria	Gammaproteobacteria	Enterobacterales	Enterobacteriaceae	Salmonella	Salmonella enterica	8688	Plasmid	circular	N		Y	N
NC_017720.1	HE654724.1	pSLT_SL1344	GCF_000210855.2	SAMEA3138382	PRJNA50407	2012-03-23	216597	Bacteria	Proteobacteria	Gammaproteobacteria	Enterobacterales	Enterobacteriaceae	Salmonella	Salmonella enterica	93842	Plasmid	circular	N		Y	N
NZ_CP041966.1	CP041966.1	unnamed1	GCF_007724385.1	SAMN12340803	PRJNA556107	2019-07-31	473421	Bacteria	Proteobacteria	Gammaproteobacteria	Xanthomonadales	Xanthomonadaceae	Xanthomonas	Xanthomonas citri	26496	Plasmid	circular	N		N	N
NZ_CP046007.1	CP046007.1	p1919D62-1	GCF_009671125.1	SAMN13242790	PRJNA588386	2019-11-19	562	Bacteria	Proteobacteria	Gammaproteobacteria	Enterobacterales	Enterobacteriaceae	Escherichia	Escherichia coli	186058	Plasmid	circular	N		N	N
NZ_CP046008.1	CP046008.1	p1919D62-2	GCF_009671125.1	SAMN13242790	PRJNA588386	2019-11-19	562	Bacteria	Proteobacteria	Gammaproteobacteria	Enterobacterales	Enterobacteriaceae	Escherichia	Escherichia coli	114129	Plasmid	circular	N		N	N
NZ_CP032223.1	CP032223.1	unnamed1	GCF_003571745.1	SAMN04014887	PRJNA292904	2018-09-16	573	Bacteria	Proteobacteria	Gammaproteobacteria	Enterobacterales	Enterobacteriaceae	Klebsiella	Klebsiella pneumoniae	201149	Plasmid	circular	N		N	N
NZ_CP032224.1	CP032224.1	unnamed2	GCF_003571745.1	SAMN04014887	PRJNA292904	2018-09-16	573	Bacteria	Proteobacteria	Gammaproteobacteria	Enterobacterales	Enterobacteriaceae	Klebsiella	Klebsiella pneumoniae	73056	Plasmid	linear	N		N	N
NZ_CP032225.1	CP032225.1	unnamed3	GCF_003571745.1	SAMN04014887	PRJNA292904	2018-09-16	573	Bacteria	Proteobacteria	Gammaproteobacteria	Enterobacterales	Enterobacteriaceae	Klebsiella	Klebsiella pneumoniae	108879	Plasmid	circular	N		N	N
NZ_CP032226.1	CP032226.1	unnamed4	GCF_003571745.1	SAMN04014887	PRJNA292904	2018-09-16	573	Bacteria	Proteobacteria	Gammaproteobacteria	Enterobacterales	Enterobacteriaceae	Klebsiella	Klebsiella pneumoniae	85410	Plasmid	circular	N		N	N
NZ_CP032227.1	CP032227.1	unnamed5	GCF_003571745.1	SAMN04014887	PRJNA292904	2018-09-16	573	Bacteria	Proteobacteria	Gammaproteobacteria	Enterobacterales	Enterobacteriaceae	Klebsiella	Klebsiella pneumoniae	49701	Plasmid	circular	N		N	N
NZ_CP009855.1	CP009855.1	pENT-22e	GCF_000784905.1	SAMN02821151	PRJNA251385	2014-11-17	550	Bacteria	Proteobacteria	Gammaproteobacteria	Enterobacterales	Enterobacteriaceae	Enterobacter	Enterobacter cloacae	111232	Plasmid	circular	N		Y	N
NZ_CP009856.1	CP009856.1	pENT-784	GCF_000784905.1	SAMN02821151	PRJNA251385	2014-11-17	550	Bacteria	Proteobacteria	Gammaproteobacteria	Enterobacterales	Enterobacteriaceae	Enterobacter	Enterobacter cloacae	61419	Plasmid	circular	N		Y	N
NZ_CP009857.1	CP009857.1	pENT-d0d	GCF_000784905.1	SAMN02821151	PRJNA251385	2014-11-17	550	Bacteria	Proteobacteria	Gammaproteobacteria	Enterobacterales	Enterobacteriaceae	Enterobacter	Enterobacter cloacae	77575	Plasmid	circular	N		Y	N
NZ_CP009858.1	CP009858.1	pKPC-47e	GCF_000784905.1	SAMN02821151	PRJNA251385	2014-11-17	550	Bacteria	Proteobacteria	Gammaproteobacteria	Enterobacterales	Enterobacteriaceae	Enterobacter	Enterobacter cloacae	50333	Plasmid	circular	N		Y	N
NZ_CP047896.1	CP047896.1	pC33	GCF_009913435.1	SAMN13864533	PRJNA601246	2020-01-22	2698679	Bacteria	Proteobacteria	Alphaproteobacteria	Sphingomonadales	Sphingomonadaceae	Sphingomonas	Sphingomonas sp. C33	135864	Plasmid	circular	N		N	N
NZ_LR215038.1	LR215038.1	ERS1869807SCcontig000002	GCF_900660665.1	SAMEA104210789	PRJEB6403	2019-01-29	114885	Bacteria	Tenericutes	Mollicutes	Mycoplasmatales	Mycoplasmataceae	Mycoplasma	Mycoplasma maculosum	10035	Plasmid	linear	N		N	N
NZ_CP047878.1	CP047878.1	pLD22-1-135kb	GCF_009913415.1	SAMN13829591	PRJNA600682	2020-01-22	562	Bacteria	Proteobacteria	Gammaproteobacteria	Enterobacterales	Enterobacteriaceae	Escherichia	Escherichia coli	135123	Plasmid	circular	N		N	N
NZ_CP047879.1	CP047879.1	pLD22-1-6kb	GCF_009913415.1	SAMN13829591	PRJNA600682	2020-01-22	562	Bacteria	Proteobacteria	Gammaproteobacteria	Enterobacterales	Enterobacteriaceae	Escherichia	Escherichia coli	6430	Plasmid	circular	N		N	N
NZ_CP047877.1	CP047877.1	pLD22-1-MCR1	GCF_009913415.1	SAMN13829591	PRJNA600682	2020-01-22	562	Bacteria	Proteobacteria	Gammaproteobacteria	Enterobacterales	Enterobacteriaceae	Escherichia	Escherichia coli	251000	Plasmid	circular	N		N	N
NZ_CP035502.1	CP035502.1	p1	GCF_004135585.1	SAMN10797701	PRJNA516784	2019-02-04	1892855	Bacteria	Proteobacteria	Alphaproteobacteria	Sphingomonadales	Sphingomonadaceae	Sphingosinicella	Sphingosinicella sp. BN140058	347485	Plasmid	circular	N		N	N
NZ_CP028161.1	CP028161.1	p14B4	GCF_003176835.1	SAMN08792430	PRJNA445480	2018-05-30	1360	Bacteria	Firmicutes	Bacilli	Lactobacillales	Streptococcaceae	Lactococcus	Lactococcus lactis	59700	Plasmid	circular	N		N	N
NZ_CP011274.1	CP011274.1	pPL62-1	GCF_001610895.1	SAMN03417853	PRJNA277747	2016-04-05	1636152	Bacteria	Planctomycetes	Planctomycetia	Planctomycetales	Planctomycetaceae	Planctomyces	Planctomyces sp. SH-PL62	97874	Plasmid	circular	N		Y	N
NZ_CP011275.1	CP011275.1	pPL62-2	GCF_001610895.1	SAMN03417853	PRJNA277747	2016-04-05	1636152	Bacteria	Planctomycetes	Planctomycetia	Planctomycetales	Planctomycetaceae	Planctomyces	Planctomyces sp. SH-PL62	86054	Plasmid	circular	N		Y	N
NZ_CP011276.1	CP011276.1	pPL62-3	GCF_001610895.1	SAMN03417853	PRJNA277747	2016-04-05	1636152	Bacteria	Planctomycetes	Planctomycetia	Planctomycetales	Planctomycetaceae	Planctomyces	Planctomyces sp. SH-PL62	81115	Plasmid	circular	N		Y	N
NZ_CP011277.1	CP011277.1	pPL62-4	GCF_001610895.1	SAMN03417853	PRJNA277747	2016-04-05	1636152	Bacteria	Planctomycetes	Planctomycetia	Planctomycetales	Planctomycetaceae	Planctomyces	Planctomyces sp. SH-PL62	12514	Plasmid	circular	N		Y	N
NZ_CP028952.1	CP028952.1	unnamed	GCF_003071285.1	SAMN04015002	PRJNA292902	2018-04-25	548	Bacteria	Proteobacteria	Gammaproteobacteria	Enterobacterales	Enterobacteriaceae	Klebsiella	Klebsiella aerogenes	451422	Plasmid	circular	N		N	N
NC_012723.1	CP001505.1	bglu_1p	GCF_000022645.2	SAMN02603166	PRJNA33901	2011-07-05	626418	Bacteria	Proteobacteria	Betaproteobacteria	Burkholderiales	Burkholderiaceae	Burkholderia	Burkholderia glumae	133591	Plasmid	circular	N		Y	N
NC_012718.1	CP001506.1	bglu_2p	GCF_000022645.2	SAMN02603166	PRJNA33901	2011-07-05	626418	Bacteria	Proteobacteria	Betaproteobacteria	Burkholderiales	Burkholderiaceae	Burkholderia	Burkholderia glumae	141792	Plasmid	circular	N		Y	N
NC_012720.2	CP001507.2	bglu_3p	GCF_000022645.2	SAMN02603166	PRJNA33901	2011-07-05	626418	Bacteria	Proteobacteria	Betaproteobacteria	Burkholderiales	Burkholderiaceae	Burkholderia	Burkholderia glumae	141067	Plasmid	circular	N		Y	N
NC_012725.2	CP001508.2	bglu_4p	GCF_000022645.2	SAMN02603166	PRJNA33901	2011-07-05	626418	Bacteria	Proteobacteria	Betaproteobacteria	Burkholderiales	Burkholderiaceae	Burkholderia	Burkholderia glumae	134346	Plasmid	circular	N		Y	N
NZ_CP040940.1	CP040940.1	unnamed1	GCF_005083985.2	SAMN08634218	PRJNA436852	2019-06-20	1424653	Bacteria	Proteobacteria	Epsilonproteobacteria	Nautiliales	Nautiliaceae	Cetia	Cetia pacifica	92229	Plasmid	circular	N		N	N
NZ_CP012732.1	CP012732.1	unnamed_1	GCF_001578125.1	SAMN03797406	PRJNA288250	2016-03-01	374923	Bacteria	Proteobacteria	Gammaproteobacteria	Enterobacterales	Enterobacteriaceae	Shigella	Shigella flexneri	25194	Plasmid	circular	N		Y	N
NZ_CP012733.1	CP012733.1	unnamed_2	GCF_001578125.1	SAMN03797406	PRJNA288250	2016-03-01	374923	Bacteria	Proteobacteria	Gammaproteobacteria	Enterobacterales	Enterobacteriaceae	Shigella	Shigella flexneri	41686	Plasmid	circular	N		Y	N
NZ_CP012734.1	CP012734.1	unnamed_3	GCF_001578125.1	SAMN03797406	PRJNA288250	2016-03-01	374923	Bacteria	Proteobacteria	Gammaproteobacteria	Enterobacterales	Enterobacteriaceae	Shigella	Shigella flexneri	63412	Plasmid	circular	N		Y	N
NZ_CP012736.1	CP012736.1	unnamed_4	GCF_001578125.1	SAMN03797406	PRJNA288250	2016-03-01	374923	Bacteria	Proteobacteria	Gammaproteobacteria	Enterobacterales	Enterobacteriaceae	Shigella	Shigella flexneri	24419	Plasmid	circular	N		Y	N
NZ_CP035649.1	CP035649.1	unnamed1	GCF_005886545.1	SAMN10863479	PRJNA518133	2019-05-29	1352	Bacteria	Firmicutes	Bacilli	Lactobacillales	Enterococcaceae	Enterococcus	Enterococcus faecium	257028	Plasmid	circular	N		N	N
NZ_CP035644.1	CP035644.1	unnamed2	GCF_005886545.1	SAMN10863479	PRJNA518133	2019-05-29	1352	Bacteria	Firmicutes	Bacilli	Lactobacillales	Enterococcaceae	Enterococcus	Enterococcus faecium	37314	Plasmid	circular	N		N	N
NZ_CP035645.1	CP035645.1	unnamed3	GCF_005886545.1	SAMN10863479	PRJNA518133	2019-05-29	1352	Bacteria	Firmicutes	Bacilli	Lactobacillales	Enterococcaceae	Enterococcus	Enterococcus faecium	6303	Plasmid	circular	N		N	N
NZ_CP035646.1	CP035646.1	unnamed4	GCF_005886545.1	SAMN10863479	PRJNA518133	2019-05-29	1352	Bacteria	Firmicutes	Bacilli	Lactobacillales	Enterococcaceae	Enterococcus	Enterococcus faecium	4316	Plasmid	circular	N		N	N
NZ_CP035647.1	CP035647.1	unnamed5	GCF_005886545.1	SAMN10863479	PRJNA518133	2019-05-29	1352	Bacteria	Firmicutes	Bacilli	Lactobacillales	Enterococcaceae	Enterococcus	Enterococcus faecium	3030	Plasmid	circular	N		N	N
NZ_CP040081.1	CP040081.1	unnamed1	GCF_005280675.1	SAMN11571814	PRJNA541077	2019-05-12	470	Bacteria	Proteobacteria	Gammaproteobacteria	Pseudomonadales	Moraxellaceae	Acinetobacter	Acinetobacter baumannii	11933	Plasmid	circular	N		N	N
NZ_CP040082.1	CP040082.1	unnamed2	GCF_005280675.1	SAMN11571814	PRJNA541077	2019-05-12	470	Bacteria	Proteobacteria	Gammaproteobacteria	Pseudomonadales	Moraxellaceae	Acinetobacter	Acinetobacter baumannii	9605	Plasmid	circular	N		N	N
NZ_CP040083.1	CP040083.1	unnamed3	GCF_005280675.1	SAMN11571814	PRJNA541077	2019-05-12	470	Bacteria	Proteobacteria	Gammaproteobacteria	Pseudomonadales	Moraxellaceae	Acinetobacter	Acinetobacter baumannii	9185	Plasmid	circular	N		N	N
NZ_CP021690.1	CP021690.1	tig00007555j7554	GCF_002180195.1	SAMN04014899	PRJNA292904	2017-06-08	562	Bacteria	Proteobacteria	Gammaproteobacteria	Enterobacterales	Enterobacteriaceae	Escherichia	Escherichia coli	163045	Plasmid	circular	N		Y	N
NZ_AP017618.1	AP017618.1	pMRY15-117_1	GCF_002357895.1	SAMD00056131	PRJDB5007	2017-04-06	562	Bacteria	Proteobacteria	Gammaproteobacteria	Enterobacterales	Enterobacteriaceae	Escherichia	Escherichia coli	116529	Plasmid	circular	N		N	N
NZ_AP017619.1	AP017619.1	pMRY15-117_2	GCF_002357895.1	SAMD00056131	PRJDB5007	2017-04-06	562	Bacteria	Proteobacteria	Gammaproteobacteria	Enterobacterales	Enterobacteriaceae	Escherichia	Escherichia coli	61223	Plasmid	circular	N		N	N
NZ_CP038602.1	CP038602.1	p11-5006.1	GCF_004768605.1	SAMN06030139	PRJNA353625	2019-04-10	28150	Bacteria	Proteobacteria	Gammaproteobacteria	Enterobacterales	Enterobacteriaceae	Salmonella	Salmonella enterica	30148	Plasmid	linear	N		N	Y
NZ_CP038603.1	CP038603.1	p11-5006.2	GCF_004768605.1	SAMN06030139	PRJNA353625	2019-04-10	28150	Bacteria	Proteobacteria	Gammaproteobacteria	Enterobacterales	Enterobacteriaceae	Salmonella	Salmonella enterica	6237	Plasmid	circular	N		N	N
NZ_CP015590.1	CP015590.1	pAR10	GCF_001880305.1	SAMN04924832	PRJNA320205	2016-11-17	1396	Bacteria	Firmicutes	Bacilli	Bacillales	Bacillaceae	Bacillus	Bacillus cereus	10789	Plasmid	circular	N		Y	N
NZ_CP015591.1	CP015591.1	pAR41	GCF_001880305.1	SAMN04924832	PRJNA320205	2016-11-17	1396	Bacteria	Firmicutes	Bacilli	Bacillales	Bacillaceae	Bacillus	Bacillus cereus	40712	Plasmid	circular	N		Y	N
NZ_CP015592.1	CP015592.1	pAR460	GCF_001880305.1	SAMN04924832	PRJNA320205	2016-11-17	1396	Bacteria	Firmicutes	Bacilli	Bacillales	Bacillaceae	Bacillus	Bacillus cereus	459971	Plasmid	circular	N		Y	N
NC_015756.1	CP002900.1	WKp2903	GCF_000219805.1	SAMN02603132	PRJNA67979	2011-06-30	1045854	Bacteria	Firmicutes	Bacilli	Lactobacillales	Leuconostocaceae	Weissella	Weissella koreensis	18992	Plasmid	circular	N		Y	N
NC_016855.1	CP001362.1	unnamed	GCF_000022165.1	SAMN02604137	PRJNA33067	2009-11-13	588858	Bacteria	Proteobacteria	Gammaproteobacteria	Enterobacterales	Enterobacteriaceae	Salmonella	Salmonella enterica	93832	Plasmid	circular	N		Y	N
NZ_CP016729.1	CP016729.1	pJM4A	GCF_002078955.1	SAMN04955246	PRJNA320693	2017-04-04	1359	Bacteria	Firmicutes	Bacilli	Lactobacillales	Streptococcaceae	Lactococcus	Lactococcus lactis	60219	Plasmid	circular	N		Y	N
NZ_CP016730.1	CP016730.1	pJM4B	GCF_002078955.1	SAMN04955246	PRJNA320693	2017-04-04	1359	Bacteria	Firmicutes	Bacilli	Lactobacillales	Streptococcaceae	Lactococcus	Lactococcus lactis	2239	Plasmid	circular	N		Y	N
NZ_CP016731.1	CP016731.1	pJM4C	GCF_002078955.1	SAMN04955246	PRJNA320693	2017-04-04	1359	Bacteria	Firmicutes	Bacilli	Lactobacillales	Streptococcaceae	Lactococcus	Lactococcus lactis	5931	Plasmid	circular	N		Y	N
NZ_CP016732.1	CP016732.1	pJM4D	GCF_002078955.1	SAMN04955246	PRJNA320693	2017-04-04	1359	Bacteria	Firmicutes	Bacilli	Lactobacillales	Streptococcaceae	Lactococcus	Lactococcus lactis	6207	Plasmid	circular	N		Y	N
NZ_CP016733.1	CP016733.1	pJM4E	GCF_002078955.1	SAMN04955246	PRJNA320693	2017-04-04	1359	Bacteria	Firmicutes	Bacilli	Lactobacillales	Streptococcaceae	Lactococcus	Lactococcus lactis	47240	Plasmid	circular	N		Y	N
NC_010635.1	CP001049.1	pYPTS01	GCF_000020085.1	SAMN02598458	PRJNA28745	2008-04-25	502801	Bacteria	Proteobacteria	Gammaproteobacteria	Enterobacterales	Yersiniaceae	Yersinia	Yersinia pseudotuberculosis	69812	Plasmid	circular	N		Y	N
NZ_CP042347.1	CP042347.1	pSaBSN9	GCF_007954445.1	SAMN12476135	PRJNA544229	2019-08-11	1280	Bacteria	Firmicutes	Bacilli	Bacillales	Staphylococcaceae	Staphylococcus	Staphylococcus aureus	35655	Plasmid	circular	N		N	N
NC_006509.1	AP006520.1	pHTA426	GCF_000009785.1	SAMD00061072	PRJNA13233	2004-12-04	235909	Bacteria	Firmicutes	Bacilli	Bacillales	Bacillaceae	Geobacillus	Geobacillus kaustophilus	47890	Plasmid	circular	N		Y	N
NZ_CP012289.1	CP012289.1	pL21535-1	GCF_001611135.1	SAMN03876484	PRJNA290141	2016-04-05	51663	Bacteria	Firmicutes	Bacilli	Lactobacillales	Lactobacillaceae	Pediococcus	Pediococcus damnosus	21309	Plasmid	circular	N		Y	N
NZ_CP012290.1	CP012290.1	pL21535-2	GCF_001611135.1	SAMN03876484	PRJNA290141	2016-04-05	51663	Bacteria	Firmicutes	Bacilli	Lactobacillales	Lactobacillaceae	Pediococcus	Pediococcus damnosus	55446	Plasmid	circular	N		Y	N
NZ_CP012291.1	CP012291.1	pL21535-3	GCF_001611135.1	SAMN03876484	PRJNA290141	2016-04-05	51663	Bacteria	Firmicutes	Bacilli	Lactobacillales	Lactobacillaceae	Pediococcus	Pediococcus damnosus	143870	Plasmid	circular	N		Y	N
NZ_CP012292.1	CP012292.1	pL21535-4	GCF_001611135.1	SAMN03876484	PRJNA290141	2016-04-05	51663	Bacteria	Firmicutes	Bacilli	Lactobacillales	Lactobacillaceae	Pediococcus	Pediococcus damnosus	39697	Plasmid	circular	N		Y	N
NZ_CP012293.1	CP012293.1	unnamed	GCF_001611135.1	SAMN03876484	PRJNA290141	2016-04-05	51663	Bacteria	Firmicutes	Bacilli	Lactobacillales	Lactobacillaceae	Pediococcus	Pediococcus damnosus	1830	Plasmid	linear	N		Y	N
NZ_CP006747.1	CP006747.1	pCD1	GCF_001188755.1	SAMN03943569	PRJNA208258	2015-07-30	1345708	Bacteria	Proteobacteria	Gammaproteobacteria	Enterobacterales	Yersiniaceae	Yersinia	Yersinia pestis	71523	Plasmid	circular	N		Y	N
NZ_CP006746.1	CP006746.1	pMT1	GCF_001188755.1	SAMN03943569	PRJNA208258	2015-07-30	1345708	Bacteria	Proteobacteria	Gammaproteobacteria	Enterobacterales	Yersiniaceae	Yersinia	Yersinia pestis	137017	Plasmid	circular	N		Y	N
NZ_CP024887.1	CP024887.1	unitig_1_pilon	GCF_002796585.1	SAMN04014858	PRJNA292901	2017-11-27	562	Bacteria	Proteobacteria	Gammaproteobacteria	Enterobacterales	Enterobacteriaceae	Escherichia	Escherichia coli	102544	Plasmid	circular	N		N	N
NC_009516.1	CP000714.1	pRWF101	GCF_000016885.1	SAMN02598345	PRJNA15759	2007-06-04	349106	Bacteria	Proteobacteria	Gammaproteobacteria	Pseudomonadales	Moraxellaceae	Psychrobacter	Psychrobacter sp. PRwf-1	13956	Plasmid	circular	N		Y	N
NC_009517.1	CP000715.1	pRWF102	GCF_000016885.1	SAMN02598345	PRJNA15759	2007-06-04	349106	Bacteria	Proteobacteria	Gammaproteobacteria	Pseudomonadales	Moraxellaceae	Psychrobacter	Psychrobacter sp. PRwf-1	2117	Plasmid	circular	N		Y	N
NZ_CP013276.1	CP013276.2	pAM65-52-1-360K	GCF_003445395.2	SAMN04288432	PRJNA303961	2016-11-29	1430	Bacteria	Firmicutes	Bacilli	Bacillales	Bacillaceae	Bacillus	Bacillus thuringiensis	359560	Plasmid	circular	N		N	N
NZ_CP013277.1	CP013277.1	pAM65-52-2-350K	GCF_003445395.2	SAMN04288432	PRJNA303961	2016-11-29	1430	Bacteria	Firmicutes	Bacilli	Bacillales	Bacillaceae	Bacillus	Bacillus thuringiensis	349600	Plasmid	circular	N		N	N
NZ_CP013278.1	CP013278.1	pAM65-52-3-235K	GCF_003445395.2	SAMN04288432	PRJNA303961	2016-11-29	1430	Bacteria	Firmicutes	Bacilli	Bacillales	Bacillaceae	Bacillus	Bacillus thuringiensis	235424	Plasmid	circular	N		N	N
NZ_CP013279.1	CP013279.1	pAM65-52-4-128K	GCF_003445395.2	SAMN04288432	PRJNA303961	2016-11-29	1430	Bacteria	Firmicutes	Bacilli	Bacillales	Bacillaceae	Bacillus	Bacillus thuringiensis	127938	Plasmid	circular	N		N	N
NZ_CP013280.1	CP013280.1	pAM65-52-5-100K	GCF_003445395.2	SAMN04288432	PRJNA303961	2016-11-29	1430	Bacteria	Firmicutes	Bacilli	Bacillales	Bacillaceae	Bacillus	Bacillus thuringiensis	99993	Plasmid	circular	N		N	N
NZ_CP013281.1	CP013281.1	pAM65-52-6-16K	GCF_003445395.2	SAMN04288432	PRJNA303961	2016-11-29	1430	Bacteria	Firmicutes	Bacilli	Bacillales	Bacillaceae	Bacillus	Bacillus thuringiensis	16147	Plasmid	circular	N		N	N
NZ_CP013283.1	CP013283.1	pAM65-52-8-7K	GCF_003445395.2	SAMN04288432	PRJNA303961	2016-11-29	1430	Bacteria	Firmicutes	Bacilli	Bacillales	Bacillaceae	Bacillus	Bacillus thuringiensis	6824	Plasmid	circular	N		N	N
NZ_CP013284.1	CP013284.1	pAM65-52-9-5K	GCF_003445395.2	SAMN04288432	PRJNA303961	2016-11-29	1430	Bacteria	Firmicutes	Bacilli	Bacillales	Bacillaceae	Bacillus	Bacillus thuringiensis	4830	Plasmid	circular	N		N	N
NZ_CP016924.1	CP016924.1	unnamed1_1	GCF_001709295.1	SAMN04448241	PRJNA296771	2016-08-23	573	Bacteria	Proteobacteria	Gammaproteobacteria	Enterobacterales	Enterobacteriaceae	Klebsiella	Klebsiella pneumoniae	111539	Plasmid	circular	N		Y	N
NZ_CP016927.1	CP016927.1	unnamed1_2	GCF_001709295.1	SAMN04448241	PRJNA296771	2016-08-23	573	Bacteria	Proteobacteria	Gammaproteobacteria	Enterobacterales	Enterobacteriaceae	Klebsiella	Klebsiella pneumoniae	72093	Plasmid	circular	N		Y	N
NZ_CP016925.1	CP016925.1	unnamed2	GCF_001709295.1	SAMN04448241	PRJNA296771	2016-08-23	573	Bacteria	Proteobacteria	Gammaproteobacteria	Enterobacterales	Enterobacteriaceae	Klebsiella	Klebsiella pneumoniae	63291	Plasmid	circular	N		Y	N
NZ_CP004351.1	CP004351.1	pCASE1	GCF_000550785.1	SAMN03081454	PRJNA186910	2014-02-05	1285583	Bacteria	Actinobacteria	Actinobacteria	Corynebacteriales	Corynebacteriaceae	Corynebacterium	Corynebacterium casei	2461	Plasmid	circular	N		Y	N
NZ_CP004352.1	CP004352.1	pCASE2	GCF_000550785.1	SAMN03081454	PRJNA186910	2014-02-05	1285583	Bacteria	Actinobacteria	Actinobacteria	Corynebacteriales	Corynebacteriaceae	Corynebacterium	Corynebacterium casei	16264	Plasmid	circular	N		Y	N
NC_022042.1	CP006651.1	pAMI1	GCF_000444995.1	SAMN02604253	PRJNA212980	2013-08-08	1367847	Bacteria	Proteobacteria	Alphaproteobacteria	Rhodobacterales	Rhodobacteraceae	Paracoccus	Paracoccus aminophilus	118164	Plasmid	circular	N		Y	N
NC_022049.1	CP006652.1	pAMI4	GCF_000444995.1	SAMN02604253	PRJNA212980	2013-08-08	1367847	Bacteria	Proteobacteria	Alphaproteobacteria	Rhodobacterales	Rhodobacteraceae	Paracoccus	Paracoccus aminophilus	438126	Plasmid	circular	N		Y	N
NC_022043.1	CP006653.1	pAMI5	GCF_000444995.1	SAMN02604253	PRJNA212980	2013-08-08	1367847	Bacteria	Proteobacteria	Alphaproteobacteria	Rhodobacterales	Rhodobacteraceae	Paracoccus	Paracoccus aminophilus	294017	Plasmid	circular	N		Y	N
NC_022044.1	CP006654.1	pAMI6	GCF_000444995.1	SAMN02604253	PRJNA212980	2013-08-08	1367847	Bacteria	Proteobacteria	Alphaproteobacteria	Rhodobacterales	Rhodobacteraceae	Paracoccus	Paracoccus aminophilus	206583	Plasmid	circular	N		Y	N
NC_022050.1	CP006655.1	pAMI8	GCF_000444995.1	SAMN02604253	PRJNA212980	2013-08-08	1367847	Bacteria	Proteobacteria	Alphaproteobacteria	Rhodobacterales	Rhodobacteraceae	Paracoccus	Paracoccus aminophilus	202421	Plasmid	circular	N		Y	N
NZ_CP032625.1	CP032625.1	unnamed1	GCF_003627055.1	SAMN10141029	PRJNA493668	2018-10-07	2419771	Bacteria	Actinobacteria	Actinobacteria	Micrococcales	Microbacteriaceae	Gryllotalpicola	Gryllotalpicola sp. 2DFW10M-5	30410	Plasmid	circular	N		N	N
NZ_CP010618.1	CP010618.1	pP30_a	GCF_002892205.1	SAMN03294471	PRJNA273583	2018-01-18	221822	Bacteria	Proteobacteria	Alphaproteobacteria	Rhodobacterales	Rhodobacteraceae	Phaeobacter	Phaeobacter inhibens	240648	Plasmid	circular	N		N	N
NZ_CP010619.1	CP010619.1	pP30_b	GCF_002892205.1	SAMN03294471	PRJNA273583	2018-01-18	221822	Bacteria	Proteobacteria	Alphaproteobacteria	Rhodobacterales	Rhodobacteraceae	Phaeobacter	Phaeobacter inhibens	158154	Plasmid	circular	N		N	N
NZ_CP010620.1	CP010620.1	pP30_c	GCF_002892205.1	SAMN03294471	PRJNA273583	2018-01-18	221822	Bacteria	Proteobacteria	Alphaproteobacteria	Rhodobacterales	Rhodobacteraceae	Phaeobacter	Phaeobacter inhibens	85540	Plasmid	circular	N		N	N
NZ_CP010621.1	CP010621.1	pP30_d	GCF_002892205.1	SAMN03294471	PRJNA273583	2018-01-18	221822	Bacteria	Proteobacteria	Alphaproteobacteria	Rhodobacterales	Rhodobacteraceae	Phaeobacter	Phaeobacter inhibens	68678	Plasmid	circular	N		N	N
NZ_CP010622.1	CP010622.1	pP30_e	GCF_002892205.1	SAMN03294471	PRJNA273583	2018-01-18	221822	Bacteria	Proteobacteria	Alphaproteobacteria	Rhodobacterales	Rhodobacteraceae	Phaeobacter	Phaeobacter inhibens	68508	Plasmid	circular	N		N	N
NZ_CP024454.1	CP024454.1	pCps25SM	GCF_002752695.1	SAMN07767707	PRJNA413813	2017-11-06	83554	Bacteria	Chlamydiae	Chlamydiia	Chlamydiales	Chlamydiaceae	Chlamydia	Chlamydia psittaci	7553	Plasmid	circular	N		N	N
NZ_CP009330.1	CP009330.1	1	GCF_000832465.1	SAMN03010428	PRJNA238080	2015-02-05	1392	Bacteria	Firmicutes	Bacilli	Bacillales	Bacillaceae	Bacillus	Bacillus anthracis	181460	Plasmid	circular	N		Y	N
NZ_CP009329.1	CP009329.1	2	GCF_000832465.1	SAMN03010428	PRJNA238080	2015-02-05	1392	Bacteria	Firmicutes	Bacilli	Bacillales	Bacillaceae	Bacillus	Bacillus anthracis	94803	Plasmid	circular	N		Y	N
NC_012226.1	CP001360.1	pBHWA1	GCF_000022105.1	SAMN02603102	PRJNA31263	2009-03-18	565034	Bacteria	Spirochaetes	Spirochaetia	Brachyspirales	Brachyspiraceae	Brachyspira	Brachyspira hyodysenteriae	35940	Plasmid	circular	N		Y	N
NZ_CP024258.1	CP024258.1	unnamed1	GCF_002741315.1	SAMN07656209	PRJNA218110	2017-11-02	2048780	Bacteria	Proteobacteria	Gammaproteobacteria	Enterobacterales	Enterobacteriaceae	Escherichia	Escherichia coli	96607	Plasmid	circular	N		N	N
NZ_CP024259.1	CP024259.1	unnamed2	GCF_002741315.1	SAMN07656209	PRJNA218110	2017-11-02	2048780	Bacteria	Proteobacteria	Gammaproteobacteria	Enterobacterales	Enterobacteriaceae	Escherichia	Escherichia coli	94817	Plasmid	circular	N		N	Y
NZ_CP021039.1	CP021039.1	pCI1	GCF_003076355.1	SAMN05441788	PRJNA277880	2018-05-01	33014	Bacteria	Actinobacteria	Actinobacteria	Micrococcales	Microbacteriaceae	Clavibacter	Clavibacter michiganensis	48869	Plasmid	circular	N		N	N
NC_022358.1	AP013067.1	pSCD	GCF_000297055.2	SAMD00061061	PRJDB82	2013-09-09	1163617	Bacteria	Proteobacteria	Betaproteobacteria	Nitrosomonadales	Gallionellaceae	Sulfuricella	Sulfuricella denitrificans	86619	Plasmid	circular	N		Y	N
NZ_CP026794.1	CP026794.1	unnamed	GCF_002950255.1	SAMN08330276	PRJNA218110	2018-02-23	623	Bacteria	Proteobacteria	Gammaproteobacteria	Enterobacterales	Enterobacteriaceae	Shigella	Shigella flexneri	251323	Plasmid	linear	N		N	N
NZ_CP018714.1	CP018714.1	pKp_Goe_021-1	GCF_001908675.1	SAMN05412803	PRJNA329409	2016-12-19	573	Bacteria	Proteobacteria	Gammaproteobacteria	Enterobacterales	Enterobacteriaceae	Klebsiella	Klebsiella pneumoniae	246756	Plasmid	circular	N		Y	N
NZ_CP018716.1	CP018716.1	pKp_Goe_021-2	GCF_001908675.1	SAMN05412803	PRJNA329409	2016-12-19	573	Bacteria	Proteobacteria	Gammaproteobacteria	Enterobacterales	Enterobacteriaceae	Klebsiella	Klebsiella pneumoniae	96074	Plasmid	circular	N		Y	N
NZ_CP018717.1	CP018717.1	pKp_Goe_021-3	GCF_001908675.1	SAMN05412803	PRJNA329409	2016-12-19	573	Bacteria	Proteobacteria	Gammaproteobacteria	Enterobacterales	Enterobacteriaceae	Klebsiella	Klebsiella pneumoniae	63589	Plasmid	circular	N		Y	N
NZ_CP018718.1	CP018718.1	pKp_Goe_021-4	GCF_001908675.1	SAMN05412803	PRJNA329409	2016-12-19	573	Bacteria	Proteobacteria	Gammaproteobacteria	Enterobacterales	Enterobacteriaceae	Klebsiella	Klebsiella pneumoniae	61010	Plasmid	circular	N		Y	N
NZ_CP018715.1	CP018715.1	pKp_Goe_021-5	GCF_001908675.1	SAMN05412803	PRJNA329409	2016-12-19	573	Bacteria	Proteobacteria	Gammaproteobacteria	Enterobacterales	Enterobacteriaceae	Klebsiella	Klebsiella pneumoniae	80892	Plasmid	circular	N		Y	N
NZ_LN681228.1	LN681228.1	II	GCF_000953355.1	SAMEA2501488	PRJEB5061	2014-12-15	1437823	Bacteria	Proteobacteria	Gammaproteobacteria	Enterobacterales	Morganellaceae	Xenorhabdus	Xenorhabdus nematophila	154559	Plasmid	circular	N		Y	N
NC_010180.1	CP000904.1	pBWB401	GCF_000018825.1	SAMN00623031	PRJNA13623	2007-12-21	315730	Bacteria	Firmicutes	Bacilli	Bacillales	Bacillaceae	Bacillus	Bacillus mycoides	417054	Plasmid	circular	N		Y	N
NC_010181.1	CP000905.1	pBWB402	GCF_000018825.1	SAMN00623031	PRJNA13623	2007-12-21	315730	Bacteria	Firmicutes	Bacilli	Bacillales	Bacillaceae	Bacillus	Bacillus mycoides	75107	Plasmid	circular	N		Y	N
NC_010182.1	CP000906.1	pBWB403	GCF_000018825.1	SAMN00623031	PRJNA13623	2007-12-21	315730	Bacteria	Firmicutes	Bacilli	Bacillales	Bacillaceae	Bacillus	Bacillus mycoides	64977	Plasmid	circular	N		Y	N
NC_010183.1	CP000907.1	pBWB404	GCF_000018825.1	SAMN00623031	PRJNA13623	2007-12-21	315730	Bacteria	Firmicutes	Bacilli	Bacillales	Bacillaceae	Bacillus	Bacillus mycoides	52830	Plasmid	circular	N		Y	N
NZ_CP034282.1	CP034282.1	p72_FIBkpn	GCF_003934185.1	SAMN10503922	PRJNA488070	2018-12-11	573	Bacteria	Proteobacteria	Gammaproteobacteria	Enterobacterales	Enterobacteriaceae	Klebsiella	Klebsiella pneumoniae	193222	Plasmid	circular	N		N	N
NZ_CP034283.1	CP034283.1	p72_LM_OXA48	GCF_003934185.1	SAMN10503922	PRJNA488070	2018-12-11	573	Bacteria	Proteobacteria	Gammaproteobacteria	Enterobacterales	Enterobacteriaceae	Klebsiella	Klebsiella pneumoniae	63589	Plasmid	circular	N		N	N
NZ_CP034284.1	CP034284.1	p72_OXA181_X3	GCF_003934185.1	SAMN10503922	PRJNA488070	2018-12-11	573	Bacteria	Proteobacteria	Gammaproteobacteria	Enterobacterales	Enterobacteriaceae	Klebsiella	Klebsiella pneumoniae	51479	Plasmid	circular	N		N	N
NZ_CP029869.1	CP029869.1	pK91	GCF_003717695.1	SAMN09320560	PRJNA474465	2018-11-07	90370	Bacteria	Proteobacteria	Gammaproteobacteria	Enterobacterales	Enterobacteriaceae	Salmonella	Salmonella enterica	91891	Plasmid	circular	N		N	N
NZ_CP011165.1	CP011165.1	pXfc32	GCF_001610815.1	SAMN03317027	PRJNA273983	2016-04-05	76802	Bacteria	Proteobacteria	Gammaproteobacteria	Xanthomonadales	Xanthomonadaceae	Xanthomonas	Xanthomonas citri	32021	Plasmid	circular	N		Y	N
NZ_CP011164.1	CP011164.1	pXfc37	GCF_001610815.1	SAMN03317027	PRJNA273983	2016-04-05	76802	Bacteria	Proteobacteria	Gammaproteobacteria	Xanthomonadales	Xanthomonadaceae	Xanthomonas	Xanthomonas citri	37089	Plasmid	circular	N		Y	N
NZ_CP011166.1	CP011166.1	pXfc46	GCF_001610815.1	SAMN03317027	PRJNA273983	2016-04-05	76802	Bacteria	Proteobacteria	Gammaproteobacteria	Xanthomonadales	Xanthomonadaceae	Xanthomonas	Xanthomonas citri	46049	Plasmid	circular	N		Y	N
NZ_CP024373.1	CP024373.1	pIzh14-1	GCF_002741825.1	SAMN07572563	PRJNA406856	2017-11-02	47466	Bacteria	Spirochaetes	Spirochaetia	Spirochaetales	Borreliaceae	Borrelia	Borrelia miyamotoi	70102	Plasmid	linear	N		N	N
NZ_CP024385.1	CP024385.1	pIzh14-10	GCF_002741825.1	SAMN07572563	PRJNA406856	2017-11-02	47466	Bacteria	Spirochaetes	Spirochaetia	Spirochaetales	Borreliaceae	Borrelia	Borrelia miyamotoi	14430	Plasmid	linear	N		N	N
NZ_CP024386.1	CP024386.1	pIzh14-11	GCF_002741825.1	SAMN07572563	PRJNA406856	2017-11-02	47466	Bacteria	Spirochaetes	Spirochaetia	Spirochaetales	Borreliaceae	Borrelia	Borrelia miyamotoi	13293	Plasmid	linear	N		N	N
NZ_CP024387.1	CP024387.1	pIzh14-12	GCF_002741825.1	SAMN07572563	PRJNA406856	2017-11-02	47466	Bacteria	Spirochaetes	Spirochaetia	Spirochaetales	Borreliaceae	Borrelia	Borrelia miyamotoi	12996	Plasmid	linear	N		N	Y
NZ_CP024388.1	CP024388.1	pIzh14-13	GCF_002741825.1	SAMN07572563	PRJNA406856	2017-11-02	47466	Bacteria	Spirochaetes	Spirochaetia	Spirochaetales	Borreliaceae	Borrelia	Borrelia miyamotoi	8772	Plasmid	linear	N		N	N
NZ_CP024375.1	CP024375.1	pIzh14-2	GCF_002741825.1	SAMN07572563	PRJNA406856	2017-11-02	47466	Bacteria	Spirochaetes	Spirochaetia	Spirochaetales	Borreliaceae	Borrelia	Borrelia miyamotoi	43373	Plasmid	linear	N		N	N
NZ_CP024378.1	CP024378.1	pIzh14-3	GCF_002741825.1	SAMN07572563	PRJNA406856	2017-11-02	47466	Bacteria	Spirochaetes	Spirochaetia	Spirochaetales	Borreliaceae	Borrelia	Borrelia miyamotoi	29451	Plasmid	circular	N		N	N
NZ_CP024379.1	CP024379.1	pIzh14-4	GCF_002741825.1	SAMN07572563	PRJNA406856	2017-11-02	47466	Bacteria	Spirochaetes	Spirochaetia	Spirochaetales	Borreliaceae	Borrelia	Borrelia miyamotoi	29360	Plasmid	linear	N		N	N
NZ_CP024380.1	CP024380.1	pIzh14-5	GCF_002741825.1	SAMN07572563	PRJNA406856	2017-11-02	47466	Bacteria	Spirochaetes	Spirochaetia	Spirochaetales	Borreliaceae	Borrelia	Borrelia miyamotoi	25227	Plasmid	linear	N		N	N
NZ_CP024381.1	CP024381.1	pIzh14-6	GCF_002741825.1	SAMN07572563	PRJNA406856	2017-11-02	47466	Bacteria	Spirochaetes	Spirochaetia	Spirochaetales	Borreliaceae	Borrelia	Borrelia miyamotoi	19128	Plasmid	linear	N		N	N
NZ_CP024382.1	CP024382.1	pIzh14-7	GCF_002741825.1	SAMN07572563	PRJNA406856	2017-11-02	47466	Bacteria	Spirochaetes	Spirochaetia	Spirochaetales	Borreliaceae	Borrelia	Borrelia miyamotoi	19062	Plasmid	linear	N		N	N
NZ_CP024383.1	CP024383.1	pIzh14-8	GCF_002741825.1	SAMN07572563	PRJNA406856	2017-11-02	47466	Bacteria	Spirochaetes	Spirochaetia	Spirochaetales	Borreliaceae	Borrelia	Borrelia miyamotoi	18281	Plasmid	linear	N		N	N
NZ_CP024384.1	CP024384.1	pIzh14-9	GCF_002741825.1	SAMN07572563	PRJNA406856	2017-11-02	47466	Bacteria	Spirochaetes	Spirochaetia	Spirochaetales	Borreliaceae	Borrelia	Borrelia miyamotoi	17697	Plasmid	linear	N		N	N
NZ_CP024377.1	CP024377.1	pIzh14-lp23	GCF_002741825.1	SAMN07572563	PRJNA406856	2017-11-02	47466	Bacteria	Spirochaetes	Spirochaetia	Spirochaetales	Borreliaceae	Borrelia	Borrelia miyamotoi	31001	Plasmid	linear	N		N	N
NZ_CP024376.1	CP024376.1	pIzh14-lp26	GCF_002741825.1	SAMN07572563	PRJNA406856	2017-11-02	47466	Bacteria	Spirochaetes	Spirochaetia	Spirochaetales	Borreliaceae	Borrelia	Borrelia miyamotoi	34702	Plasmid	linear	N		N	N
NZ_CP024374.1	CP024374.1	pIzh14-lp41	GCF_002741825.1	SAMN07572563	PRJNA406856	2017-11-02	47466	Bacteria	Spirochaetes	Spirochaetia	Spirochaetales	Borreliaceae	Borrelia	Borrelia miyamotoi	48045	Plasmid	linear	N		N	N
NZ_CP024389.1	CP024389.1	pIzh14-lp6-1	GCF_002741825.1	SAMN07572563	PRJNA406856	2017-11-02	47466	Bacteria	Spirochaetes	Spirochaetia	Spirochaetales	Borreliaceae	Borrelia	Borrelia miyamotoi	5885	Plasmid	linear	N		N	N
NZ_CP024372.1	CP024372.1	pIzh14-lp72	GCF_002741825.1	SAMN07572563	PRJNA406856	2017-11-02	47466	Bacteria	Spirochaetes	Spirochaetia	Spirochaetales	Borreliaceae	Borrelia	Borrelia miyamotoi	73569	Plasmid	linear	N		N	Y
NZ_CP010682.1	CP010682.1	pP14_a	GCF_002407245.1	SAMN03294467		2017-10-02	1580596	Bacteria	Proteobacteria	Alphaproteobacteria	Rhodobacterales	Rhodobacteraceae	Phaeobacter	Phaeobacter piscinae	221388	Plasmid	circular	N		N	N
NZ_CP010683.1	CP010683.1	pP14_b	GCF_002407245.1	SAMN03294467		2017-10-02	1580596	Bacteria	Proteobacteria	Alphaproteobacteria	Rhodobacterales	Rhodobacteraceae	Phaeobacter	Phaeobacter piscinae	102009	Plasmid	circular	N		N	N
NZ_CP010684.1	CP010684.1	pP14_c	GCF_002407245.1	SAMN03294467		2017-10-02	1580596	Bacteria	Proteobacteria	Alphaproteobacteria	Rhodobacterales	Rhodobacteraceae	Phaeobacter	Phaeobacter piscinae	87499	Plasmid	circular	N		N	Y
NZ_CP010685.1	CP010685.1	pP14_d	GCF_002407245.1	SAMN03294467		2017-10-02	1580596	Bacteria	Proteobacteria	Alphaproteobacteria	Rhodobacterales	Rhodobacteraceae	Phaeobacter	Phaeobacter piscinae	68465	Plasmid	circular	N		N	Y
NZ_CP010686.1	CP010686.1	pP14_e	GCF_002407245.1	SAMN03294467		2017-10-02	1580596	Bacteria	Proteobacteria	Alphaproteobacteria	Rhodobacterales	Rhodobacteraceae	Phaeobacter	Phaeobacter piscinae	23657	Plasmid	circular	N		N	Y
NZ_CP010687.1	CP010687.1	pP14_f	GCF_002407245.1	SAMN03294467		2017-10-02	1580596	Bacteria	Proteobacteria	Alphaproteobacteria	Rhodobacterales	Rhodobacteraceae	Phaeobacter	Phaeobacter piscinae	13253	Plasmid	circular	N		N	Y
NZ_CP010688.1	CP010688.1	pP14_g	GCF_002407245.1	SAMN03294467		2017-10-02	1580596	Bacteria	Proteobacteria	Alphaproteobacteria	Rhodobacterales	Rhodobacteraceae	Phaeobacter	Phaeobacter piscinae	6059	Plasmid	circular	N		N	N
NC_017288.1	CP002587.1	pCps6BC	GCF_000204255.1	SAMN02603382	PRJNA62889	2011-04-14	331636	Bacteria	Chlamydiae	Chlamydiia	Chlamydiales	Chlamydiaceae	Chlamydia	Chlamydia psittaci	7553	Plasmid	circular	N		Y	N
NZ_CP026281.1	CP026281.1	pKOR-01e8	GCF_002906415.1	SAMN03456001	PRJNA430813	2018-01-30	571	Bacteria	Proteobacteria	Gammaproteobacteria	Enterobacterales	Enterobacteriaceae	Klebsiella	Klebsiella oxytoca	198115	Plasmid	circular	N		N	N
NZ_CP026278.1	CP026278.1	pKOR-0e8e	GCF_002906415.1	SAMN03456001	PRJNA430813	2018-01-30	571	Bacteria	Proteobacteria	Gammaproteobacteria	Enterobacterales	Enterobacteriaceae	Klebsiella	Klebsiella oxytoca	48636	Plasmid	circular	N		N	N
NZ_CP026284.1	CP026284.1	pKOR-5873	GCF_002906415.1	SAMN03456001	PRJNA430813	2018-01-30	571	Bacteria	Proteobacteria	Gammaproteobacteria	Enterobacterales	Enterobacteriaceae	Klebsiella	Klebsiella oxytoca	132994	Plasmid	circular	N		N	N
NZ_CP026279.1	CP026279.1	pKOR-b08d	GCF_002906415.1	SAMN03456001	PRJNA430813	2018-01-30	571	Bacteria	Proteobacteria	Gammaproteobacteria	Enterobacterales	Enterobacteriaceae	Klebsiella	Klebsiella oxytoca	62185	Plasmid	circular	N		N	N
NZ_CP026282.1	CP026282.1	pKOR-e3cb	GCF_002906415.1	SAMN03456001	PRJNA430813	2018-01-30	571	Bacteria	Proteobacteria	Gammaproteobacteria	Enterobacterales	Enterobacteriaceae	Klebsiella	Klebsiella oxytoca	262864	Plasmid	circular	N		N	N
NZ_CP026283.1	CP026283.1	pKOR-e6bf	GCF_002906415.1	SAMN03456001	PRJNA430813	2018-01-30	571	Bacteria	Proteobacteria	Gammaproteobacteria	Enterobacterales	Enterobacteriaceae	Klebsiella	Klebsiella oxytoca	125961	Plasmid	circular	N		N	Y
NZ_CP026280.1	CP026280.1	pKPC-55bf	GCF_002906415.1	SAMN03456001	PRJNA430813	2018-01-30	571	Bacteria	Proteobacteria	Gammaproteobacteria	Enterobacterales	Enterobacteriaceae	Klebsiella	Klebsiella oxytoca	152041	Plasmid	circular	N		N	N
NZ_CP033697.1	CP033697.1	unnamed1	GCF_003798225.1	SAMN10228581	PRJNA231221	2018-11-20	632	Bacteria	Proteobacteria	Gammaproteobacteria	Enterobacterales	Yersiniaceae	Yersinia	Yersinia pestis	70300	Plasmid	circular	N		N	N
NZ_CP033698.1	CP033698.1	unnamed2	GCF_003798225.1	SAMN10228581	PRJNA231221	2018-11-20	632	Bacteria	Proteobacteria	Gammaproteobacteria	Enterobacterales	Yersiniaceae	Yersinia	Yersinia pestis	19216	Plasmid	circular	N		N	N
NZ_CP033700.1	CP033700.1	unnamed3	GCF_003798225.1	SAMN10228581	PRJNA231221	2018-11-20	632	Bacteria	Proteobacteria	Gammaproteobacteria	Enterobacterales	Yersiniaceae	Yersinia	Yersinia pestis	132950	Plasmid	linear	N		N	N
NC_004719.1	AP005645.1	SAP1	GCF_000009765.2	SAMD00061088		2016-03-24	227882	Bacteria	Actinobacteria	Actinobacteria	Streptomycetales	Streptomycetaceae	Streptomyces	Streptomyces avermitilis	94287	Plasmid	linear	N		Y	N
NZ_CP009475.1	CP009475.1	pXO2	GCF_000832585.1	SAMN03024436	PRJNA238046	2015-02-05	1392	Bacteria	Firmicutes	Bacilli	Bacillales	Bacillaceae	Bacillus	Bacillus anthracis	94721	Plasmid	circular	N		Y	N
NZ_CP010403.1	CP010403.1	pGR2A	GCF_001296985.1	SAMN03267304	PRJNA270571	2015-09-22	46170	Bacteria	Firmicutes	Bacilli	Bacillales	Staphylococcaceae	Staphylococcus	Staphylococcus aureus	28895	Plasmid	circular	N		Y	N
NZ_CP010404.1	CP010404.1	pGR2B	GCF_001296985.1	SAMN03267304	PRJNA270571	2015-09-22	46170	Bacteria	Firmicutes	Bacilli	Bacillales	Staphylococcaceae	Staphylococcus	Staphylococcus aureus	2473	Plasmid	circular	N		Y	N
NZ_CP050119.1	CP050119.1	pCP1	GCF_011604805.1	SAMN14371193	PRJNA612369	2020-03-22	1299	Bacteria	Deinococcus-Thermus	Deinococci	Deinococcales	Deinococcaceae	Deinococcus	Deinococcus radiodurans	46570	Plasmid	circular	N		N	N
NZ_CP050118.1	CP050118.1	pMP1	GCF_011604805.1	SAMN14371193	PRJNA612369	2020-03-22	1299	Bacteria	Deinococcus-Thermus	Deinococci	Deinococcales	Deinococcaceae	Deinococcus	Deinococcus radiodurans	177356	Plasmid	circular	N		N	Y
NZ_CP047116.1	CP047116.1	plas4.1.1	GCF_009806735.1	SAMN13509270	PRJNA594253	2019-12-28	59201	Bacteria	Proteobacteria	Gammaproteobacteria	Enterobacterales	Enterobacteriaceae	Salmonella	Salmonella enterica	190174	Plasmid	circular	N		N	Y
NZ_CP046903.1	CP046903.1	p1_PM101005	GCF_009789555.1	SAMN13555502	PRJNA595440	2019-12-22	316	Bacteria	Proteobacteria	Gammaproteobacteria	Pseudomonadales	Pseudomonadaceae	Pseudomonas	Pseudomonas stutzeri	265581	Plasmid	circular	N		N	N
NZ_CP022688.1	CP022688.1	p0157	GCF_002249955.1	SAMN03256350	PRJNA218110	2017-08-14	562	Bacteria	Proteobacteria	Gammaproteobacteria	Enterobacterales	Enterobacteriaceae	Escherichia	Escherichia coli	92032	Plasmid	circular	N		Y	N
NZ_CP030212.1	CP030212.1	pSA20051528.1	GCF_003325155.1	SAMN06045069	PRJNA354244	2018-07-17	28901	Bacteria	Proteobacteria	Gammaproteobacteria	Enterobacterales	Enterobacteriaceae	Salmonella	Salmonella enterica	4081	Plasmid	circular	N		N	N
NZ_CP030213.1	CP030213.1	pSA20051528.2	GCF_003325155.1	SAMN06045069	PRJNA354244	2018-07-17	28901	Bacteria	Proteobacteria	Gammaproteobacteria	Enterobacterales	Enterobacteriaceae	Salmonella	Salmonella enterica	2519	Plasmid	circular	N		N	N
NZ_CP024975.1	CP024975.1	pCV839-15-p1	GCF_002803805.1	SAMN08040561	PRJNA419025	2017-12-05	562	Bacteria	Proteobacteria	Gammaproteobacteria	Enterobacterales	Enterobacteriaceae	Escherichia	Escherichia coli	86835	Plasmid	circular	N		N	N
NZ_CP024976.1	CP024976.1	pCV839-15-p2	GCF_002803805.1	SAMN08040561	PRJNA419025	2017-12-05	562	Bacteria	Proteobacteria	Gammaproteobacteria	Enterobacterales	Enterobacteriaceae	Escherichia	Escherichia coli	195578	Plasmid	circular	N		N	N
NZ_CP024977.1	CP024977.1	pCV839-15-p3	GCF_002803805.1	SAMN08040561	PRJNA419025	2017-12-05	562	Bacteria	Proteobacteria	Gammaproteobacteria	Enterobacterales	Enterobacteriaceae	Escherichia	Escherichia coli	62669	Plasmid	circular	N		N	N
NZ_CP042365.1	CP042365.1	pC54_001	GCF_007954485.1	SAMN12289369	PRJNA550014	2019-08-11	48296	Bacteria	Proteobacteria	Gammaproteobacteria	Pseudomonadales	Moraxellaceae	Acinetobacter	Acinetobacter pittii	256887	Plasmid	circular	N		N	N
NZ_CP042366.1	CP042366.1	pC54_002	GCF_007954485.1	SAMN12289369	PRJNA550014	2019-08-11	48296	Bacteria	Proteobacteria	Gammaproteobacteria	Pseudomonadales	Moraxellaceae	Acinetobacter	Acinetobacter pittii	76008	Plasmid	linear	N		N	N
NZ_CP042367.1	CP042367.1	pC54_003	GCF_007954485.1	SAMN12289369	PRJNA550014	2019-08-11	48296	Bacteria	Proteobacteria	Gammaproteobacteria	Pseudomonadales	Moraxellaceae	Acinetobacter	Acinetobacter pittii	25906	Plasmid	circular	N		N	N
NZ_CP042368.1	CP042368.1	pC54_004	GCF_007954485.1	SAMN12289369	PRJNA550014	2019-08-11	48296	Bacteria	Proteobacteria	Gammaproteobacteria	Pseudomonadales	Moraxellaceae	Acinetobacter	Acinetobacter pittii	6575	Plasmid	circular	N		N	N
NZ_CP042369.1	CP042369.1	pC54_005	GCF_007954485.1	SAMN12289369	PRJNA550014	2019-08-11	48296	Bacteria	Proteobacteria	Gammaproteobacteria	Pseudomonadales	Moraxellaceae	Acinetobacter	Acinetobacter pittii	4478	Plasmid	circular	N		N	Y
NZ_CP042370.1	CP042370.1	pC54_006	GCF_007954485.1	SAMN12289369	PRJNA550014	2019-08-11	48296	Bacteria	Proteobacteria	Gammaproteobacteria	Pseudomonadales	Moraxellaceae	Acinetobacter	Acinetobacter pittii	813	Plasmid	linear	N		N	N
NZ_CP034999.1	CP034999.1	pRapFH23a	GCF_002531755.2	SAMN07627169		2019-01-22	1538158	Bacteria	Proteobacteria	Alphaproteobacteria	Rhizobiales	Rhizobiaceae	Rhizobium	Rhizobium acidisoli	671287	Plasmid	circular	N		N	N
NZ_CP035000.1	CP035000.1	pRapFH23b	GCF_002531755.2	SAMN07627169		2019-01-22	1538158	Bacteria	Proteobacteria	Alphaproteobacteria	Rhizobiales	Rhizobiaceae	Rhizobium	Rhizobium acidisoli	701880	Plasmid	circular	N		N	Y
NZ_CP035001.1	CP035001.1	pRapFH23c	GCF_002531755.2	SAMN07627169		2019-01-22	1538158	Bacteria	Proteobacteria	Alphaproteobacteria	Rhizobiales	Rhizobiaceae	Rhizobium	Rhizobium acidisoli	709381	Plasmid	circular	N		N	N
NZ_CP035002.1	CP035002.1	pRapFH23d	GCF_002531755.2	SAMN07627169		2019-01-22	1538158	Bacteria	Proteobacteria	Alphaproteobacteria	Rhizobiales	Rhizobiaceae	Rhizobium	Rhizobium acidisoli	845857	Plasmid	circular	N		N	Y
NZ_CP031768.1	CP031768.1	unnamed	GCF_000988745.2	SAMN03577770	PRJNA282717	2018-08-29	386891	Bacteria	Proteobacteria	Gammaproteobacteria	Pseudomonadales	Moraxellaceae	Moraxella	Moraxella bovoculi	3320	Plasmid	circular	N		N	N
NZ_CP024468.1	CP024468.1	pBU53M1	GCF_002741615.1	SAMN07702429	PRJNA218110	2017-11-02	622	Bacteria	Proteobacteria	Gammaproteobacteria	Enterobacterales	Enterobacteriaceae	Shigella	Shigella dysenteriae	115922	Plasmid	circular	N		N	N
NZ_CP024467.1	CP024467.1	unnamed1	GCF_002741615.1	SAMN07702429	PRJNA218110	2017-11-02	622	Bacteria	Proteobacteria	Gammaproteobacteria	Enterobacterales	Enterobacteriaceae	Shigella	Shigella dysenteriae	54993	Plasmid	circular	N		N	N
NZ_CP024469.1	CP024469.1	unnamed3	GCF_002741615.1	SAMN07702429	PRJNA218110	2017-11-02	622	Bacteria	Proteobacteria	Gammaproteobacteria	Enterobacterales	Enterobacteriaceae	Shigella	Shigella dysenteriae	184894	Plasmid	circular	N		N	N
NZ_CP040027.1	CP040027.1	pCol4401-L132	GCF_011129215.1	SAMN11246291	PRJNA528846	2020-03-10	573	Bacteria	Proteobacteria	Gammaproteobacteria	Enterobacterales	Enterobacteriaceae	Klebsiella	Klebsiella pneumoniae	4938	Plasmid	circular	N		N	N
NZ_CP040024.1	CP040024.1	pIncC-L132	GCF_011129215.1	SAMN11246291	PRJNA528846	2020-03-10	573	Bacteria	Proteobacteria	Gammaproteobacteria	Enterobacterales	Enterobacteriaceae	Klebsiella	Klebsiella pneumoniae	155920	Plasmid	circular	N		N	N
NZ_CP040026.1	CP040026.1	pIncFI-L132	GCF_011129215.1	SAMN11246291	PRJNA528846	2020-03-10	573	Bacteria	Proteobacteria	Gammaproteobacteria	Enterobacterales	Enterobacteriaceae	Klebsiella	Klebsiella pneumoniae	109938	Plasmid	circular	N		N	N
NZ_CP040025.1	CP040025.1	pKpn3-L132	GCF_011129215.1	SAMN11246291	PRJNA528846	2020-03-10	573	Bacteria	Proteobacteria	Gammaproteobacteria	Enterobacterales	Enterobacteriaceae	Klebsiella	Klebsiella pneumoniae	150325	Plasmid	circular	N		N	N
NZ_CP014946.1	CP014946.1	pPAMC27889	GCF_001606025.1	SAMN04549283		2016-04-04	261164	Bacteria	Proteobacteria	Gammaproteobacteria	Pseudomonadales	Moraxellaceae	Psychrobacter	Psychrobacter alimentarius	16905	Plasmid	circular	N		Y	N
NC_005008.1	AE015930.1	pSE-12228-01	GCF_000007645.1	SAMN02603126	PRJNA279	2002-12-20	176280	Bacteria	Firmicutes	Bacilli	Bacillales	Staphylococcaceae	Staphylococcus	Staphylococcus epidermidis	4439	Plasmid	circular	N		Y	N
NC_005007.1	AE015931.1	pSE-12228-02	GCF_000007645.1	SAMN02603126	PRJNA279	2002-12-20	176280	Bacteria	Firmicutes	Bacilli	Bacillales	Staphylococcaceae	Staphylococcus	Staphylococcus epidermidis	4679	Plasmid	circular	N		Y	N
NC_005006.1	AE015932.1	pSE-12228-03	GCF_000007645.1	SAMN02603126	PRJNA279	2002-12-20	176280	Bacteria	Firmicutes	Bacilli	Bacillales	Staphylococcaceae	Staphylococcus	Staphylococcus epidermidis	8007	Plasmid	circular	N		Y	N
NC_005005.1	AE015933.1	pSE-12228-04	GCF_000007645.1	SAMN02603126	PRJNA279	2002-12-20	176280	Bacteria	Firmicutes	Bacilli	Bacillales	Staphylococcaceae	Staphylococcus	Staphylococcus epidermidis	17261	Plasmid	circular	N		Y	N
NC_005004.1	AE015934.1	pSE-12228-05	GCF_000007645.1	SAMN02603126	PRJNA279	2002-12-20	176280	Bacteria	Firmicutes	Bacilli	Bacillales	Staphylococcaceae	Staphylococcus	Staphylococcus epidermidis	24365	Plasmid	circular	N		Y	N
NC_005003.1	AE015935.1	pSE-12228-06	GCF_000007645.1	SAMN02603126	PRJNA279	2002-12-20	176280	Bacteria	Firmicutes	Bacilli	Bacillales	Staphylococcaceae	Staphylococcus	Staphylococcus epidermidis	6585	Plasmid	circular	N		Y	N
NZ_CP048053.1	CP048053.1	Ps11091B-p1	GCF_010092545.1	SAMN13898198	PRJNA602531	2020-02-01	1238	Bacteria	Proteobacteria	Gammaproteobacteria	Thiotrichales	Piscirickettsiaceae	Piscirickettsia	Piscirickettsia salmonis	203283	Plasmid	circular	N		N	N
NZ_CP048054.1	CP048054.1	Ps11091B-p2	GCF_010092545.1	SAMN13898198	PRJNA602531	2020-02-01	1238	Bacteria	Proteobacteria	Gammaproteobacteria	Thiotrichales	Piscirickettsiaceae	Piscirickettsia	Piscirickettsia salmonis	66325	Plasmid	circular	N		N	N
NZ_CP048055.1	CP048055.1	Ps11091B-p3	GCF_010092545.1	SAMN13898198	PRJNA602531	2020-02-01	1238	Bacteria	Proteobacteria	Gammaproteobacteria	Thiotrichales	Piscirickettsiaceae	Piscirickettsia	Piscirickettsia salmonis	52567	Plasmid	circular	N		N	N
NZ_CP014359.1	CP014359.1	pYU15_94	GCF_001576255.1	SAMN03795199	PRJNA288151	2016-02-26	90371	Bacteria	Proteobacteria	Gammaproteobacteria	Enterobacterales	Enterobacteriaceae	Salmonella	Salmonella enterica	94075	Plasmid	circular	N		Y	N
NZ_CP040905.1	CP040905.1	unnamed	GCF_006351845.1	SAMN11942428	PRJNA292665	2019-06-16	1352	Bacteria	Firmicutes	Bacilli	Lactobacillales	Enterococcaceae	Enterococcus	Enterococcus faecium	198480	Plasmid	circular	N		N	N
NZ_CP003716.1	CP003716.1	pZM1402301	GCF_000576165.1	SAMN03081440	PRJNA167436	2014-02-20	627343	Bacteria	Proteobacteria	Alphaproteobacteria	Sphingomonadales	Sphingomonadaceae	Zymomonas	Zymomonas mobilis	33915	Plasmid	circular	N		Y	N
NZ_CP003717.1	CP003717.1	pZM1402302	GCF_000576165.1	SAMN03081440	PRJNA167436	2014-02-20	627343	Bacteria	Proteobacteria	Alphaproteobacteria	Sphingomonadales	Sphingomonadaceae	Zymomonas	Zymomonas mobilis	30952	Plasmid	circular	N		Y	N
NZ_CP003718.1	CP003718.1	pZM1402303	GCF_000576165.1	SAMN03081440	PRJNA167436	2014-02-20	627343	Bacteria	Proteobacteria	Alphaproteobacteria	Sphingomonadales	Sphingomonadaceae	Zymomonas	Zymomonas mobilis	37058	Plasmid	circular	N		Y	N
NZ_CP003719.1	CP003719.1	pZM1402304	GCF_000576165.1	SAMN03081440	PRJNA167436	2014-02-20	627343	Bacteria	Proteobacteria	Alphaproteobacteria	Sphingomonadales	Sphingomonadaceae	Zymomonas	Zymomonas mobilis	32801	Plasmid	circular	N		Y	N
NZ_CP022917.1	CP022917.1	pJYC04A	GCF_003597695.1	SAMN07421006	PRJNA396106	2018-09-26	573	Bacteria	Proteobacteria	Gammaproteobacteria	Enterobacterales	Enterobacteriaceae	Klebsiella	Klebsiella pneumoniae	246577	Plasmid	circular	N		N	N
NZ_CP022918.1	CP022918.1	pJYC04B	GCF_003597695.1	SAMN07421006	PRJNA396106	2018-09-26	573	Bacteria	Proteobacteria	Gammaproteobacteria	Enterobacterales	Enterobacteriaceae	Klebsiella	Klebsiella pneumoniae	9068	Plasmid	linear	N		N	N
NZ_CP044357.1	CP044357.1	pCAM180A	GCF_008802935.1	SAMN12825295	PRJNA573751	2019-10-02	470	Bacteria	Proteobacteria	Gammaproteobacteria	Pseudomonadales	Moraxellaceae	Acinetobacter	Acinetobacter baumannii	92034	Plasmid	circular	N		N	N
NZ_CP044358.1	CP044358.1	pCAM180B	GCF_008802935.1	SAMN12825295	PRJNA573751	2019-10-02	470	Bacteria	Proteobacteria	Gammaproteobacteria	Pseudomonadales	Moraxellaceae	Acinetobacter	Acinetobacter baumannii	16096	Plasmid	circular	N		N	N
NZ_CP023707.1	CP023707.1	pEh-Pc1	GCF_002504285.1	SAMN07695532	PRJNA412107	2017-10-10	636	Bacteria	Proteobacteria	Gammaproteobacteria	Enterobacterales	Hafniaceae	Edwardsiella	Edwardsiella tarda	81404	Plasmid	circular	N		N	Y
NZ_AP017976.1	AP017976.1	MST3P	GCF_002356155.1	SAMD00073751	PRJDB5496	2017-01-27	1938334	Bacteria	Actinobacteria	Actinobacteria	Micrococcales	Microbacteriaceae	Microbacterium	Microbacterium sp. TPU 3598	35712	Plasmid	circular	N		N	N
NZ_CP027420.1	CP027420.1	unnamed1	GCF_002984565.1	SAMN06173347	PRJNA231221	2018-03-09	29382	Bacteria	Firmicutes	Bacilli	Bacillales	Staphylococcaceae	Staphylococcus	Staphylococcus cohnii	36910	Plasmid	circular	N		N	N
NZ_CP027419.1	CP027419.1	unnamed2	GCF_002984565.1	SAMN06173347	PRJNA231221	2018-03-09	29382	Bacteria	Firmicutes	Bacilli	Bacillales	Staphylococcaceae	Staphylococcus	Staphylococcus cohnii	32058	Plasmid	circular	N		N	N
NZ_CP027421.1	CP027421.1	unnamed3	GCF_002984565.1	SAMN06173347	PRJNA231221	2018-03-09	29382	Bacteria	Firmicutes	Bacilli	Bacillales	Staphylococcaceae	Staphylococcus	Staphylococcus cohnii	29852	Plasmid	circular	N		N	N
NZ_CP027423.1	CP027423.1	unnamed4	GCF_002984565.1	SAMN06173347	PRJNA231221	2018-03-09	29382	Bacteria	Firmicutes	Bacilli	Bacillales	Staphylococcaceae	Staphylococcus	Staphylococcus cohnii	2670	Plasmid	linear	N		N	N
NZ_CP027424.1	CP027424.1	unnamed5	GCF_002984565.1	SAMN06173347	PRJNA231221	2018-03-09	29382	Bacteria	Firmicutes	Bacilli	Bacillales	Staphylococcaceae	Staphylococcus	Staphylococcus cohnii	2473	Plasmid	circular	N		N	N
NZ_CP028673.1	CP028673.1	pTA116	GCF_005221865.1	SAMN08773028	PRJNA445267	2019-05-07	562	Bacteria	Proteobacteria	Gammaproteobacteria	Enterobacterales	Enterobacteriaceae	Escherichia	Escherichia coli	93184	Plasmid	circular	N		N	N
NZ_CP028672.1	CP028672.1	pTA116-2	GCF_005221865.1	SAMN08773028	PRJNA445267	2019-05-07	562	Bacteria	Proteobacteria	Gammaproteobacteria	Enterobacterales	Enterobacteriaceae	Escherichia	Escherichia coli	6078	Plasmid	circular	N		N	N
NZ_CP041197.1	CP041197.1	pMK-1	GCF_006517815.1	SAMN12098060	PRJNA549807	2019-07-01	2590785	Bacteria	Actinobacteria	Actinobacteria	Micrococcales	Micrococcaceae	Pseudarthrobacter	Pseudarthrobacter sp. NIBRBAC000502770	74326	Plasmid	circular	N		N	N
NZ_CP026698.1	CP026698.1	unitig_2_pilon	GCF_002947035.1	SAMN04014866	PRJNA292901	2018-02-18	545	Bacteria	Proteobacteria	Gammaproteobacteria	Enterobacterales	Enterobacteriaceae	Citrobacter	Citrobacter koseri	82058	Plasmid	circular	N		N	N
NZ_CP026699.1	CP026699.1	unitig_3_pilon	GCF_002947035.1	SAMN04014866	PRJNA292901	2018-02-18	545	Bacteria	Proteobacteria	Gammaproteobacteria	Enterobacterales	Enterobacteriaceae	Citrobacter	Citrobacter koseri	42930	Plasmid	circular	N		N	N
NZ_CP019845.1	CP019845.1	cp26	GCF_002151465.1	SAMN03269135	PRJNA270494	2017-05-19	139	Bacteria	Spirochaetes	Spirochaetia	Spirochaetales	Borreliaceae	Borreliella	Borreliella burgdorferi	26498	Plasmid	circular	N		Y	N
NZ_CP019846.1	CP019846.1	cp32-1	GCF_002151465.1	SAMN03269135	PRJNA270494	2017-05-19	139	Bacteria	Spirochaetes	Spirochaetia	Spirochaetales	Borreliaceae	Borreliella	Borreliella burgdorferi	30726	Plasmid	circular	N		Y	N
NZ_CP019847.1	CP019847.1	cp32-3	GCF_002151465.1	SAMN03269135	PRJNA270494	2017-05-19	139	Bacteria	Spirochaetes	Spirochaetia	Spirochaetales	Borreliaceae	Borreliella	Borreliella burgdorferi	30418	Plasmid	circular	N		Y	N
NZ_CP019848.1	CP019848.1	cp32-4	GCF_002151465.1	SAMN03269135	PRJNA270494	2017-05-19	139	Bacteria	Spirochaetes	Spirochaetia	Spirochaetales	Borreliaceae	Borreliella	Borreliella burgdorferi	30299	Plasmid	circular	N		Y	N
NZ_CP019849.1	CP019849.1	cp32-5	GCF_002151465.1	SAMN03269135	PRJNA270494	2017-05-19	139	Bacteria	Spirochaetes	Spirochaetia	Spirochaetales	Borreliaceae	Borreliella	Borreliella burgdorferi	30674	Plasmid	circular	N		Y	N
NZ_CP019850.1	CP019850.1	cp32-9	GCF_002151465.1	SAMN03269135	PRJNA270494	2017-05-19	139	Bacteria	Spirochaetes	Spirochaetia	Spirochaetales	Borreliaceae	Borreliella	Borreliella burgdorferi	30580	Plasmid	circular	N		Y	N
NZ_CP019851.1	CP019851.1	lp17	GCF_002151465.1	SAMN03269135	PRJNA270494	2017-05-19	139	Bacteria	Spirochaetes	Spirochaetia	Spirochaetales	Borreliaceae	Borreliella	Borreliella burgdorferi	16820	Plasmid	linear	N		Y	N
NZ_CP019852.1	CP019852.1	lp36	GCF_002151465.1	SAMN03269135	PRJNA270494	2017-05-19	139	Bacteria	Spirochaetes	Spirochaetia	Spirochaetales	Borreliaceae	Borreliella	Borreliella burgdorferi	36714	Plasmid	linear	N		Y	N
NZ_CP019853.1	CP019853.1	lp38	GCF_002151465.1	SAMN03269135	PRJNA270494	2017-05-19	139	Bacteria	Spirochaetes	Spirochaetia	Spirochaetales	Borreliaceae	Borreliella	Borreliella burgdorferi	38841	Plasmid	linear	N		Y	N
NZ_CP019854.1	CP019854.1	lp54	GCF_002151465.1	SAMN03269135	PRJNA270494	2017-05-19	139	Bacteria	Spirochaetes	Spirochaetia	Spirochaetales	Borreliaceae	Borreliella	Borreliella burgdorferi	53650	Plasmid	linear	N		Y	N
NZ_CP019855.1	CP019855.1	lp56	GCF_002151465.1	SAMN03269135	PRJNA270494	2017-05-19	139	Bacteria	Spirochaetes	Spirochaetia	Spirochaetales	Borreliaceae	Borreliella	Borreliella burgdorferi	52971	Plasmid	linear	N		Y	N
NZ_CP021767.1	CP021767.1	unnamed	GCF_002549815.1	SAMN07189980	PRJNA388980	2017-10-13	305	Bacteria	Proteobacteria	Betaproteobacteria	Burkholderiales	Burkholderiaceae	Ralstonia	Ralstonia solanacearum	1999547	Plasmid	circular	N		N	N
NC_020983.1	HE603221.1	pL2b795	GCF_000318985.1	SAMEA2272281	PRJEA71115	2012-03-13	1071777	Bacteria	Chlamydiae	Chlamydiia	Chlamydiales	Chlamydiaceae	Chlamydia	Chlamydia trachomatis	7500	Plasmid	circular	N		Y	N
NZ_LT592160.1	LT592160.1	WHO_U_pCryptic	GCF_900087905.2	SAMEA2796327	PRJEB14020	2016-09-15	485	Bacteria	Proteobacteria	Betaproteobacteria	Neisseriales	Neisseriaceae	Neisseria	Neisseria gonorrhoeae	4153	Plasmid	circular	N		N	N
NZ_CP014175.1	CP014175.1	pRSJ17_1	GCF_002074155.1	SAMN04263500	PRJNA302051	2017-03-29	29341	Bacteria	Firmicutes	Clostridia	Clostridiales	Clostridiaceae	Clostridium	Clostridium argentinense	140070	Plasmid	circular	N		Y	N
NZ_CP043846.1	CP043846.1	unnamed	GCF_009873455.1	SAMN12721478	PRJNA564724	2020-01-14	1282	Bacteria	Firmicutes	Bacilli	Bacillales	Staphylococcaceae	Staphylococcus	Staphylococcus epidermidis	21978	Plasmid	circular	N		N	N
NZ_LN774770.1	LN774770.1	II	GCF_000981525.1	SAMEA3208644	PRJEB8222	2015-04-03	297352	Bacteria	Firmicutes	Bacilli	Lactobacillales	Streptococcaceae	Lactococcus	Lactococcus piscium	55671	Plasmid	circular	N		Y	N
NZ_LN774771.1	LN774771.1	III	GCF_000981525.1	SAMEA3208644	PRJEB8222	2015-04-03	297352	Bacteria	Firmicutes	Bacilli	Lactobacillales	Streptococcaceae	Lactococcus	Lactococcus piscium	53257	Plasmid	circular	N		Y	N
NZ_CP025868.1	CP025868.1	p504211_100	GCF_003956425.1	SAMN08161312	PRJNA421191	2018-12-19	562	Bacteria	Proteobacteria	Gammaproteobacteria	Enterobacterales	Enterobacteriaceae	Escherichia	Escherichia coli	100473	Plasmid	circular	N		N	N
NZ_CP025867.1	CP025867.1	p504211_50	GCF_003956425.1	SAMN08161312	PRJNA421191	2018-12-19	562	Bacteria	Proteobacteria	Gammaproteobacteria	Enterobacterales	Enterobacteriaceae	Escherichia	Escherichia coli	50529	Plasmid	circular	N		N	N
NZ_CP025866.1	CP025866.1	p504211_78	GCF_003956425.1	SAMN08161312	PRJNA421191	2018-12-19	562	Bacteria	Proteobacteria	Gammaproteobacteria	Enterobacterales	Enterobacteriaceae	Escherichia	Escherichia coli	78116	Plasmid	circular	N		N	N
NZ_CP026091.1	CP026091.1	unnamed	GCF_003590585.1	SAMN08378625	PRJNA430795	2018-09-24	305	Bacteria	Proteobacteria	Betaproteobacteria	Burkholderiales	Burkholderiaceae	Ralstonia	Ralstonia solanacearum	1949545	Plasmid	circular	N		N	N
NZ_CP044456.1	CP044456.1	pB18-1	GCF_010918375.1	SAMN12429970	PRJNA558439	2020-02-21	756892	Bacteria	Proteobacteria	Gammaproteobacteria	Pseudomonadales	Moraxellaceae	Acinetobacter	Acinetobacter indicus	274859	Plasmid	circular	N		N	N
NZ_CP044457.1	CP044457.1	pB18-2	GCF_010918375.1	SAMN12429970	PRJNA558439	2020-02-21	756892	Bacteria	Proteobacteria	Gammaproteobacteria	Pseudomonadales	Moraxellaceae	Acinetobacter	Acinetobacter indicus	136195	Plasmid	circular	N		N	N
NZ_CP044458.1	CP044458.1	pB18-3	GCF_010918375.1	SAMN12429970	PRJNA558439	2020-02-21	756892	Bacteria	Proteobacteria	Gammaproteobacteria	Pseudomonadales	Moraxellaceae	Acinetobacter	Acinetobacter indicus	84177	Plasmid	circular	N		N	N
NZ_CP044459.1	CP044459.1	pB18-4	GCF_010918375.1	SAMN12429970	PRJNA558439	2020-02-21	756892	Bacteria	Proteobacteria	Gammaproteobacteria	Pseudomonadales	Moraxellaceae	Acinetobacter	Acinetobacter indicus	33913	Plasmid	circular	N		N	N
NZ_CP044460.1	CP044460.1	pB18-5	GCF_010918375.1	SAMN12429970	PRJNA558439	2020-02-21	756892	Bacteria	Proteobacteria	Gammaproteobacteria	Pseudomonadales	Moraxellaceae	Acinetobacter	Acinetobacter indicus	21855	Plasmid	circular	N		N	N
NZ_CP044461.1	CP044461.1	pB18-6	GCF_010918375.1	SAMN12429970	PRJNA558439	2020-02-21	756892	Bacteria	Proteobacteria	Gammaproteobacteria	Pseudomonadales	Moraxellaceae	Acinetobacter	Acinetobacter indicus	14098	Plasmid	circular	N		N	N
NZ_CP044462.1	CP044462.1	pB18-7	GCF_010918375.1	SAMN12429970	PRJNA558439	2020-02-21	756892	Bacteria	Proteobacteria	Gammaproteobacteria	Pseudomonadales	Moraxellaceae	Acinetobacter	Acinetobacter indicus	13146	Plasmid	circular	N		N	N
NC_016079.1	CP003076.1	pPHB2	GCF_000230555.1	SAMN02604343	PRJNA72927	2011-10-14	1082931	Bacteria	Proteobacteria	Alphaproteobacteria	Rhizobiales	Hyphomicrobiaceae	Pelagibacterium	Pelagibacterium halotolerans	4050	Plasmid	circular	N		Y	N
NZ_CP013575.1	CP013575.1	pRphaN671a	GCF_001664365.1	SAMN03998626	PRJNA293118	2016-06-17	396	Bacteria	Proteobacteria	Alphaproteobacteria	Rhizobiales	Rhizobiaceae	Rhizobium	Rhizobium phaseoli	96338	Plasmid	circular	N		Y	N
NZ_CP013576.1	CP013576.1	pRphaN671b	GCF_001664365.1	SAMN03998626	PRJNA293118	2016-06-17	396	Bacteria	Proteobacteria	Alphaproteobacteria	Rhizobiales	Rhizobiaceae	Rhizobium	Rhizobium phaseoli	352133	Plasmid	circular	N		Y	N
NZ_CP013577.1	CP013577.1	pRphaN671c	GCF_001664365.1	SAMN03998626	PRJNA293118	2016-06-17	396	Bacteria	Proteobacteria	Alphaproteobacteria	Rhizobiales	Rhizobiaceae	Rhizobium	Rhizobium phaseoli	414617	Plasmid	circular	N		Y	N
NZ_CP013578.1	CP013578.1	pRphaN671d	GCF_001664365.1	SAMN03998626	PRJNA293118	2016-06-17	396	Bacteria	Proteobacteria	Alphaproteobacteria	Rhizobiales	Rhizobiaceae	Rhizobium	Rhizobium phaseoli	459642	Plasmid	circular	N		Y	N
NZ_CP013579.1	CP013579.1	pRphaN671e	GCF_001664365.1	SAMN03998626	PRJNA293118	2016-06-17	396	Bacteria	Proteobacteria	Alphaproteobacteria	Rhizobiales	Rhizobiaceae	Rhizobium	Rhizobium phaseoli	1189373	Plasmid	circular	N		Y	N
NZ_CP029153.1	CP029153.1	unnamed1	GCF_003095695.1	SAMN08974752	PRJNA453123	2018-05-06	1496	Bacteria	Firmicutes	Clostridia	Clostridiales	Peptostreptococcaceae	Clostridioides	Clostridioides difficile	48594	Plasmid	circular	N		N	N
NZ_CP034325.1	CP034325.1	pKSH203-CTX-M-3	GCF_003940845.1	SAMN10522947	PRJNA508455	2018-12-12	573	Bacteria	Proteobacteria	Gammaproteobacteria	Enterobacterales	Enterobacteriaceae	Klebsiella	Klebsiella pneumoniae	156910	Plasmid	circular	N		N	N
NZ_CP034324.1	CP034324.1	pKSH203-KPC	GCF_003940845.1	SAMN10522947	PRJNA508455	2018-12-12	573	Bacteria	Proteobacteria	Gammaproteobacteria	Enterobacterales	Enterobacteriaceae	Klebsiella	Klebsiella pneumoniae	159467	Plasmid	circular	N		N	N
NZ_CP034323.1	CP034323.1	pKSH203-NDM	GCF_003940845.1	SAMN10522947	PRJNA508455	2018-12-12	573	Bacteria	Proteobacteria	Gammaproteobacteria	Enterobacterales	Enterobacteriaceae	Klebsiella	Klebsiella pneumoniae	53144	Plasmid	circular	N		N	N
NZ_CP034326.1	CP034326.1	pKSH203-qnrS	GCF_003940845.1	SAMN10522947	PRJNA508455	2018-12-12	573	Bacteria	Proteobacteria	Gammaproteobacteria	Enterobacterales	Enterobacteriaceae	Klebsiella	Klebsiella pneumoniae	253705	Plasmid	circular	N		N	N
NZ_CP011350.1	CP011350.1	pYC1	GCF_001017635.1	SAMN03457230	PRJNA280152	2015-06-02	1428	Bacteria	Firmicutes	Bacilli	Bacillales	Bacillaceae	Bacillus	Bacillus thuringiensis	761374	Plasmid	circular	N		Y	N
NZ_CP011355.1	CP011355.1	pYC10	GCF_001017635.1	SAMN03457230	PRJNA280152	2015-06-02	1428	Bacteria	Firmicutes	Bacilli	Bacillales	Bacillaceae	Bacillus	Bacillus thuringiensis	14894	Plasmid	circular	N		Y	N
NZ_CP011356.1	CP011356.1	pYC11	GCF_001017635.1	SAMN03457230	PRJNA280152	2015-06-02	1428	Bacteria	Firmicutes	Bacilli	Bacillales	Bacillaceae	Bacillus	Bacillus thuringiensis	7129	Plasmid	circular	N		Y	N
NZ_CP011357.1	CP011357.1	pYC20	GCF_001017635.1	SAMN03457230	PRJNA280152	2015-06-02	1428	Bacteria	Firmicutes	Bacilli	Bacillales	Bacillaceae	Bacillus	Bacillus thuringiensis	90519	Plasmid	circular	N		Y	N
NZ_CP011358.1	CP011358.1	pYC2226	GCF_001017635.1	SAMN03457230	PRJNA280152	2015-06-02	1428	Bacteria	Firmicutes	Bacilli	Bacillales	Bacillaceae	Bacillus	Bacillus thuringiensis	82300	Plasmid	circular	N		Y	N
NZ_CP011351.1	CP011351.1	pYC3	GCF_001017635.1	SAMN03457230	PRJNA280152	2015-06-02	1428	Bacteria	Firmicutes	Bacilli	Bacillales	Bacillaceae	Bacillus	Bacillus thuringiensis	80704	Plasmid	circular	N		Y	N
NZ_CP011352.1	CP011352.1	pYC4	GCF_001017635.1	SAMN03457230	PRJNA280152	2015-06-02	1428	Bacteria	Firmicutes	Bacilli	Bacillales	Bacillaceae	Bacillus	Bacillus thuringiensis	46634	Plasmid	circular	N		Y	N
NZ_CP011353.1	CP011353.1	pYC5	GCF_001017635.1	SAMN03457230	PRJNA280152	2015-06-02	1428	Bacteria	Firmicutes	Bacilli	Bacillales	Bacillaceae	Bacillus	Bacillus thuringiensis	17063	Plasmid	circular	N		Y	N
NZ_CP011354.1	CP011354.1	pYC6	GCF_001017635.1	SAMN03457230	PRJNA280152	2015-06-02	1428	Bacteria	Firmicutes	Bacilli	Bacillales	Bacillaceae	Bacillus	Bacillus thuringiensis	8511	Plasmid	circular	N		Y	N
NC_014249.1	CP002060.1	pAzo01	GCF_000196515.1	SAMN02598476	PRJNA30807	2010-06-14	551115	Bacteria	Cyanobacteria	-	Nostocales	Nostocaceae	Trichormus	Trichormus azollae	109570	Plasmid	circular	N		Y	N
NC_014250.1	CP002061.1	pAzo02	GCF_000196515.1	SAMN02598476	PRJNA30807	2010-06-14	551115	Bacteria	Cyanobacteria	-	Nostocales	Nostocaceae	Trichormus	Trichormus azollae	21875	Plasmid	circular	N		Y	N
NZ_CP032297.1	CP032297.1	pRAZF7	GCF_003573465.1	SAMN10032142	PRJNA490277	2018-09-18	34038	Bacteria	Proteobacteria	Gammaproteobacteria	Enterobacterales	Yersiniaceae	Rahnella	Rahnella aquatilis	542014	Plasmid	circular	N		N	N
NZ_CP030186.1	CP030186.1	pSA20094620.1	GCF_003325055.1	SAMN06045172	PRJNA354244	2018-07-17	28901	Bacteria	Proteobacteria	Gammaproteobacteria	Enterobacterales	Enterobacteriaceae	Salmonella	Salmonella enterica	298919	Plasmid	circular	N		N	N
NZ_CP030187.1	CP030187.1	pSA20094620.2	GCF_003325055.1	SAMN06045172	PRJNA354244	2018-07-17	28901	Bacteria	Proteobacteria	Gammaproteobacteria	Enterobacterales	Enterobacteriaceae	Salmonella	Salmonella enterica	106569	Plasmid	circular	N		N	N
NZ_CP030188.1	CP030188.1	pSA20094620.3	GCF_003325055.1	SAMN06045172	PRJNA354244	2018-07-17	28901	Bacteria	Proteobacteria	Gammaproteobacteria	Enterobacterales	Enterobacteriaceae	Salmonella	Salmonella enterica	93719	Plasmid	circular	N		N	N
NZ_CP030189.1	CP030189.1	pSA20094620.4	GCF_003325055.1	SAMN06045172	PRJNA354244	2018-07-17	28901	Bacteria	Proteobacteria	Gammaproteobacteria	Enterobacterales	Enterobacteriaceae	Salmonella	Salmonella enterica	5350	Plasmid	circular	N		N	N
NZ_CP051695.1	CP051695.1	pSCU-313-1	GCF_012934715.1	SAMN14609793	PRJNA624897	2020-04-30	562	Bacteria	Proteobacteria	Gammaproteobacteria	Enterobacterales	Enterobacteriaceae	Escherichia	Escherichia coli	105394	Plasmid	circular	N		N	Y
NZ_CP051696.1	CP051696.1	pSCU-313-2	GCF_012934715.1	SAMN14609793	PRJNA624897	2020-04-30	562	Bacteria	Proteobacteria	Gammaproteobacteria	Enterobacterales	Enterobacteriaceae	Escherichia	Escherichia coli	67142	Plasmid	circular	N		N	N
NZ_CP051697.1	CP051697.1	pSCU-313-3	GCF_012934715.1	SAMN14609793	PRJNA624897	2020-04-30	562	Bacteria	Proteobacteria	Gammaproteobacteria	Enterobacterales	Enterobacteriaceae	Escherichia	Escherichia coli	4067	Plasmid	linear	N		N	N
NZ_CP031818.1	CP031818.1	unnamed1	GCF_003590665.1	SAMEA3357198	PRJNA486877	2018-09-24	573	Bacteria	Proteobacteria	Gammaproteobacteria	Enterobacterales	Enterobacteriaceae	Klebsiella	Klebsiella pneumoniae	430829	Plasmid	circular	N		N	N
NZ_CP031819.1	CP031819.1	unnamed2	GCF_003590665.1	SAMEA3357198	PRJNA486877	2018-09-24	573	Bacteria	Proteobacteria	Gammaproteobacteria	Enterobacterales	Enterobacteriaceae	Klebsiella	Klebsiella pneumoniae	7044	Plasmid	circular	N		N	N
NZ_CP031820.1	CP031820.1	unnamed3	GCF_003590665.1	SAMEA3357198	PRJNA486877	2018-09-24	573	Bacteria	Proteobacteria	Gammaproteobacteria	Enterobacterales	Enterobacteriaceae	Klebsiella	Klebsiella pneumoniae	6211	Plasmid	circular	N		N	N
NZ_CP031821.1	CP031821.1	unnamed4	GCF_003590665.1	SAMEA3357198	PRJNA486877	2018-09-24	573	Bacteria	Proteobacteria	Gammaproteobacteria	Enterobacterales	Enterobacteriaceae	Klebsiella	Klebsiella pneumoniae	3549	Plasmid	circular	N		N	N
NZ_CP031822.1	CP031822.1	unnamed5	GCF_003590665.1	SAMEA3357198	PRJNA486877	2018-09-24	573	Bacteria	Proteobacteria	Gammaproteobacteria	Enterobacterales	Enterobacteriaceae	Klebsiella	Klebsiella pneumoniae	3302	Plasmid	circular	N		N	N
NZ_CP015818.1	CP015818.1	unnamed	GCF_002140115.1	SAMN04995068	PRJNA321478	2017-05-16	1280	Bacteria	Firmicutes	Bacilli	Bacillales	Staphylococcaceae	Staphylococcus	Staphylococcus aureus	35415	Plasmid	circular	N		Y	N
NZ_CP022773.1	CP022773.1	unnamed	GCF_003515565.1	SAMN07430697	PRJNA396777	2018-09-10	305	Bacteria	Proteobacteria	Betaproteobacteria	Burkholderiales	Burkholderiaceae	Ralstonia	Ralstonia solanacearum	1781111	Plasmid	circular	N		N	N
NC_010160.1	AM260524.1	pBT01	GCF_000196435.1	SAMEA3138339	PRJNA28109	2007-11-25	382640	Bacteria	Proteobacteria	Alphaproteobacteria	Rhizobiales	Bartonellaceae	Bartonella	Bartonella tribocorum	23343	Plasmid	circular	N		Y	N
NZ_CP026617.1	CP026617.1	pSWBY1	GCF_002946595.1	SAMN08449481	PRJNA432443	2018-02-26	2079596	Bacteria	Proteobacteria	Gammaproteobacteria	Pseudomonadales	Moraxellaceae	Acinetobacter	Acinetobacter sp. SWBY1	38161	Plasmid	circular	N		N	N
NZ_CP034119.1	CP034119.1	unnamed	GCF_003856495.1	SAMN10448482	PRJNA505866	2018-12-03	2490858	Bacteria	Firmicutes	Bacilli	Bacillales	Thermoactinomycetaceae	Staphylospora	Staphylospora marina	44983	Plasmid	circular	N		N	Y
NZ_CP011583.1	CP011583.1	pCAV1668-85	GCF_001022055.1	SAMN03733827	PRJNA246471	2015-06-09	158836	Bacteria	Proteobacteria	Gammaproteobacteria	Enterobacterales	Enterobacteriaceae	Enterobacter	Enterobacter hormaechei	85187	Plasmid	circular	N		Y	N
NZ_CP011582.1	CP011582.1	pKPC_CAV1668	GCF_001022055.1	SAMN03733827	PRJNA246471	2015-06-09	158836	Bacteria	Proteobacteria	Gammaproteobacteria	Enterobacterales	Enterobacteriaceae	Enterobacter	Enterobacter hormaechei	43433	Plasmid	circular	N		Y	N
NC_015417.1	CP002411.1	p1BKT015925	GCF_000204565.1	SAMN02603671	PRJNA60407	2011-04-18	929506	Bacteria	Firmicutes	Clostridia	Clostridiales	Clostridiaceae	Clostridium	Clostridium botulinum	203287	Plasmid	circular	N		Y	N
NC_015426.1	CP002412.1	p2BKT015925	GCF_000204565.1	SAMN02603671	PRJNA60407	2011-04-18	929506	Bacteria	Firmicutes	Clostridia	Clostridiales	Clostridiaceae	Clostridium	Clostridium botulinum	98732	Plasmid	circular	N		Y	N
NC_015418.1	CP002413.1	p3BKT015925	GCF_000204565.1	SAMN02603671	PRJNA60407	2011-04-18	929506	Bacteria	Firmicutes	Clostridia	Clostridiales	Clostridiaceae	Clostridium	Clostridium botulinum	80365	Plasmid	circular	N		Y	N
NC_015427.1	CP002414.1	p4BKT015925	GCF_000204565.1	SAMN02603671	PRJNA60407	2011-04-18	929506	Bacteria	Firmicutes	Clostridia	Clostridiales	Clostridiaceae	Clostridium	Clostridium botulinum	39648	Plasmid	circular	N		Y	N
NC_015419.1	CP002415.1	p5BKT015925	GCF_000204565.1	SAMN02603671	PRJNA60407	2011-04-18	929506	Bacteria	Firmicutes	Clostridia	Clostridiales	Clostridiaceae	Clostridium	Clostridium botulinum	12403	Plasmid	circular	N		Y	N
NC_023057.1	CP006946.1	unnamed	GCF_000507225.1	SAMN02641532	PRJNA230246	2013-12-13	1431547	Bacteria	Chlamydiae	Chlamydiia	Chlamydiales	Chlamydiaceae	Chlamydia	Chlamydia trachomatis	7501	Plasmid	circular	N		Y	N
NZ_CP031323.1	CP031323.1	pEsST2350_SE_2	GCF_003355175.1	SAMN09729056	PRJNA482002	2018-08-05	562	Bacteria	Proteobacteria	Gammaproteobacteria	Enterobacterales	Enterobacteriaceae	Escherichia	Escherichia coli	82461	Plasmid	circular	N		N	N
NZ_CP031322.1	CP031322.1	pEsST2350_SE_NDM	GCF_003355175.1	SAMN09729056	PRJNA482002	2018-08-05	562	Bacteria	Proteobacteria	Gammaproteobacteria	Enterobacterales	Enterobacteriaceae	Escherichia	Escherichia coli	75645	Plasmid	circular	N		N	N
NC_016817.1	HE617161.1	pPANA10	GCF_000283875.1	SAMEA2272583	PRJEA78277	2011-12-21	1123863	Bacteria	Proteobacteria	Gammaproteobacteria	Enterobacterales	Erwiniaceae	Pantoea	Pantoea ananatis	302599	Plasmid	circular	N		Y	N
NZ_CP017955.1	CP017955.1	unnamed1	GCF_001874125.1	SAMN05966974	PRJNA352107	2016-11-10	1590	Bacteria	Firmicutes	Bacilli	Lactobacillales	Lactobacillaceae	Lactobacillus	Lactobacillus plantarum	73978	Plasmid	circular	N		Y	N
NZ_CP017956.1	CP017956.1	unnamed2	GCF_001874125.1	SAMN05966974	PRJNA352107	2016-11-10	1590	Bacteria	Firmicutes	Bacilli	Lactobacillales	Lactobacillaceae	Lactobacillus	Lactobacillus plantarum	71134	Plasmid	circular	N		Y	N
NZ_CP017957.1	CP017957.1	unnamed3	GCF_001874125.1	SAMN05966974	PRJNA352107	2016-11-10	1590	Bacteria	Firmicutes	Bacilli	Lactobacillales	Lactobacillaceae	Lactobacillus	Lactobacillus plantarum	30542	Plasmid	circular	N		Y	N
NZ_CP017958.1	CP017958.1	unnamed4	GCF_001874125.1	SAMN05966974	PRJNA352107	2016-11-10	1590	Bacteria	Firmicutes	Bacilli	Lactobacillales	Lactobacillaceae	Lactobacillus	Lactobacillus plantarum	34572	Plasmid	circular	N		Y	N
NZ_CP017959.1	CP017959.1	unnamed5	GCF_001874125.1	SAMN05966974	PRJNA352107	2016-11-10	1590	Bacteria	Firmicutes	Bacilli	Lactobacillales	Lactobacillaceae	Lactobacillus	Lactobacillus plantarum	56791	Plasmid	circular	N		Y	N
NZ_CP017960.1	CP017960.1	unnamed6	GCF_001874125.1	SAMN05966974	PRJNA352107	2016-11-10	1590	Bacteria	Firmicutes	Bacilli	Lactobacillales	Lactobacillaceae	Lactobacillus	Lactobacillus plantarum	27987	Plasmid	circular	N		Y	N
NZ_CP034322.1	CP034322.1	pK033_1	GCF_011065365.1	SAMN10390469	PRJNA503964	2020-03-05	573	Bacteria	Proteobacteria	Gammaproteobacteria	Enterobacterales	Enterobacteriaceae	Klebsiella	Klebsiella pneumoniae	150094	Plasmid	circular	N		N	N
NZ_CP014848.1	CP014848.1	pHD120017	GCF_001598095.1	SAMN04266503	PRJNA302106	2016-03-28	1428	Bacteria	Firmicutes	Bacilli	Bacillales	Bacillaceae	Bacillus	Bacillus thuringiensis	17228	Plasmid	circular	N		Y	N
NZ_CP014849.1	CP014849.1	pHD120038	GCF_001598095.1	SAMN04266503	PRJNA302106	2016-03-28	1428	Bacteria	Firmicutes	Bacilli	Bacillales	Bacillaceae	Bacillus	Bacillus thuringiensis	38333	Plasmid	circular	N		Y	N
NZ_CP014850.1	CP014850.1	pHD120039	GCF_001598095.1	SAMN04266503	PRJNA302106	2016-03-28	1428	Bacteria	Firmicutes	Bacilli	Bacillales	Bacillaceae	Bacillus	Bacillus thuringiensis	39023	Plasmid	circular	N		Y	N
NZ_CP014851.1	CP014851.1	pHD120112	GCF_001598095.1	SAMN04266503	PRJNA302106	2016-03-28	1428	Bacteria	Firmicutes	Bacilli	Bacillales	Bacillaceae	Bacillus	Bacillus thuringiensis	112429	Plasmid	circular	N		Y	N
NZ_CP014852.1	CP014852.1	pHD120161	GCF_001598095.1	SAMN04266503	PRJNA302106	2016-03-28	1428	Bacteria	Firmicutes	Bacilli	Bacillales	Bacillaceae	Bacillus	Bacillus thuringiensis	161353	Plasmid	circular	N		Y	N
NZ_CP014853.1	CP014853.1	pHD120345	GCF_001598095.1	SAMN04266503	PRJNA302106	2016-03-28	1428	Bacteria	Firmicutes	Bacilli	Bacillales	Bacillaceae	Bacillus	Bacillus thuringiensis	345196	Plasmid	circular	N		Y	N
NZ_CP022176.1	CP022176.1	pS44-1	GCF_002214305.1	SAMN07276874	PRJNA391845	2017-07-03	645	Bacteria	Proteobacteria	Gammaproteobacteria	Aeromonadales	Aeromonadaceae	Aeromonas	Aeromonas salmonicida	216870	Plasmid	circular	N		Y	N
NZ_CP022177.1	CP022177.1	pS44-2	GCF_002214305.1	SAMN07276874	PRJNA391845	2017-07-03	645	Bacteria	Proteobacteria	Gammaproteobacteria	Aeromonadales	Aeromonadaceae	Aeromonas	Aeromonas salmonicida	70841	Plasmid	circular	N		Y	N
NZ_CP022178.1	CP022178.1	pS44-3	GCF_002214305.1	SAMN07276874	PRJNA391845	2017-07-03	645	Bacteria	Proteobacteria	Gammaproteobacteria	Aeromonadales	Aeromonadaceae	Aeromonas	Aeromonas salmonicida	62513	Plasmid	circular	N		Y	N
NZ_CP022179.1	CP022179.1	pS44-4	GCF_002214305.1	SAMN07276874	PRJNA391845	2017-07-03	645	Bacteria	Proteobacteria	Gammaproteobacteria	Aeromonadales	Aeromonadaceae	Aeromonas	Aeromonas salmonicida	12455	Plasmid	circular	N		Y	N
NZ_CP022180.1	CP022180.1	pS44-5	GCF_002214305.1	SAMN07276874	PRJNA391845	2017-07-03	645	Bacteria	Proteobacteria	Gammaproteobacteria	Aeromonadales	Aeromonadaceae	Aeromonas	Aeromonas salmonicida	5037	Plasmid	circular	N		Y	N
NC_017352.1	FN433597.1	pTW20_1	GCF_000027045.1	SAMEA2272282	PRJEA36647	2009-11-25	663951	Bacteria	Firmicutes	Bacilli	Bacillales	Staphylococcaceae	Staphylococcus	Staphylococcus aureus	29585	Plasmid	circular	N		Y	N
NC_017332.1	FN433598.1	pTW20_2	GCF_000027045.1	SAMEA2272282	PRJEA36647	2009-11-25	663951	Bacteria	Firmicutes	Bacilli	Bacillales	Staphylococcaceae	Staphylococcus	Staphylococcus aureus	3011	Plasmid	circular	N		Y	N
NZ_CP019660.1	CP019660.1	unnamed1	GCF_002951935.1	SAMN06286564	PRJNA369466	2018-02-20	147375	Bacteria	Firmicutes	Bacilli	Bacillales	Paenibacillaceae	Paenibacillus	Paenibacillus larvae	60865	Plasmid	circular	N		N	N
NZ_CP019661.1	CP019661.1	unnamed2	GCF_002951935.1	SAMN06286564	PRJNA369466	2018-02-20	147375	Bacteria	Firmicutes	Bacilli	Bacillales	Paenibacillaceae	Paenibacillus	Paenibacillus larvae	48713	Plasmid	circular	N		N	N
NZ_AP017631.1	AP017631.1	pCBA7123-01	GCF_002355795.1	SAMD00057672	PRJDB5093	2016-08-24	1502	Bacteria	Firmicutes	Clostridia	Clostridiales	Clostridiaceae	Clostridium	Clostridium perfringens	46640	Plasmid	circular	N		N	N
NZ_CP023816.1	CP023816.1	pEcIMT16316	GCF_002587005.1	SAMN07765387	PRJNA413755	2017-10-18	562	Bacteria	Proteobacteria	Gammaproteobacteria	Enterobacterales	Enterobacteriaceae	Escherichia	Escherichia coli	145883	Plasmid	circular	N		N	N
NZ_CP016407.1	CP016407.1	pFSIS1502169	GCF_001931555.1	SAMN04285042	PRJNA292666	2017-01-04	595	Bacteria	Proteobacteria	Gammaproteobacteria	Enterobacterales	Enterobacteriaceae	Salmonella	Salmonella enterica	323122	Plasmid	circular	N		Y	N
NZ_CP023678.1	CP023678.1	pZM32	GCF_003052045.1	SAMN07274501	PRJNA391966	2018-04-16	120045	Bacteria	Proteobacteria	Alphaproteobacteria	Sphingomonadales	Sphingomonadaceae	Zymomonas	Zymomonas mobilis	32791	Plasmid	circular	N		N	N
NZ_CP023679.1	CP023679.1	pZM33	GCF_003052045.1	SAMN07274501	PRJNA391966	2018-04-16	120045	Bacteria	Proteobacteria	Alphaproteobacteria	Sphingomonadales	Sphingomonadaceae	Zymomonas	Zymomonas mobilis	33006	Plasmid	circular	N		N	N
NZ_CP023680.1	CP023680.1	pZM36	GCF_003052045.1	SAMN07274501	PRJNA391966	2018-04-16	120045	Bacteria	Proteobacteria	Alphaproteobacteria	Sphingomonadales	Sphingomonadaceae	Zymomonas	Zymomonas mobilis	36494	Plasmid	circular	N		N	N
NZ_CP023681.1	CP023681.1	pZM39	GCF_003052045.1	SAMN07274501	PRJNA391966	2018-04-16	120045	Bacteria	Proteobacteria	Alphaproteobacteria	Sphingomonadales	Sphingomonadaceae	Zymomonas	Zymomonas mobilis	39266	Plasmid	circular	N		N	N
NC_015420.1	CP002653.1	pLBUC01	GCF_000211375.1	SAMN00713605	PRJNA29003	2011-04-18	511437	Bacteria	Firmicutes	Bacilli	Lactobacillales	Lactobacillaceae	Lactobacillus	Lactobacillus buchneri	52697	Plasmid	circular	N		Y	N
NC_015429.1	CP002654.1	pLBUC02	GCF_000211375.1	SAMN00713605	PRJNA29003	2011-04-18	511437	Bacteria	Firmicutes	Bacilli	Lactobacillales	Lactobacillaceae	Lactobacillus	Lactobacillus buchneri	18513	Plasmid	circular	N		Y	N
NC_015421.1	CP002655.1	pLBUC03	GCF_000211375.1	SAMN00713605	PRJNA29003	2011-04-18	511437	Bacteria	Firmicutes	Bacilli	Lactobacillales	Lactobacillaceae	Lactobacillus	Lactobacillus buchneri	10798	Plasmid	circular	N		Y	N
NZ_CP017202.1	CP017202.1	B331_cp26	GCF_002442595.1	SAMN05763278	PRJNA342676	2017-10-04	139	Bacteria	Spirochaetes	Spirochaetia	Spirochaetales	Borreliaceae	Borreliella	Borreliella burgdorferi	26506	Plasmid	circular	N		N	N
NZ_CP017203.1	CP017203.1	B331_cp32_1	GCF_002442595.1	SAMN05763278	PRJNA342676	2017-10-04	139	Bacteria	Spirochaetes	Spirochaetia	Spirochaetales	Borreliaceae	Borreliella	Borreliella burgdorferi	29892	Plasmid	circular	N		N	N
NZ_CP017204.1	CP017204.1	B331_cp32_10	GCF_002442595.1	SAMN05763278	PRJNA342676	2017-10-04	139	Bacteria	Spirochaetes	Spirochaetia	Spirochaetales	Borreliaceae	Borreliella	Borreliella burgdorferi	30192	Plasmid	circular	N		N	N
NZ_CP017205.1	CP017205.1	B331_cp32_11	GCF_002442595.1	SAMN05763278	PRJNA342676	2017-10-04	139	Bacteria	Spirochaetes	Spirochaetia	Spirochaetales	Borreliaceae	Borreliella	Borreliella burgdorferi	30176	Plasmid	circular	N		N	N
NZ_CP017206.1	CP017206.1	B331_cp32_4	GCF_002442595.1	SAMN05763278	PRJNA342676	2017-10-04	139	Bacteria	Spirochaetes	Spirochaetia	Spirochaetales	Borreliaceae	Borreliella	Borreliella burgdorferi	30617	Plasmid	circular	N		N	N
NZ_CP017207.1	CP017207.1	B331_cp32_5	GCF_002442595.1	SAMN05763278	PRJNA342676	2017-10-04	139	Bacteria	Spirochaetes	Spirochaetia	Spirochaetales	Borreliaceae	Borreliella	Borreliella burgdorferi	18340	Plasmid	circular	N		N	N
NZ_CP017208.1	CP017208.1	B331_cp32_6	GCF_002442595.1	SAMN05763278	PRJNA342676	2017-10-04	139	Bacteria	Spirochaetes	Spirochaetia	Spirochaetales	Borreliaceae	Borreliella	Borreliella burgdorferi	30017	Plasmid	circular	N		N	N
NZ_CP017209.1	CP017209.1	B331_cp32_7	GCF_002442595.1	SAMN05763278	PRJNA342676	2017-10-04	139	Bacteria	Spirochaetes	Spirochaetia	Spirochaetales	Borreliaceae	Borreliella	Borreliella burgdorferi	30054	Plasmid	circular	N		N	N
NZ_CP017210.1	CP017210.1	B331_cp9	GCF_002442595.1	SAMN05763278	PRJNA342676	2017-10-04	139	Bacteria	Spirochaetes	Spirochaetia	Spirochaetales	Borreliaceae	Borreliella	Borreliella burgdorferi	8714	Plasmid	circular	N		N	Y
NZ_CP017211.1	CP017211.1	B331_lp17	GCF_002442595.1	SAMN05763278	PRJNA342676	2017-10-04	139	Bacteria	Spirochaetes	Spirochaetia	Spirochaetales	Borreliaceae	Borreliella	Borreliella burgdorferi	15594	Plasmid	linear	N		N	N
NZ_CP017212.1	CP017212.1	B331_lp25	GCF_002442595.1	SAMN05763278	PRJNA342676	2017-10-04	139	Bacteria	Spirochaetes	Spirochaetia	Spirochaetales	Borreliaceae	Borreliella	Borreliella burgdorferi	24723	Plasmid	linear	N		N	N
NZ_CP017213.1	CP017213.1	B331_lp28_3	GCF_002442595.1	SAMN05763278	PRJNA342676	2017-10-04	139	Bacteria	Spirochaetes	Spirochaetia	Spirochaetales	Borreliaceae	Borreliella	Borreliella burgdorferi	27643	Plasmid	linear	N		N	N
NZ_CP017214.1	CP017214.1	B331_lp28_5	GCF_002442595.1	SAMN05763278	PRJNA342676	2017-10-04	139	Bacteria	Spirochaetes	Spirochaetia	Spirochaetales	Borreliaceae	Borreliella	Borreliella burgdorferi	23104	Plasmid	linear	N		N	N
NZ_CP017215.1	CP017215.1	B331_lp28_6	GCF_002442595.1	SAMN05763278	PRJNA342676	2017-10-04	139	Bacteria	Spirochaetes	Spirochaetia	Spirochaetales	Borreliaceae	Borreliella	Borreliella burgdorferi	29289	Plasmid	linear	N		N	Y
NZ_CP017216.1	CP017216.1	B331_lp36	GCF_002442595.1	SAMN05763278	PRJNA342676	2017-10-04	139	Bacteria	Spirochaetes	Spirochaetia	Spirochaetales	Borreliaceae	Borreliella	Borreliella burgdorferi	30210	Plasmid	linear	N		N	N
NZ_CP017217.1	CP017217.1	B331_lp38	GCF_002442595.1	SAMN05763278	PRJNA342676	2017-10-04	139	Bacteria	Spirochaetes	Spirochaetia	Spirochaetales	Borreliaceae	Borreliella	Borreliella burgdorferi	38925	Plasmid	linear	N		N	N
NZ_CP017218.1	CP017218.1	B331_lp54	GCF_002442595.1	SAMN05763278	PRJNA342676	2017-10-04	139	Bacteria	Spirochaetes	Spirochaetia	Spirochaetales	Borreliaceae	Borreliella	Borreliella burgdorferi	53759	Plasmid	linear	N		N	N
NZ_CP017219.1	CP017219.1	B331_lp56	GCF_002442595.1	SAMN05763278	PRJNA342676	2017-10-04	139	Bacteria	Spirochaetes	Spirochaetia	Spirochaetales	Borreliaceae	Borreliella	Borreliella burgdorferi	27681	Plasmid	linear	N		N	N
NZ_CP027395.1	CP027395.1	unnamed1	GCF_002983645.1	SAMN06173362	PRJNA231221	2018-03-09	1038927	Bacteria	Proteobacteria	Gammaproteobacteria	Enterobacterales	Enterobacteriaceae	Escherichia	Escherichia coli	117229	Plasmid	linear	N		N	N
NZ_CP027392.1	CP027392.1	unnamed2	GCF_002983645.1	SAMN06173362	PRJNA231221	2018-03-09	1038927	Bacteria	Proteobacteria	Gammaproteobacteria	Enterobacterales	Enterobacteriaceae	Escherichia	Escherichia coli	75562	Plasmid	circular	N		N	N
NZ_CP027396.1	CP027396.1	unnamed3	GCF_002983645.1	SAMN06173362	PRJNA231221	2018-03-09	1038927	Bacteria	Proteobacteria	Gammaproteobacteria	Enterobacterales	Enterobacteriaceae	Escherichia	Escherichia coli	18636	Plasmid	linear	N		N	N
NZ_CP027393.1	CP027393.1	unnamed4	GCF_002983645.1	SAMN06173362	PRJNA231221	2018-03-09	1038927	Bacteria	Proteobacteria	Gammaproteobacteria	Enterobacterales	Enterobacteriaceae	Escherichia	Escherichia coli	12402	Plasmid	linear	N		N	N
NZ_CP024986.1	CP024986.1	pSA3239	GCF_002803845.1	SAMN07663065		2017-12-04	58340	Bacteria	Actinobacteria	Actinobacteria	Streptomycetales	Streptomycetaceae	Streptomyces	Streptomyces lavendulae	241081	Plasmid	linear	N		N	N
NZ_CP020596.1	CP020596.1	pHWBA8_1	GCF_002082785.1	SAMN06650239	PRJNA380857	2017-04-10	470	Bacteria	Proteobacteria	Gammaproteobacteria	Pseudomonadales	Moraxellaceae	Acinetobacter	Acinetobacter baumannii	195838	Plasmid	circular	N		Y	N
NZ_CP014172.1	CP014172.1	pRSJ22_1	GCF_002866225.1	SAMN04263507	PRJNA302056	2018-01-08	1491	Bacteria	Firmicutes	Clostridia	Clostridiales	Clostridiaceae	Clostridium	Clostridium botulinum	23294	Plasmid	circular	N		N	N
NZ_CP014173.1	CP014173.1	pRSJ22_2	GCF_002866225.1	SAMN04263507	PRJNA302056	2018-01-08	1491	Bacteria	Firmicutes	Clostridia	Clostridiales	Clostridiaceae	Clostridium	Clostridium botulinum	56844	Plasmid	circular	N		N	N
NZ_CP014366.1	CP014366.1	pUSA01-1-SUR2	GCF_003595385.1	SAMN04497596	PRJNA312385	2017-02-16	1280	Bacteria	Firmicutes	Bacilli	Bacillales	Staphylococcaceae	Staphylococcus	Staphylococcus aureus	3125	Plasmid	circular	N		N	N
NZ_CP014367.1	CP014367.1	pUSA04-1-SUR2	GCF_003595385.1	SAMN04497596	PRJNA312385	2017-02-16	1280	Bacteria	Firmicutes	Bacilli	Bacillales	Staphylococcaceae	Staphylococcus	Staphylococcus aureus	27068	Plasmid	circular	N		N	N
NZ_CP047375.1	CP047375.1	p1AsJ409	GCF_009858115.1	SAMN13518349	PRJNA594426	2020-01-13	29491	Bacteria	Proteobacteria	Gammaproteobacteria	Aeromonadales	Aeromonadaceae	Aeromonas	Aeromonas salmonicida	99881	Plasmid	circular	N		N	N
NZ_CP027787.1	CP027787.1	pTK	GCF_003795145.1	SAMN08714570	PRJNA438387	2018-11-19	290335	Bacteria	Firmicutes	Bacilli	Lactobacillales	Enterococcaceae	Tetragenococcus	Tetragenococcus koreensis	11052	Plasmid	circular	N		N	N
NC_015689.1	CP002827.1	pHCG3	GCF_000218565.1	SAMN02603254	PRJNA41025	2011-06-15	504832	Bacteria	Proteobacteria	Alphaproteobacteria	Rhizobiales	Bradyrhizobiaceae	Oligotropha	Oligotropha carboxidovorans	133057	Plasmid	circular	N		Y	N
NC_015685.1	CP002828.1	pOC167	GCF_000218565.1	SAMN02603254	PRJNA41025	2011-06-15	504832	Bacteria	Proteobacteria	Alphaproteobacteria	Rhizobiales	Bradyrhizobiaceae	Oligotropha	Oligotropha carboxidovorans	167269	Plasmid	circular	N		Y	N
NZ_CP012803.1	CP012803.1	pO157-WS4202	GCF_001307215.1	SAMN04103124	PRJNA296759	2015-10-06	83334	Bacteria	Proteobacteria	Gammaproteobacteria	Enterobacterales	Enterobacteriaceae	Escherichia	Escherichia coli	92739	Plasmid	circular	N		Y	N
NZ_CP012804.1	CP012804.1	pOSAK1-WS4202	GCF_001307215.1	SAMN04103124	PRJNA296759	2015-10-06	83334	Bacteria	Proteobacteria	Gammaproteobacteria	Enterobacterales	Enterobacteriaceae	Escherichia	Escherichia coli	3306	Plasmid	circular	N		Y	N
NZ_CP030761.1	CP030761.1	unnamed1	GCF_003290405.1	SAMN09255527	PRJNA472986	2018-07-09	384	Bacteria	Proteobacteria	Alphaproteobacteria	Rhizobiales	Rhizobiaceae	Rhizobium	Rhizobium leguminosarum	1234209	Plasmid	circular	N		N	N
NZ_CP030762.1	CP030762.1	unnamed2	GCF_003290405.1	SAMN09255527	PRJNA472986	2018-07-09	384	Bacteria	Proteobacteria	Alphaproteobacteria	Rhizobiales	Rhizobiaceae	Rhizobium	Rhizobium leguminosarum	415988	Plasmid	circular	N		N	Y
NZ_CP030763.1	CP030763.1	unnamed3	GCF_003290405.1	SAMN09255527	PRJNA472986	2018-07-09	384	Bacteria	Proteobacteria	Alphaproteobacteria	Rhizobiales	Rhizobiaceae	Rhizobium	Rhizobium leguminosarum	771583	Plasmid	circular	N		N	N
NZ_CP030764.1	CP030764.1	unnamed4	GCF_003290405.1	SAMN09255527	PRJNA472986	2018-07-09	384	Bacteria	Proteobacteria	Alphaproteobacteria	Rhizobiales	Rhizobiaceae	Rhizobium	Rhizobium leguminosarum	630306	Plasmid	circular	N		N	N
NC_021871.1	CP006609.1	RM1	GCF_000439255.1	SAMN02603391	PRJNA168043	2013-07-23	1197719	Bacteria	Proteobacteria	Gammaproteobacteria	Enterobacterales	Enterobacteriaceae	Salmonella	Salmonella bongori	89986	Plasmid	circular	N		Y	N
NZ_CP030071.1	CP030071.1	pDA12090.1	GCF_007833575.1	SAMN09271081	PRJNA473316	2019-08-05	573	Bacteria	Proteobacteria	Gammaproteobacteria	Enterobacterales	Enterobacteriaceae	Klebsiella	Klebsiella pneumoniae	185511	Plasmid	circular	N		N	N
NZ_CP051297.1	CP051297.1	pDP3	GCF_012530715.1	SAMN14566246	PRJNA624042	2020-04-20	179636	Bacteria	Proteobacteria	Betaproteobacteria	Burkholderiales	Comamonadaceae	Alicycliphilus	Alicycliphilus denitrificans	62804	Plasmid	circular	N		N	N
NC_011334.1	CP001174.1	pHPG27	GCF_000021165.1	SAMN02604237	PRJNA31341	2008-10-03	563041	Bacteria	Proteobacteria	Epsilonproteobacteria	Campylobacterales	Helicobacteraceae	Helicobacter	Helicobacter pylori	10031	Plasmid	circular	N		Y	N
NZ_CP026954.1	CP026954.1	unnamed1	GCF_001019205.2	SAMN03255487	PRJNA231221	2018-02-21	1280	Bacteria	Firmicutes	Bacilli	Bacillales	Staphylococcaceae	Staphylococcus	Staphylococcus aureus	6318	Plasmid	linear	N		N	N
NZ_CP026955.1	CP026955.1	unnamed2	GCF_001019205.2	SAMN03255487	PRJNA231221	2018-02-21	1280	Bacteria	Firmicutes	Bacilli	Bacillales	Staphylococcaceae	Staphylococcus	Staphylococcus aureus	4341	Plasmid	linear	N		N	N
NZ_CP026956.1	CP026956.1	unnamed3	GCF_001019205.2	SAMN03255487	PRJNA231221	2018-02-21	1280	Bacteria	Firmicutes	Bacilli	Bacillales	Staphylococcaceae	Staphylococcus	Staphylococcus aureus	2117	Plasmid	linear	N		N	N
NZ_AP019194.1	AP019194.1	pGSH8-2	GCF_004296435.1	SAMD00144877	PRJDB6962	2019-02-14	644	Bacteria	Proteobacteria	Gammaproteobacteria	Aeromonadales	Aeromonadaceae	Aeromonas	Aeromonas hydrophila	39071	Plasmid	circular	N		N	N
NZ_CP014377.1	CP014377.1	pUSA01-1-SUR5	GCF_003595445.1	SAMN04497599	PRJNA312385	2017-02-16	1280	Bacteria	Firmicutes	Bacilli	Bacillales	Staphylococcaceae	Staphylococcus	Staphylococcus aureus	3125	Plasmid	circular	N		N	N
NZ_CP014378.1	CP014378.1	pUSA04-2-SUR5	GCF_003595445.1	SAMN04497599	PRJNA312385	2017-02-16	1280	Bacteria	Firmicutes	Bacilli	Bacillales	Staphylococcaceae	Staphylococcus	Staphylococcus aureus	25980	Plasmid	circular	N		N	N
NZ_CP014379.1	CP014379.1	pUSA05-1-SUR5	GCF_003595445.1	SAMN04497599	PRJNA312385	2017-02-16	1280	Bacteria	Firmicutes	Bacilli	Bacillales	Staphylococcaceae	Staphylococcus	Staphylococcus aureus	2473	Plasmid	circular	N		N	N
NZ_CP014380.1	CP014380.1	pUSA06-1-SUR5	GCF_003595445.1	SAMN04497599	PRJNA312385	2017-02-16	1280	Bacteria	Firmicutes	Bacilli	Bacillales	Staphylococcaceae	Staphylococcus	Staphylococcus aureus	4397	Plasmid	circular	N		N	N
NZ_CP045361.1	CP045361.1	pTHAF40_a	GCF_009363495.1	SAMN11996123	PRJNA547984	2019-10-28	2587858	Bacteria	Proteobacteria	Alphaproteobacteria	Rhodobacterales	Rhodobacteraceae	Roseivivax	Roseivivax sp. THAF40	219612	Plasmid	circular	N		N	N
NZ_CP045362.1	CP045362.1	pTHAF40_b	GCF_009363495.1	SAMN11996123	PRJNA547984	2019-10-28	2587858	Bacteria	Proteobacteria	Alphaproteobacteria	Rhodobacterales	Rhodobacteraceae	Roseivivax	Roseivivax sp. THAF40	81963	Plasmid	circular	N		N	N
NZ_CP045363.1	CP045363.1	pTHAF40_c	GCF_009363495.1	SAMN11996123	PRJNA547984	2019-10-28	2587858	Bacteria	Proteobacteria	Alphaproteobacteria	Rhodobacterales	Rhodobacteraceae	Roseivivax	Roseivivax sp. THAF40	65946	Plasmid	circular	N		N	Y
NZ_CP045364.1	CP045364.1	pTHAF40_d	GCF_009363495.1	SAMN11996123	PRJNA547984	2019-10-28	2587858	Bacteria	Proteobacteria	Alphaproteobacteria	Rhodobacterales	Rhodobacteraceae	Roseivivax	Roseivivax sp. THAF40	34238	Plasmid	circular	N		N	N
NZ_CP045365.1	CP045365.1	pTHAF40_e	GCF_009363495.1	SAMN11996123	PRJNA547984	2019-10-28	2587858	Bacteria	Proteobacteria	Alphaproteobacteria	Rhodobacterales	Rhodobacteraceae	Roseivivax	Roseivivax sp. THAF40	15149	Plasmid	circular	N		N	N
NZ_CP045366.1	CP045366.1	pTHAF40_f	GCF_009363495.1	SAMN11996123	PRJNA547984	2019-10-28	2587858	Bacteria	Proteobacteria	Alphaproteobacteria	Rhodobacterales	Rhodobacteraceae	Roseivivax	Roseivivax sp. THAF40	4597	Plasmid	circular	N		N	N
NZ_LS998784.1	LS998784.1	gnlDSMZPA5486Plasmid	GCF_900497025.1	SAMEA4785251	PRJEB27483	2019-01-29	287	Bacteria	Proteobacteria	Gammaproteobacteria	Pseudomonadales	Pseudomonadaceae	Pseudomonas	Pseudomonas aeruginosa	24853	Plasmid	circular	N		N	N
NC_017647.1	CP003035.1	pCE10A	GCF_000227625.1	SAMN02603406	PRJNA63597	2011-10-06	1072459	Bacteria	Proteobacteria	Gammaproteobacteria	Enterobacterales	Enterobacteriaceae	Escherichia	Escherichia coli	54289	Plasmid	circular	N		Y	N
NC_017648.1	CP003036.1	pCE10B	GCF_000227625.1	SAMN02603406	PRJNA63597	2011-10-06	1072459	Bacteria	Proteobacteria	Gammaproteobacteria	Enterobacterales	Enterobacteriaceae	Escherichia	Escherichia coli	5163	Plasmid	circular	N		Y	N
NC_017649.1	CP003037.1	pCE10C	GCF_000227625.1	SAMN02603406	PRJNA63597	2011-10-06	1072459	Bacteria	Proteobacteria	Gammaproteobacteria	Enterobacterales	Enterobacteriaceae	Escherichia	Escherichia coli	4197	Plasmid	circular	N		Y	N
NC_017650.1	CP003038.1	pCE10D	GCF_000227625.1	SAMN02603406	PRJNA63597	2011-10-06	1072459	Bacteria	Proteobacteria	Gammaproteobacteria	Enterobacterales	Enterobacteriaceae	Escherichia	Escherichia coli	1549	Plasmid	circular	N		Y	N
NZ_CP016869.1	CP016869.1	unnamed	GCF_001766275.1	SAMN05513576	PRJNA337897	2016-10-14	91891	Bacteria	Proteobacteria	Gammaproteobacteria	Legionellales	Legionellaceae	Legionella	Legionella pneumophila	68145	Plasmid	circular	N		Y	N
NZ_CP034079.1	CP034079.1	pPP1-1	GCF_000452445.2	SAMN02471574	PRJNA211606	2018-12-02	1357292	Bacteria	Proteobacteria	Gammaproteobacteria	Pseudomonadales	Pseudomonadaceae	Pseudomonas	Pseudomonas syringae	62150	Plasmid	circular	N		N	N
NZ_CP034080.1	CP034080.1	pPP1-2	GCF_000452445.2	SAMN02471574	PRJNA211606	2018-12-02	1357292	Bacteria	Proteobacteria	Gammaproteobacteria	Pseudomonadales	Pseudomonadaceae	Pseudomonas	Pseudomonas syringae	54993	Plasmid	circular	N		N	N
NZ_CP034081.1	CP034081.1	pPP1-3	GCF_000452445.2	SAMN02471574	PRJNA211606	2018-12-02	1357292	Bacteria	Proteobacteria	Gammaproteobacteria	Pseudomonadales	Pseudomonadaceae	Pseudomonas	Pseudomonas syringae	39003	Plasmid	circular	N		N	N
NZ_CP011404.1	CP011404.1	pR1	GCF_001011095.1	SAMN02584770	PRJNA247452	2015-05-21	1194971	Bacteria	Firmicutes	Bacilli	Lactobacillales	Lactobacillaceae	Lactobacillus	Lactobacillus salivarius	176951	Plasmid	circular	N		Y	N
NZ_CP011405.1	CP011405.1	pR2	GCF_001011095.1	SAMN02584770	PRJNA247452	2015-05-21	1194971	Bacteria	Firmicutes	Bacilli	Lactobacillales	Lactobacillaceae	Lactobacillus	Lactobacillus salivarius	49848	Plasmid	circular	N		Y	N
NZ_CP013533.1	CP013533.1	pRphaR650a	GCF_001664385.1	SAMN03998634	PRJNA293118	2016-06-17	396	Bacteria	Proteobacteria	Alphaproteobacteria	Rhizobiales	Rhizobiaceae	Rhizobium	Rhizobium phaseoli	352129	Plasmid	circular	N		Y	N
NZ_CP013534.1	CP013534.1	pRphaR650b	GCF_001664385.1	SAMN03998634	PRJNA293118	2016-06-17	396	Bacteria	Proteobacteria	Alphaproteobacteria	Rhizobiales	Rhizobiaceae	Rhizobium	Rhizobium phaseoli	413457	Plasmid	circular	N		Y	N
NZ_CP013535.1	CP013535.1	pRphaR650c	GCF_001664385.1	SAMN03998634	PRJNA293118	2016-06-17	396	Bacteria	Proteobacteria	Alphaproteobacteria	Rhizobiales	Rhizobiaceae	Rhizobium	Rhizobium phaseoli	435286	Plasmid	circular	N		Y	N
NZ_CP013536.1	CP013536.1	pRphaR650d	GCF_001664385.1	SAMN03998634	PRJNA293118	2016-06-17	396	Bacteria	Proteobacteria	Alphaproteobacteria	Rhizobiales	Rhizobiaceae	Rhizobium	Rhizobium phaseoli	990934	Plasmid	circular	N		Y	N
NZ_CP038468.1	CP038468.1	unnamed1	GCF_004684345.1	SAMN11282944	PRJNA529751	2019-04-07	2562449	Bacteria	Proteobacteria	Gammaproteobacteria	Enterobacterales	Enterobacteriaceae	Citrobacter	Citrobacter sp. SNU WT2	106068	Plasmid	circular	N		N	N
NZ_CP038605.1	CP038605.1	pGTAFD2016-MI-0253.1	GCF_004768625.1	SAMN10501887	PRJNA417863	2019-04-10	28150	Bacteria	Proteobacteria	Gammaproteobacteria	Enterobacterales	Enterobacteriaceae	Salmonella	Salmonella enterica	26170	Plasmid	linear	N		N	N
NZ_CP038606.1	CP038606.1	pGTAFD2016-MI-0253.2	GCF_004768625.1	SAMN10501887	PRJNA417863	2019-04-10	28150	Bacteria	Proteobacteria	Gammaproteobacteria	Enterobacterales	Enterobacteriaceae	Salmonella	Salmonella enterica	4018	Plasmid	circular	N		N	N
NZ_CP038607.1	CP038607.1	pGTAFD2016-MI-0253.3	GCF_004768625.1	SAMN10501887	PRJNA417863	2019-04-10	28150	Bacteria	Proteobacteria	Gammaproteobacteria	Enterobacterales	Enterobacteriaceae	Salmonella	Salmonella enterica	2244	Plasmid	circular	N		N	N
NZ_CP017283.1	CP017283.1	pKPGJ-1a	GCF_001989495.1	SAMN05361763	PRJNA327903	2017-02-07	244366	Bacteria	Proteobacteria	Gammaproteobacteria	Enterobacterales	Enterobacteriaceae	Klebsiella	Klebsiella variicola	108867	Plasmid	circular	N		Y	N
NZ_CP017281.1	CP017281.1	pKPGJ-1b	GCF_001989495.1	SAMN05361763	PRJNA327903	2017-02-07	244366	Bacteria	Proteobacteria	Gammaproteobacteria	Enterobacterales	Enterobacteriaceae	Klebsiella	Klebsiella variicola	92219	Plasmid	circular	N		Y	N
NZ_CP017282.1	CP017282.1	pKPGJ-1c	GCF_001989495.1	SAMN05361763	PRJNA327903	2017-02-07	244366	Bacteria	Proteobacteria	Gammaproteobacteria	Enterobacterales	Enterobacteriaceae	Klebsiella	Klebsiella variicola	58666	Plasmid	circular	N		Y	N
NZ_CP029596.1	CP029596.1	pDA34833-94	GCF_003181155.1	SAMN09245758	PRJNA472712	2018-05-31	28901	Bacteria	Proteobacteria	Gammaproteobacteria	Enterobacterales	Enterobacteriaceae	Salmonella	Salmonella enterica	94001	Plasmid	circular	N		N	N
NZ_CP043333.1	CP043333.1	pNDM-5	GCF_008195605.1	SAMN12636071	PRJNA562190	2019-09-02	584	Bacteria	Proteobacteria	Gammaproteobacteria	Enterobacterales	Morganellaceae	Proteus	Proteus mirabilis	46161	Plasmid	circular	N		N	N
NZ_AP019828.1	AP019828.1	JCM16776p1	GCF_008327825.1	SAMD00174168	PRJDB7856	2019-07-25	157691	Bacteria	Fusobacteria	Fusobacteriia	Fusobacteriales	Leptotrichiaceae	Leptotrichia	Leptotrichia shahii	18220	Plasmid	circular	N		N	N
NZ_CP040315.1	CP040315.1	pO157	GCF_009432915.1	SAMN11633022	PRJNA530317	2019-10-31	562	Bacteria	Proteobacteria	Gammaproteobacteria	Enterobacterales	Enterobacteriaceae	Escherichia	Escherichia coli	95631	Plasmid	circular	N		N	N
NZ_CP039632.3	CP039632.3	unnamed	GCF_004919535.4	SAMN11287943	PRJNA529862	2020-03-18	76761	Bacteria	Proteobacteria	Gammaproteobacteria	Pseudomonadales	Pseudomonadaceae	Pseudomonas	Pseudomonas veronii	194607	Plasmid	circular	N		N	N
NZ_CP009939.1	CP009939.1	pBCN	GCF_000789315.1	SAMN03121921	PRJNA264413	2014-12-04	1396	Bacteria	Firmicutes	Bacilli	Bacillales	Bacillaceae	Bacillus	Bacillus cereus	52166	Plasmid	circular	N		Y	N
NZ_CP009940.1	CP009940.1	pBCX01	GCF_000789315.1	SAMN03121921	PRJNA264413	2014-12-04	1396	Bacteria	Firmicutes	Bacilli	Bacillales	Bacillaceae	Bacillus	Bacillus cereus	209381	Plasmid	circular	N		Y	N
NZ_CP019513.1	CP019513.1	pA	GCF_001989555.1	SAMN06270347	PRJNA368724	2017-02-07	1351	Bacteria	Firmicutes	Bacilli	Lactobacillales	Enterococcaceae	Enterococcus	Enterococcus faecalis	66602	Plasmid	circular	N		Y	N
NZ_CP019514.1	CP019514.1	pB	GCF_001989555.1	SAMN06270347	PRJNA368724	2017-02-07	1351	Bacteria	Firmicutes	Bacilli	Lactobacillales	Enterococcaceae	Enterococcus	Enterococcus faecalis	65920	Plasmid	circular	N		Y	N
NZ_CP035478.1	CP035478.1	pU13A_A	GCF_004135165.1	SAMN10817700	PRJNA516747	2019-02-03	562	Bacteria	Proteobacteria	Gammaproteobacteria	Enterobacterales	Enterobacteriaceae	Escherichia	Escherichia coli	149312	Plasmid	circular	N		N	N
NZ_CP035479.1	CP035479.1	pU13A_B	GCF_004135165.1	SAMN10817700	PRJNA516747	2019-02-03	562	Bacteria	Proteobacteria	Gammaproteobacteria	Enterobacterales	Enterobacteriaceae	Escherichia	Escherichia coli	69518	Plasmid	circular	N		N	N
NZ_CP035480.1	CP035480.1	pU13A_C	GCF_004135165.1	SAMN10817700	PRJNA516747	2019-02-03	562	Bacteria	Proteobacteria	Gammaproteobacteria	Enterobacterales	Enterobacteriaceae	Escherichia	Escherichia coli	5209	Plasmid	circular	N		N	N
NZ_CP035481.1	CP035481.1	pU13A_D	GCF_004135165.1	SAMN10817700	PRJNA516747	2019-02-03	562	Bacteria	Proteobacteria	Gammaproteobacteria	Enterobacterales	Enterobacteriaceae	Escherichia	Escherichia coli	8166	Plasmid	circular	N		N	N
NZ_CP035482.1	CP035482.1	pU13A_E	GCF_004135165.1	SAMN10817700	PRJNA516747	2019-02-03	562	Bacteria	Proteobacteria	Gammaproteobacteria	Enterobacterales	Enterobacteriaceae	Escherichia	Escherichia coli	5632	Plasmid	circular	N		N	N
NZ_CP035483.1	CP035483.1	pU13A_F	GCF_004135165.1	SAMN10817700	PRJNA516747	2019-02-03	562	Bacteria	Proteobacteria	Gammaproteobacteria	Enterobacterales	Enterobacteriaceae	Escherichia	Escherichia coli	1506	Plasmid	circular	N		N	N
NZ_CP013914.1	CP013914.1	pSF001	GCF_001514455.1	SAMN04390144	PRJNA308245	2016-01-14	47917	Bacteria	Proteobacteria	Gammaproteobacteria	Enterobacterales	Yersiniaceae	Serratia	Serratia fonticola	131551	Plasmid	circular	N		Y	N
NZ_CP013915.1	CP013915.1	pSF002	GCF_001514455.1	SAMN04390144	PRJNA308245	2016-01-14	47917	Bacteria	Proteobacteria	Gammaproteobacteria	Enterobacterales	Yersiniaceae	Serratia	Serratia fonticola	93737	Plasmid	circular	N		Y	N
NZ_CP039294.1	CP039294.1	pPABL048	GCF_003411785.2	SAMN09831360	PRJNA485889	2019-04-18	287	Bacteria	Proteobacteria	Gammaproteobacteria	Pseudomonadales	Pseudomonadaceae	Pseudomonas	Pseudomonas aeruginosa	414954	Plasmid	circular	N		N	N
NZ_CP046630.1	CP046630.1	p1_CNU_G6	GCF_009758095.1	SAMN13518942	PRJNA594459	2019-12-17	1335	Bacteria	Firmicutes	Bacilli	Lactobacillales	Streptococcaceae	Streptococcus	Streptococcus equinus	86344	Plasmid	circular	N		N	N
NZ_CP028569.1	CP028569.1	p1_005046	GCF_003051965.2	SAMN08364583	PRJNA387062	2019-08-19	48296	Bacteria	Proteobacteria	Gammaproteobacteria	Pseudomonadales	Moraxellaceae	Acinetobacter	Acinetobacter pittii	121612	Plasmid	circular	N		N	N
NZ_CP028570.1	CP028570.1	p2_005046	GCF_003051965.2	SAMN08364583	PRJNA387062	2019-08-19	48296	Bacteria	Proteobacteria	Gammaproteobacteria	Pseudomonadales	Moraxellaceae	Acinetobacter	Acinetobacter pittii	10472	Plasmid	circular	N		N	N
NZ_CP028571.1	CP028571.1	p3_005046	GCF_003051965.2	SAMN08364583	PRJNA387062	2019-08-19	48296	Bacteria	Proteobacteria	Gammaproteobacteria	Pseudomonadales	Moraxellaceae	Acinetobacter	Acinetobacter pittii	4771	Plasmid	circular	N		N	N
NZ_CP028572.2	CP028572.2	p4_005046	GCF_003051965.2	SAMN08364583	PRJNA387062	2019-08-19	48296	Bacteria	Proteobacteria	Gammaproteobacteria	Pseudomonadales	Moraxellaceae	Acinetobacter	Acinetobacter pittii	2295	Plasmid	circular	N		N	Y
NZ_CP028573.2	CP028573.2	pOXA58_005046	GCF_003051965.2	SAMN08364583	PRJNA387062	2019-08-19	48296	Bacteria	Proteobacteria	Gammaproteobacteria	Pseudomonadales	Moraxellaceae	Acinetobacter	Acinetobacter pittii	61751	Plasmid	circular	N		N	N
NZ_CP030938.1	CP030938.1	unnamed	GCF_003330965.1	SAMN09630362	PRJNA480183	2018-07-20	2267265	Bacteria	Firmicutes	Bacilli	Bacillales	Bacillaceae	Bacillus	Bacillus sp. DM2	84240	Plasmid	circular	N		N	N
NZ_CP044176.1	CP044176.1	pAR-0411	GCF_008727495.1	SAMN12648961	PRJNA562719	2019-09-29	195	Bacteria	Proteobacteria	Epsilonproteobacteria	Campylobacterales	Campylobacteraceae	Campylobacter	Campylobacter coli	95141	Plasmid	circular	N		N	N
NZ_CP037949.1	CP037949.1	unnamed1	GCF_004551645.1	SAMN11109673	PRJNA526778	2019-04-01	2547962	Bacteria	Proteobacteria	Gammaproteobacteria	Enterobacterales	Erwiniaceae	Erwinia	Erwinia sp. QL-Z3	149889	Plasmid	circular	N		N	N
NZ_CP023051.1	CP023051.1	pCFSAN059932	GCF_002285835.1	SAMN06339459		2017-09-05	1639	Bacteria	Firmicutes	Bacilli	Bacillales	Listeriaceae	Listeria	Listeria monocytogenes	61922	Plasmid	circular	N		Y	N
NZ_CP022911.1	CP022911.1	pPS00089.1A.1	GCF_003354885.1	SAMN07340896	PRJNA393749	2018-08-03	1280	Bacteria	Firmicutes	Bacilli	Bacillales	Staphylococcaceae	Staphylococcus	Staphylococcus aureus	23160	Plasmid	circular	N		N	N
NZ_CP014118.1	CP014118.1	unnamed1	GCF_002944995.1	SAMN03996299	PRJNA231221	2018-02-08	1282	Bacteria	Firmicutes	Bacilli	Bacillales	Staphylococcaceae	Staphylococcus	Staphylococcus epidermidis	25054	Plasmid	circular	N		N	N
NZ_CP014120.1	CP014120.1	unnamed2	GCF_002944995.1	SAMN03996299	PRJNA231221	2018-02-08	1282	Bacteria	Firmicutes	Bacilli	Bacillales	Staphylococcaceae	Staphylococcus	Staphylococcus epidermidis	9925	Plasmid	circular	N		N	N
NZ_CP014117.1	CP014117.1	unnamed3	GCF_002944995.1	SAMN03996299	PRJNA231221	2018-02-08	1282	Bacteria	Firmicutes	Bacilli	Bacillales	Staphylococcaceae	Staphylococcus	Staphylococcus epidermidis	9923	Plasmid	circular	N		N	N
NZ_CP014116.1	CP014116.1	unnamed4	GCF_002944995.1	SAMN03996299	PRJNA231221	2018-02-08	1282	Bacteria	Firmicutes	Bacilli	Bacillales	Staphylococcaceae	Staphylococcus	Staphylococcus epidermidis	9324	Plasmid	linear	N		N	N
NZ_CP025282.1	CP025282.1	pCOS503	GCF_002843985.1	SAMN08160608	PRJNA421936	2017-12-18	195	Bacteria	Proteobacteria	Epsilonproteobacteria	Campylobacterales	Campylobacteraceae	Campylobacter	Campylobacter coli	108453	Plasmid	circular	N		N	N
NZ_CP035557.1	CP035557.1	unnamed1	GCF_004141755.1	SAMN10849468	PRJNA517969	2019-02-06	1590	Bacteria	Firmicutes	Bacilli	Lactobacillales	Lactobacillaceae	Lactobacillus	Lactobacillus plantarum	65315	Plasmid	linear	N		N	N
NZ_CP035558.1	CP035558.1	unnamed2	GCF_004141755.1	SAMN10849468	PRJNA517969	2019-02-06	1590	Bacteria	Firmicutes	Bacilli	Lactobacillales	Lactobacillaceae	Lactobacillus	Lactobacillus plantarum	53411	Plasmid	linear	N		N	N
NZ_CP035559.1	CP035559.1	unnamed3	GCF_004141755.1	SAMN10849468	PRJNA517969	2019-02-06	1590	Bacteria	Firmicutes	Bacilli	Lactobacillales	Lactobacillaceae	Lactobacillus	Lactobacillus plantarum	31776	Plasmid	linear	N		N	N
NZ_CP035560.1	CP035560.1	unnamed4	GCF_004141755.1	SAMN10849468	PRJNA517969	2019-02-06	1590	Bacteria	Firmicutes	Bacilli	Lactobacillales	Lactobacillaceae	Lactobacillus	Lactobacillus plantarum	18081	Plasmid	linear	N		N	N
NZ_CP035561.1	CP035561.1	unnamed5	GCF_004141755.1	SAMN10849468	PRJNA517969	2019-02-06	1590	Bacteria	Firmicutes	Bacilli	Lactobacillales	Lactobacillaceae	Lactobacillus	Lactobacillus plantarum	49620	Plasmid	linear	N		N	N
NZ_CP035562.1	CP035562.1	unnamed6	GCF_004141755.1	SAMN10849468	PRJNA517969	2019-02-06	1590	Bacteria	Firmicutes	Bacilli	Lactobacillales	Lactobacillaceae	Lactobacillus	Lactobacillus plantarum	12139	Plasmid	linear	N		N	Y
NZ_CP041214.1	CP041214.1	pCFSAN074382	GCF_004142705.1	SAMN09692929	PRJNA507264	2019-07-01	1639	Bacteria	Firmicutes	Bacilli	Bacillales	Listeriaceae	Listeria	Listeria monocytogenes	57553	Plasmid	circular	N		N	N
NZ_CP027028.1	CP027028.1	unnamed	GCF_002943855.1	SAMN01916922	PRJNA218110	2018-02-23	622	Bacteria	Proteobacteria	Gammaproteobacteria	Enterobacterales	Enterobacteriaceae	Shigella	Shigella dysenteriae	149179	Plasmid	circular	N		N	N
NZ_CP012980.1	CP012980.1	pST20130940	GCF_001611325.1	SAMN04166494	PRJNA298753	2016-04-05	1280	Bacteria	Firmicutes	Bacilli	Bacillales	Staphylococcaceae	Staphylococcus	Staphylococcus aureus	20720	Plasmid	circular	N		Y	N
NZ_CP026974.1	CP026974.1	unnamed1	GCF_000783435.2	SAMN02934544	PRJNA231221	2018-02-21	217204	Bacteria	Proteobacteria	Betaproteobacteria	Burkholderiales	Alcaligenaceae	Achromobacter	Achromobacter insolitus	369152	Plasmid	circular	N		N	N
NZ_CP022681.1	CP022681.1	unnamed1	GCF_003595525.1	SAMN07374896		2017-08-08	2021971	Bacteria	Firmicutes	Bacilli	Lactobacillales	Streptococcaceae	Streptococcus	Streptococcus respiraculi	26370	Plasmid	circular	N		N	N
NZ_CP025274.1	CP025274.1	pSNE1-1923	GCF_004328805.1	SAMN02716893	PRJNA236685	2019-03-06	1454616	Bacteria	Proteobacteria	Gammaproteobacteria	Enterobacterales	Enterobacteriaceae	Salmonella	Salmonella enterica	6761	Plasmid	circular	N		N	N
NZ_CP025275.1	CP025275.1	pSNE2-1923	GCF_004328805.1	SAMN02716893	PRJNA236685	2019-03-06	1454616	Bacteria	Proteobacteria	Gammaproteobacteria	Enterobacterales	Enterobacteriaceae	Salmonella	Salmonella enterica	125113	Plasmid	linear	N		N	N
NZ_CP016589.1	CP016589.1	pBTKNU07-01	GCF_001692675.1	SAMN05417762	PRJNA330597	2016-07-22	1428	Bacteria	Firmicutes	Bacilli	Bacillales	Bacillaceae	Bacillus	Bacillus thuringiensis	514994	Plasmid	circular	N		Y	N
NZ_CP016590.1	CP016590.1	pBTKNU07-02	GCF_001692675.1	SAMN05417762	PRJNA330597	2016-07-22	1428	Bacteria	Firmicutes	Bacilli	Bacillales	Bacillaceae	Bacillus	Bacillus thuringiensis	293592	Plasmid	circular	N		Y	N
NZ_CP016336.1	CP016336.1	unnamed	GCF_001687645.1	SAMN04331495	PRJNA305665	2016-07-20	1718	Bacteria	Actinobacteria	Actinobacteria	Corynebacteriales	Corynebacteriaceae	Corynebacterium	Corynebacterium glutamicum	4447	Plasmid	circular	N		Y	N
NC_014561.1	CP001893.1	pPag1	GCF_000148935.1	SAMN02603237	PRJNA43531	2010-10-01	712898	Bacteria	Proteobacteria	Gammaproteobacteria	Enterobacterales	Erwiniaceae	Pantoea	Pantoea vagans	167983	Plasmid	circular	N		Y	N
NC_014563.1	CP001894.1	pPag2	GCF_000148935.1	SAMN02603237	PRJNA43531	2010-10-01	712898	Bacteria	Proteobacteria	Gammaproteobacteria	Enterobacterales	Erwiniaceae	Pantoea	Pantoea vagans	165693	Plasmid	circular	N		Y	N
NC_014258.1	CP001895.1	pPag3	GCF_000148935.1	SAMN02603237	PRJNA43531	2010-10-01	712898	Bacteria	Proteobacteria	Gammaproteobacteria	Enterobacterales	Erwiniaceae	Pantoea	Pantoea vagans	529676	Plasmid	circular	N		Y	N
NZ_CP018001.1	CP018001.1	pY9	GCF_002814035.1	SAMN05958282	PRJNA351913	2017-12-07	1914541	Bacteria	Proteobacteria	Alphaproteobacteria	Rhizobiales	Rhizobiaceae	Rhizobium	Rhizobium sp. Y9	481964	Plasmid	circular	N		N	N
NZ_CP041349.1	CP041349.1	pA	GCF_009834365.1	SAMN12145372	PRJNA551376	2020-01-08	28448	Bacteria	Proteobacteria	Alphaproteobacteria	Rhodospirillales	Acetobacteraceae	Komagataeibacter	Komagataeibacter xylinus	233861	Plasmid	circular	N		N	N
NZ_CP041350.1	CP041350.1	pB	GCF_009834365.1	SAMN12145372	PRJNA551376	2020-01-08	28448	Bacteria	Proteobacteria	Alphaproteobacteria	Rhodospirillales	Acetobacteraceae	Komagataeibacter	Komagataeibacter xylinus	190752	Plasmid	circular	N		N	Y
NZ_CP041351.1	CP041351.1	pC	GCF_009834365.1	SAMN12145372	PRJNA551376	2020-01-08	28448	Bacteria	Proteobacteria	Alphaproteobacteria	Rhodospirillales	Acetobacteraceae	Komagataeibacter	Komagataeibacter xylinus	31012	Plasmid	circular	N		N	N
NZ_CP017788.1	CP017788.1	unnamed1	GCF_002777275.1	SAMN05933398	PRJNA349966	2017-11-16	1352	Bacteria	Firmicutes	Bacilli	Lactobacillales	Enterococcaceae	Enterococcus	Enterococcus faecium	169793	Plasmid	circular	N		N	N
NZ_CP017789.1	CP017789.1	unnamed2	GCF_002777275.1	SAMN05933398	PRJNA349966	2017-11-16	1352	Bacteria	Firmicutes	Bacilli	Lactobacillales	Enterococcaceae	Enterococcus	Enterococcus faecium	54822	Plasmid	circular	N		N	N
NZ_CP017790.1	CP017790.1	unnamed3	GCF_002777275.1	SAMN05933398	PRJNA349966	2017-11-16	1352	Bacteria	Firmicutes	Bacilli	Lactobacillales	Enterococcaceae	Enterococcus	Enterococcus faecium	36019	Plasmid	circular	N		N	N
NZ_CP017791.1	CP017791.1	unnamed4	GCF_002777275.1	SAMN05933398	PRJNA349966	2017-11-16	1352	Bacteria	Firmicutes	Bacilli	Lactobacillales	Enterococcaceae	Enterococcus	Enterococcus faecium	10382	Plasmid	circular	N		N	N
NZ_CP045864.1	CP045864.1	p1CFSAN076619	GCF_009650175.1	SAMN10574722		2019-11-12	83334	Bacteria	Proteobacteria	Gammaproteobacteria	Enterobacterales	Enterobacteriaceae	Escherichia	Escherichia coli	95989	Plasmid	circular	N		N	Y
NZ_CP045865.1	CP045865.1	p2CFSAN076619	GCF_009650175.1	SAMN10574722		2019-11-12	83334	Bacteria	Proteobacteria	Gammaproteobacteria	Enterobacterales	Enterobacteriaceae	Escherichia	Escherichia coli	3306	Plasmid	circular	N		N	N
NZ_CP011119.1	CP011119.1	pFORC2	GCF_000987925.1	SAMN03434891	PRJNA279015	2015-05-05	630	Bacteria	Proteobacteria	Gammaproteobacteria	Enterobacterales	Yersiniaceae	Yersinia	Yersinia enterocolitica	101782	Plasmid	circular	N		Y	N
NZ_CP011808.2	CP011808.2	unnamed1	GCF_001029105.3	SAMN03769594		2016-10-20	656179	Bacteria	Proteobacteria	Betaproteobacteria	Burkholderiales	Burkholderiaceae	Pandoraea	Pandoraea faecigallinarum	386625	Plasmid	circular	N		Y	N
NZ_CP011809.2	CP011809.2	unnamed2	GCF_001029105.3	SAMN03769594		2016-10-20	656179	Bacteria	Proteobacteria	Betaproteobacteria	Burkholderiales	Burkholderiaceae	Pandoraea	Pandoraea faecigallinarum	104368	Plasmid	circular	N		Y	N
NZ_CP038275.1	CP038275.1	pWLK-101716	GCF_005165545.1	SAMN11254543	PRJNA529054	2019-05-06	54291	Bacteria	Proteobacteria	Gammaproteobacteria	Enterobacterales	Enterobacteriaceae	Raoultella	Raoultella ornithinolytica	101716	Plasmid	circular	N		N	N
NZ_CP038276.1	CP038276.1	pWLK-107717	GCF_005165545.1	SAMN11254543	PRJNA529054	2019-05-06	54291	Bacteria	Proteobacteria	Gammaproteobacteria	Enterobacterales	Enterobacteriaceae	Raoultella	Raoultella ornithinolytica	107717	Plasmid	circular	N		N	N
NZ_CP038277.1	CP038277.1	pWLK-238550	GCF_005165545.1	SAMN11254543	PRJNA529054	2019-05-06	54291	Bacteria	Proteobacteria	Gammaproteobacteria	Enterobacterales	Enterobacteriaceae	Raoultella	Raoultella ornithinolytica	238550	Plasmid	circular	N		N	N
NZ_CP038278.1	CP038278.1	pWLK-IncN	GCF_005165545.1	SAMN11254543	PRJNA529054	2019-05-06	54291	Bacteria	Proteobacteria	Gammaproteobacteria	Enterobacterales	Enterobacteriaceae	Raoultella	Raoultella ornithinolytica	55184	Plasmid	circular	N		N	N
NZ_CP038279.1	CP038279.1	pWLK-KPC	GCF_005165545.1	SAMN11254543	PRJNA529054	2019-05-06	54291	Bacteria	Proteobacteria	Gammaproteobacteria	Enterobacterales	Enterobacteriaceae	Raoultella	Raoultella ornithinolytica	35262	Plasmid	circular	N		N	N
NZ_CP038280.1	CP038280.1	pWLK-NDM	GCF_005165545.1	SAMN11254543	PRJNA529054	2019-05-06	54291	Bacteria	Proteobacteria	Gammaproteobacteria	Enterobacterales	Enterobacteriaceae	Raoultella	Raoultella ornithinolytica	75415	Plasmid	circular	N		N	N
NZ_CP039996.1	CP039996.1	pM013	GCF_000237125.2	SAMN02603643	PRJNA78007	2019-05-15	1118959	Bacteria	Firmicutes	Bacilli	Bacillales	Staphylococcaceae	Staphylococcus	Staphylococcus aureus	21682	Plasmid	circular	N		N	N
NZ_CP035225.1	CP035225.1	unnamed1	GCF_004103515.1	SAMN10754056	PRJNA515338	2019-01-23	1590	Bacteria	Firmicutes	Bacilli	Lactobacillales	Lactobacillaceae	Lactobacillus	Lactobacillus plantarum	14902	Plasmid	linear	N		N	Y
NC_009619.1	CP000737.1	pSJH101	GCF_000017125.1	SAMN02598344	PRJNA15758	2007-06-28	359787	Bacteria	Firmicutes	Bacilli	Bacillales	Staphylococcaceae	Staphylococcus	Staphylococcus aureus	30429	Plasmid	circular	N		Y	N
NZ_AP018797.1	AP018797.1	pE2855-1	GCF_003966425.1	SAMD00129666	PRJDB7170	2018-07-27	562	Bacteria	Proteobacteria	Gammaproteobacteria	Enterobacterales	Enterobacteriaceae	Escherichia	Escherichia coli	125200	Plasmid	circular	N		N	N
NZ_AP018798.1	AP018798.1	pE2855-2	GCF_003966425.1	SAMD00129666	PRJDB7170	2018-07-27	562	Bacteria	Proteobacteria	Gammaproteobacteria	Enterobacterales	Enterobacteriaceae	Escherichia	Escherichia coli	94446	Plasmid	circular	N		N	N
NZ_AP018799.1	AP018799.1	pE2855-3	GCF_003966425.1	SAMD00129666	PRJDB7170	2018-07-27	562	Bacteria	Proteobacteria	Gammaproteobacteria	Enterobacterales	Enterobacteriaceae	Escherichia	Escherichia coli	92697	Plasmid	circular	N		N	N
NZ_AP018800.1	AP018800.1	pE2855-4	GCF_003966425.1	SAMD00129666	PRJDB7170	2018-07-27	562	Bacteria	Proteobacteria	Gammaproteobacteria	Enterobacterales	Enterobacteriaceae	Escherichia	Escherichia coli	81004	Plasmid	circular	N		N	N
NZ_AP018801.1	AP018801.1	pE2855-5	GCF_003966425.1	SAMD00129666	PRJDB7170	2018-07-27	562	Bacteria	Proteobacteria	Gammaproteobacteria	Enterobacterales	Enterobacteriaceae	Escherichia	Escherichia coli	71289	Plasmid	circular	N		N	N
NZ_CP019987.1	CP019987.1	unnamed	GCF_002025225.1	SAMN06444903	PRJNA376618	2017-03-13	67827	Bacteria	Proteobacteria	Gammaproteobacteria	Enterobacterales	Enterobacteriaceae	Citrobacter	Citrobacter werkmanii	212549	Plasmid	circular	N		Y	N
NZ_CP029588.1	CP029588.1	pDA33141-217	GCF_003181095.1	SAMN09245752	PRJNA472712	2018-05-31	573	Bacteria	Proteobacteria	Gammaproteobacteria	Enterobacterales	Enterobacteriaceae	Klebsiella	Klebsiella pneumoniae	216772	Plasmid	circular	N		N	N
NZ_CP029589.1	CP029589.1	pDA33141-5	GCF_003181095.1	SAMN09245752	PRJNA472712	2018-05-31	573	Bacteria	Proteobacteria	Gammaproteobacteria	Enterobacterales	Enterobacteriaceae	Klebsiella	Klebsiella pneumoniae	5251	Plasmid	circular	N		N	N
NZ_CP047122.1	CP047122.1	unnamed1	GCF_009832765.1	SAMN13567894	PRJNA595831	2020-01-07	1588	Bacteria	Firmicutes	Bacilli	Lactobacillales	Lactobacillaceae	Lactobacillus	Lactobacillus hilgardii	42732	Plasmid	linear	N		N	N
NZ_CP047123.1	CP047123.1	unnamed2	GCF_009832765.1	SAMN13567894	PRJNA595831	2020-01-07	1588	Bacteria	Firmicutes	Bacilli	Lactobacillales	Lactobacillaceae	Lactobacillus	Lactobacillus hilgardii	37669	Plasmid	linear	N		N	N
NZ_CP047124.1	CP047124.1	unnamed3	GCF_009832765.1	SAMN13567894	PRJNA595831	2020-01-07	1588	Bacteria	Firmicutes	Bacilli	Lactobacillales	Lactobacillaceae	Lactobacillus	Lactobacillus hilgardii	28299	Plasmid	linear	N		N	N
NZ_CP047125.1	CP047125.1	unnamed4	GCF_009832765.1	SAMN13567894	PRJNA595831	2020-01-07	1588	Bacteria	Firmicutes	Bacilli	Lactobacillales	Lactobacillaceae	Lactobacillus	Lactobacillus hilgardii	6896	Plasmid	linear	N		N	N
NZ_CP047126.1	CP047126.1	unnamed5	GCF_009832765.1	SAMN13567894	PRJNA595831	2020-01-07	1588	Bacteria	Firmicutes	Bacilli	Lactobacillales	Lactobacillaceae	Lactobacillus	Lactobacillus hilgardii	3528	Plasmid	linear	N		N	N
NZ_CP018737.1	CP018737.1	pKp_Goe_641-1	GCF_001913175.1	SAMN05412452	PRJNA329409	2016-12-21	573	Bacteria	Proteobacteria	Gammaproteobacteria	Enterobacterales	Enterobacteriaceae	Klebsiella	Klebsiella pneumoniae	72952	Plasmid	linear	N		Y	N
NZ_CP018736.1	CP018736.1	pKp_Goe_641-2	GCF_001913175.1	SAMN05412452	PRJNA329409	2016-12-21	573	Bacteria	Proteobacteria	Gammaproteobacteria	Enterobacterales	Enterobacteriaceae	Klebsiella	Klebsiella pneumoniae	63589	Plasmid	linear	N		Y	N
NZ_CP018738.1	CP018738.1	pKp_Goe_641-3	GCF_001913175.1	SAMN05412452	PRJNA329409	2016-12-21	573	Bacteria	Proteobacteria	Gammaproteobacteria	Enterobacterales	Enterobacteriaceae	Klebsiella	Klebsiella pneumoniae	5259	Plasmid	linear	N		Y	N
NZ_CP018740.1	CP018740.1	pKp_Goe_641-4	GCF_001913175.1	SAMN05412452	PRJNA329409	2016-12-21	573	Bacteria	Proteobacteria	Gammaproteobacteria	Enterobacterales	Enterobacteriaceae	Klebsiella	Klebsiella pneumoniae	4052	Plasmid	linear	N		Y	N
NZ_CP018739.1	CP018739.1	pKp_Goe_641-5	GCF_001913175.1	SAMN05412452	PRJNA329409	2016-12-21	573	Bacteria	Proteobacteria	Gammaproteobacteria	Enterobacterales	Enterobacteriaceae	Klebsiella	Klebsiella pneumoniae	3541	Plasmid	linear	N		Y	N
NZ_CP016570.1	CP016570.1	pAMR588-04-00320_2	GCF_001692575.1	SAMN05263515	PRJNA298211	2016-07-22	611	Bacteria	Proteobacteria	Gammaproteobacteria	Enterobacterales	Enterobacteriaceae	Salmonella	Salmonella enterica	2246	Plasmid	circular	N		Y	N
NZ_CP016571.1	CP016571.1	pAMR588-04-00320_37	GCF_001692575.1	SAMN05263515	PRJNA298211	2016-07-22	611	Bacteria	Proteobacteria	Gammaproteobacteria	Enterobacterales	Enterobacteriaceae	Salmonella	Salmonella enterica	37697	Plasmid	circular	N		Y	N
NZ_CP016572.1	CP016572.1	pAMR588-04-00320_99	GCF_001692575.1	SAMN05263515	PRJNA298211	2016-07-22	611	Bacteria	Proteobacteria	Gammaproteobacteria	Enterobacterales	Enterobacteriaceae	Salmonella	Salmonella enterica	98999	Plasmid	circular	N		Y	N
NZ_CP027372.1	CP027372.1	unnamed	GCF_003018215.1	SAMN08579573	PRJNA218110	2018-03-26	562	Bacteria	Proteobacteria	Gammaproteobacteria	Enterobacterales	Enterobacteriaceae	Escherichia	Escherichia coli	175427	Plasmid	linear	N		N	N
NZ_CP032641.1	CP032641.1	unnamed1	GCF_003627315.1	SAMN07305421	PRJNA392727	2018-10-08	1599	Bacteria	Firmicutes	Bacilli	Lactobacillales	Lactobacillaceae	Lactobacillus	Lactobacillus sakei	51284	Plasmid	circular	N		N	N
NZ_CP029209.1	CP029209.1	pOM-1	GCF_003296175.1	SAMN09011615	PRJNA454674	2018-07-09	1756988	Bacteria	Proteobacteria	Alphaproteobacteria	Rhizobiales	Phyllobacteriaceae	Nitratireductor	Nitratireductor sp. OM-1	857937	Plasmid	circular	N		N	N
NZ_CP023065.1	CP023065.1	pSS05631a	GCF_002288505.1	SAMN07445559	PRJNA353922	2017-09-08	794846	Bacteria	Proteobacteria	Alphaproteobacteria	Rhizobiales	Rhizobiaceae	Sinorhizobium	Sinorhizobium sp. CCBAU 05631	742373	Plasmid	circular	N		Y	N
NZ_CP023064.1	CP023064.1	pSS05631b	GCF_002288505.1	SAMN07445559	PRJNA353922	2017-09-08	794846	Bacteria	Proteobacteria	Alphaproteobacteria	Rhizobiales	Rhizobiaceae	Sinorhizobium	Sinorhizobium sp. CCBAU 05631	1501701	Plasmid	circular	N		Y	N
NZ_CP023066.1	CP023066.1	pSS05631d	GCF_002288505.1	SAMN07445559	PRJNA353922	2017-09-08	794846	Bacteria	Proteobacteria	Alphaproteobacteria	Rhizobiales	Rhizobiaceae	Sinorhizobium	Sinorhizobium sp. CCBAU 05631	124845	Plasmid	circular	N		Y	N
NZ_CP028649.1	CP028649.1	pTA130	GCF_005221745.1	SAMN08773037	PRJNA445267	2019-05-07	562	Bacteria	Proteobacteria	Gammaproteobacteria	Enterobacterales	Enterobacteriaceae	Escherichia	Escherichia coli	93179	Plasmid	circular	N		N	N
NZ_CP028648.1	CP028648.1	pTA130-2	GCF_005221745.1	SAMN08773037	PRJNA445267	2019-05-07	562	Bacteria	Proteobacteria	Gammaproteobacteria	Enterobacterales	Enterobacteriaceae	Escherichia	Escherichia coli	6078	Plasmid	circular	N		N	N
NZ_CP013617.1	CP013617.1	pRIVM1295-1	GCF_001465635.1	SAMN04325935	PRJNA305475	2015-12-14	1280	Bacteria	Firmicutes	Bacilli	Bacillales	Staphylococcaceae	Staphylococcus	Staphylococcus aureus	2362	Plasmid	circular	N		Y	N
NZ_CP013618.1	CP013618.1	pRIVM1295-2	GCF_001465635.1	SAMN04325935	PRJNA305475	2015-12-14	1280	Bacteria	Firmicutes	Bacilli	Bacillales	Staphylococcaceae	Staphylococcus	Staphylococcus aureus	3048	Plasmid	circular	N		Y	N
NZ_CP014403.1	CP014403.1	pUSA01-1-SUR11	GCF_002000605.1	SAMN04497605	PRJNA312385	2017-02-16	1280	Bacteria	Firmicutes	Bacilli	Bacillales	Staphylococcaceae	Staphylococcus	Staphylococcus aureus	3125	Plasmid	circular	N		Y	N
NZ_CP014404.1	CP014404.1	pUSA04-2-SUR11	GCF_002000605.1	SAMN04497605	PRJNA312385	2017-02-16	1280	Bacteria	Firmicutes	Bacilli	Bacillales	Staphylococcaceae	Staphylococcus	Staphylococcus aureus	25980	Plasmid	circular	N		Y	N
NZ_CP014405.1	CP014405.1	pUSA05-1-SUR11	GCF_002000605.1	SAMN04497605	PRJNA312385	2017-02-16	1280	Bacteria	Firmicutes	Bacilli	Bacillales	Staphylococcaceae	Staphylococcus	Staphylococcus aureus	2473	Plasmid	circular	N		Y	N
NZ_CP014406.1	CP014406.1	pUSA06-1-SUR11	GCF_002000605.1	SAMN04497605	PRJNA312385	2017-02-16	1280	Bacteria	Firmicutes	Bacilli	Bacillales	Staphylococcaceae	Staphylococcus	Staphylococcus aureus	4397	Plasmid	circular	N		Y	N
NZ_CP033385.1	CP033385.1	pCFSA1007-1	GCF_009728895.1	SAMN10319563	PRJNA498334	2019-12-04	59201	Bacteria	Proteobacteria	Gammaproteobacteria	Enterobacterales	Enterobacteriaceae	Salmonella	Salmonella enterica	181821	Plasmid	circular	N		N	N
NZ_CP033386.1	CP033386.1	pCFSA1007-2	GCF_009728895.1	SAMN10319563	PRJNA498334	2019-12-04	59201	Bacteria	Proteobacteria	Gammaproteobacteria	Enterobacterales	Enterobacteriaceae	Salmonella	Salmonella enterica	52922	Plasmid	circular	N		N	Y
NZ_CP021956.1	CP021956.1	unitig_1_pilon	GCF_002202275.1	SAMN04014948	PRJNA292904	2017-06-20	573	Bacteria	Proteobacteria	Gammaproteobacteria	Enterobacterales	Enterobacteriaceae	Klebsiella	Klebsiella pneumoniae	153527	Plasmid	circular	N		Y	N
NZ_CP021957.1	CP021957.1	unitig_3j2_linear_pilon	GCF_002202275.1	SAMN04014948	PRJNA292904	2017-06-20	573	Bacteria	Proteobacteria	Gammaproteobacteria	Enterobacterales	Enterobacteriaceae	Klebsiella	Klebsiella pneumoniae	72122	Plasmid	linear	N		Y	N
NC_006842.1	CP000022.1	pES100	GCF_000011805.1	SAMN02604303		2008-04-02	312309	Bacteria	Proteobacteria	Gammaproteobacteria	Vibrionales	Vibrionaceae	Aliivibrio	Aliivibrio fischeri	45849	Plasmid	circular	N		Y	N
NZ_CP011991.1	CP011991.1	pUHKPC33-113.638kb	GCF_000417085.2	SAMN02142014	PRJNA187294	2015-07-23	1284802	Bacteria	Proteobacteria	Gammaproteobacteria	Enterobacterales	Enterobacteriaceae	Klebsiella	Klebsiella pneumoniae	113638	Plasmid	circular	N		Y	N
NZ_CP011993.1	CP011993.1	pUHKPC33-13.841kb	GCF_000417085.2	SAMN02142014	PRJNA187294	2015-07-23	1284802	Bacteria	Proteobacteria	Gammaproteobacteria	Enterobacterales	Enterobacteriaceae	Klebsiella	Klebsiella pneumoniae	13841	Plasmid	circular	N		Y	N
NZ_CP011990.1	CP011990.1	pUHKPC33-162.533kb	GCF_000417085.2	SAMN02142014	PRJNA187294	2015-07-23	1284802	Bacteria	Proteobacteria	Gammaproteobacteria	Enterobacterales	Enterobacteriaceae	Klebsiella	Klebsiella pneumoniae	162533	Plasmid	circular	N		Y	N
NZ_CP011992.1	CP011992.1	pUHKPC33-43.380kb	GCF_000417085.2	SAMN02142014	PRJNA187294	2015-07-23	1284802	Bacteria	Proteobacteria	Gammaproteobacteria	Enterobacterales	Enterobacteriaceae	Klebsiella	Klebsiella pneumoniae	43380	Plasmid	circular	N		Y	N
NC_014304.1	FP236826.1	pEB102	GCF_000196615.1	SAMEA2272131	PRJEA34781	2010-06-22	634500	Bacteria	Proteobacteria	Gammaproteobacteria	Enterobacterales	Erwiniaceae	Erwinia	Erwinia billingiae	102323	Plasmid	circular	N		Y	N
NC_014305.1	FP236830.1	pEB170	GCF_000196615.1	SAMEA2272131	PRJEA34781	2010-06-22	634500	Bacteria	Proteobacteria	Gammaproteobacteria	Enterobacterales	Erwiniaceae	Erwinia	Erwinia billingiae	169778	Plasmid	circular	N		Y	N
NC_010371.1	AP008972.1	pFMC	GCF_000010185.1	SAMD00060918	PRJDA18981	2008-02-14	334413	Bacteria	Firmicutes	Tissierellia	Tissierellales	Peptoniphilaceae	Finegoldia	Finegoldia magna	189163	Plasmid	circular	N		Y	N
NZ_CP014436.1	CP014436.1	pUSA01-1-SUR21	GCF_002000805.1	SAMN04497615	PRJNA312385	2017-02-16	1280	Bacteria	Firmicutes	Bacilli	Bacillales	Staphylococcaceae	Staphylococcus	Staphylococcus aureus	3125	Plasmid	circular	N		Y	N
NZ_CP014437.1	CP014437.1	pUSA04-1-SUR21	GCF_002000805.1	SAMN04497615	PRJNA312385	2017-02-16	1280	Bacteria	Firmicutes	Bacilli	Bacillales	Staphylococcaceae	Staphylococcus	Staphylococcus aureus	27068	Plasmid	circular	N		Y	N
NZ_CP048432.1	CP048432.1	p1	GCF_011032785.1	SAMN13975784	PRJNA604579	2020-02-27	1280	Bacteria	Firmicutes	Bacilli	Bacillales	Staphylococcaceae	Staphylococcus	Staphylococcus aureus	25797	Plasmid	linear	N		N	N
NZ_CP021280.1	CP021280.1	unnamed	GCF_003004255.1	SAMN06928761	PRJNA376177	2018-03-15	91892	Bacteria	Proteobacteria	Gammaproteobacteria	Legionellales	Legionellaceae	Legionella	Legionella pneumophila	88504	Plasmid	circular	N		N	N
NZ_CP022458.1	CP022458.1	unnamed1	GCF_002224625.1	SAMN06843644	PRJNA218110	2017-07-24	624	Bacteria	Proteobacteria	Gammaproteobacteria	Enterobacterales	Enterobacteriaceae	Shigella	Shigella sonnei	55820	Plasmid	circular	N		Y	N
NZ_CP049242.1	CP049242.1	unnamed1	GCF_011046245.1	SAMN14167797	PRJNA608222	2020-03-02	379684	Bacteria	Proteobacteria	Alphaproteobacteria	Rhizobiales	Rhizobiaceae	Rhizobium	Rhizobium pseudoryzae	82947	Plasmid	circular	N		N	N
NZ_CP049243.1	CP049243.1	unnamed2	GCF_011046245.1	SAMN14167797	PRJNA608222	2020-03-02	379684	Bacteria	Proteobacteria	Alphaproteobacteria	Rhizobiales	Rhizobiaceae	Rhizobium	Rhizobium pseudoryzae	156789	Plasmid	circular	N		N	N
NZ_CP049244.1	CP049244.1	unnamed3	GCF_011046245.1	SAMN14167797	PRJNA608222	2020-03-02	379684	Bacteria	Proteobacteria	Alphaproteobacteria	Rhizobiales	Rhizobiaceae	Rhizobium	Rhizobium pseudoryzae	1272887	Plasmid	circular	N		N	N
NZ_CP049245.1	CP049245.1	unnamed4	GCF_011046245.1	SAMN14167797	PRJNA608222	2020-03-02	379684	Bacteria	Proteobacteria	Alphaproteobacteria	Rhizobiales	Rhizobiaceae	Rhizobium	Rhizobium pseudoryzae	216696	Plasmid	circular	N		N	N
NZ_CP018464.1	CP018464.1	pLMG930.1	GCF_001908795.1	SAMN05823152	PRJNA344031	2016-12-19	456327	Bacteria	Proteobacteria	Gammaproteobacteria	Xanthomonadales	Xanthomonadaceae	Xanthomonas	Xanthomonas euvesicatoria	179490	Plasmid	circular	N		Y	N
NZ_CP018463.1	CP018463.1	pLMG930.2	GCF_001908795.1	SAMN05823152	PRJNA344031	2016-12-19	456327	Bacteria	Proteobacteria	Gammaproteobacteria	Xanthomonadales	Xanthomonadaceae	Xanthomonas	Xanthomonas euvesicatoria	167496	Plasmid	circular	N		Y	N
NZ_CP018466.1	CP018466.1	pLMG930.3	GCF_001908795.1	SAMN05823152	PRJNA344031	2016-12-19	456327	Bacteria	Proteobacteria	Gammaproteobacteria	Xanthomonadales	Xanthomonadaceae	Xanthomonas	Xanthomonas euvesicatoria	42763	Plasmid	circular	N		Y	N
NZ_CP018465.1	CP018465.1	pLMG930.4	GCF_001908795.1	SAMN05823152	PRJNA344031	2016-12-19	456327	Bacteria	Proteobacteria	Gammaproteobacteria	Xanthomonadales	Xanthomonadaceae	Xanthomonas	Xanthomonas euvesicatoria	31328	Plasmid	circular	N		Y	N
NZ_CP016160.1	CP016160.1	unnamed1	GCF_001676825.1	SAMN05170048	PRJNA321635	2016-06-27	573	Bacteria	Proteobacteria	Gammaproteobacteria	Enterobacterales	Enterobacteriaceae	Klebsiella	Klebsiella pneumoniae	165276	Plasmid	circular	N		Y	N
NZ_CP016161.1	CP016161.1	unnamed2	GCF_001676825.1	SAMN05170048	PRJNA321635	2016-06-27	573	Bacteria	Proteobacteria	Gammaproteobacteria	Enterobacterales	Enterobacteriaceae	Klebsiella	Klebsiella pneumoniae	109349	Plasmid	circular	N		Y	N
NZ_CP013003.1	CP013003.1	CB4 plasmid	GCF_001414055.1	SAMN04208552	PRJNA257504	2015-10-26	69395	Bacteria	Proteobacteria	Alphaproteobacteria	Caulobacterales	Caulobacteraceae	Caulobacter	Caulobacter henricii	93084	Plasmid	circular	N		Y	N
NZ_CP017325.1	CP017325.1	unnamed1	GCF_000403575.2	SAMN02469928	PRJNA185973	2017-11-16	1281283	Bacteria	Proteobacteria	Gammaproteobacteria	Xanthomonadales	Xanthomonadaceae	Xanthomonas	Xanthomonas campestris	61451	Plasmid	circular	N		N	Y
NZ_CP017324.1	CP017324.1	unnamed2	GCF_000403575.2	SAMN02469928	PRJNA185973	2017-11-16	1281283	Bacteria	Proteobacteria	Gammaproteobacteria	Xanthomonadales	Xanthomonadaceae	Xanthomonas	Xanthomonas campestris	23254	Plasmid	circular	N		N	N
NZ_CP032740.1	CP032740.1	pEC369	GCF_003641225.1	SAMN10174870	PRJNA494612	2018-10-15	37734	Bacteria	Firmicutes	Bacilli	Lactobacillales	Enterococcaceae	Enterococcus	Enterococcus casseliflavus	91960	Plasmid	circular	N		N	N
NZ_CP009627.1	CP009627.1	pBGM	GCF_000832845.1	SAMN03107142	PRJNA243585	2015-02-05	526977	Bacteria	Firmicutes	Bacilli	Bacillales	Bacillaceae	Bacillus	Bacillus cereus	36802	Plasmid	circular	N		Y	N
NC_013164.1	CP001709.1	pAPRE01	GCF_000024105.1	SAMN00001908	PRJNA29533	2009-08-28	525919	Bacteria	Firmicutes	Tissierellia	Tissierellales	Peptoniphilaceae	Anaerococcus	Anaerococcus prevotii	115566	Plasmid	circular	N		Y	N
NZ_CP045561.1	CP045561.1	pAC1530	GCF_009588945.1	SAMN13066419	PRJNA576555	2019-11-05	106654	Bacteria	Proteobacteria	Gammaproteobacteria	Pseudomonadales	Moraxellaceae	Acinetobacter	Acinetobacter nosocomialis	173972	Plasmid	circular	N		N	N
NC_010553.1	CP001028.1	pBMC401	GCF_000019925.1	SAMN02598385	PRJNA17411	2008-04-03	398577	Bacteria	Proteobacteria	Betaproteobacteria	Burkholderiales	Burkholderiaceae	Burkholderia	Burkholderia ambifaria	301592	Plasmid	circular	N		Y	N
NZ_CP035774.1	CP035774.1	pR46-27	GCF_004208475.1	SAMN10887831	PRJNA521422	2019-02-16	573	Bacteria	Proteobacteria	Gammaproteobacteria	Enterobacterales	Enterobacteriaceae	Klebsiella	Klebsiella pneumoniae	27056	Plasmid	circular	N		N	N
NZ_CP035776.1	CP035776.1	pR46-270	GCF_004208475.1	SAMN10887831	PRJNA521422	2019-02-16	573	Bacteria	Proteobacteria	Gammaproteobacteria	Enterobacterales	Enterobacteriaceae	Klebsiella	Klebsiella pneumoniae	270566	Plasmid	circular	N		N	N
NZ_CP035775.1	CP035775.1	pR46-42	GCF_004208475.1	SAMN10887831	PRJNA521422	2019-02-16	573	Bacteria	Proteobacteria	Gammaproteobacteria	Enterobacterales	Enterobacteriaceae	Klebsiella	Klebsiella pneumoniae	42640	Plasmid	circular	N		N	Y
NZ_CP035314.1	CP035314.1	pD72-F33	GCF_004328685.1	SAMN10768946	PRJNA515800	2019-03-06	562	Bacteria	Proteobacteria	Gammaproteobacteria	Enterobacterales	Enterobacteriaceae	Escherichia	Escherichia coli	89963	Plasmid	circular	N		N	N
NZ_CP035316.1	CP035316.1	pD72-IncP	GCF_004328685.1	SAMN10768946	PRJNA515800	2019-03-06	562	Bacteria	Proteobacteria	Gammaproteobacteria	Enterobacterales	Enterobacteriaceae	Escherichia	Escherichia coli	30581	Plasmid	circular	N		N	N
NZ_CP035315.1	CP035315.1	pD72-IncX1	GCF_004328685.1	SAMN10768946	PRJNA515800	2019-03-06	562	Bacteria	Proteobacteria	Gammaproteobacteria	Enterobacterales	Enterobacteriaceae	Escherichia	Escherichia coli	40654	Plasmid	circular	N		N	N
NZ_CP035313.1	CP035313.1	pD72-mcr1	GCF_004328685.1	SAMN10768946	PRJNA515800	2019-03-06	562	Bacteria	Proteobacteria	Gammaproteobacteria	Enterobacterales	Enterobacteriaceae	Escherichia	Escherichia coli	96320	Plasmid	circular	N		N	N
NZ_CP017093.1	CP017093.1	pISU2812	GCF_002285735.1	SAMN04956520	PRJNA320741	2017-09-05	1307	Bacteria	Firmicutes	Bacilli	Lactobacillales	Streptococcaceae	Streptococcus	Streptococcus suis	5586	Plasmid	circular	N		N	N
NZ_CP032824.1	CP032824.1	pACRY43158	GCF_003660105.1	SAMN03737948	PRJNA66817	2018-10-16	1032070	Bacteria	Proteobacteria	Epsilonproteobacteria	Campylobacterales	Campylobacteraceae	Arcobacter	Arcobacter cryaerophilus	101431	Plasmid	circular	N		N	N
NZ_CP034231.1	CP034231.1	pATCC14028	GCF_003864015.1	SAMN10485463	PRJNA507184	2018-12-05	90371	Bacteria	Proteobacteria	Gammaproteobacteria	Enterobacterales	Enterobacteriaceae	Salmonella	Salmonella enterica	95924	Plasmid	circular	N		N	N
NZ_CP013596.1	CP013596.1	pRspN741a	GCF_001664545.1	SAMN03998644	PRJNA293118	2016-06-17	1703967	Bacteria	Proteobacteria	Alphaproteobacteria	Rhizobiales	Rhizobiaceae	Rhizobium	Rhizobium sp. N741	80368	Plasmid	circular	N		Y	N
NZ_CP013597.1	CP013597.1	pRspN741b	GCF_001664545.1	SAMN03998644	PRJNA293118	2016-06-17	1703967	Bacteria	Proteobacteria	Alphaproteobacteria	Rhizobiales	Rhizobiaceae	Rhizobium	Rhizobium sp. N741	314785	Plasmid	circular	N		Y	N
NZ_CP013598.1	CP013598.1	pRspN741c	GCF_001664545.1	SAMN03998644	PRJNA293118	2016-06-17	1703967	Bacteria	Proteobacteria	Alphaproteobacteria	Rhizobiales	Rhizobiaceae	Rhizobium	Rhizobium sp. N741	433134	Plasmid	circular	N		Y	N
NZ_CP013599.1	CP013599.1	pRspN741d	GCF_001664545.1	SAMN03998644	PRJNA293118	2016-06-17	1703967	Bacteria	Proteobacteria	Alphaproteobacteria	Rhizobiales	Rhizobiaceae	Rhizobium	Rhizobium sp. N741	501077	Plasmid	circular	N		Y	N
NZ_CP013600.1	CP013600.1	pRspN741e	GCF_001664545.1	SAMN03998644	PRJNA293118	2016-06-17	1703967	Bacteria	Proteobacteria	Alphaproteobacteria	Rhizobiales	Rhizobiaceae	Rhizobium	Rhizobium sp. N741	752910	Plasmid	circular	N		Y	N
NZ_AP022602.1	AP022602.1	pJCM6399	GCF_010726765.1	SAMD00153170	PRJDB7717	2020-02-06	39689	Bacteria	Actinobacteria	Actinobacteria	Corynebacteriales	Mycobacteriaceae	Mycobacterium	Mycobacterium gallinarum	211674	Plasmid	linear	N		N	N
NZ_CP029837.1	CP029837.1	p10ST07093A	GCF_006384195.1	SAMN09302771	PRJNA474402	2019-06-20	90371	Bacteria	Proteobacteria	Gammaproteobacteria	Enterobacterales	Enterobacteriaceae	Salmonella	Salmonella enterica	93657	Plasmid	circular	N		N	N
NZ_CP029838.1	CP029838.1	p10ST07093B	GCF_006384195.1	SAMN09302771	PRJNA474402	2019-06-20	90371	Bacteria	Proteobacteria	Gammaproteobacteria	Enterobacterales	Enterobacteriaceae	Salmonella	Salmonella enterica	93798	Plasmid	circular	N		N	N
NZ_CP047227.1	CP047227.1	p1	GCF_009867135.1	SAMN13697796	PRJNA598073	2020-01-14	34062	Bacteria	Proteobacteria	Gammaproteobacteria	Pseudomonadales	Moraxellaceae	Moraxella	Moraxella osloensis	127800	Plasmid	circular	N		N	N
NZ_CP047228.1	CP047228.1	p2	GCF_009867135.1	SAMN13697796	PRJNA598073	2020-01-14	34062	Bacteria	Proteobacteria	Gammaproteobacteria	Pseudomonadales	Moraxellaceae	Moraxella	Moraxella osloensis	34071	Plasmid	circular	N		N	N
NZ_CP047229.1	CP047229.1	p3	GCF_009867135.1	SAMN13697796	PRJNA598073	2020-01-14	34062	Bacteria	Proteobacteria	Gammaproteobacteria	Pseudomonadales	Moraxellaceae	Moraxella	Moraxella osloensis	26254	Plasmid	circular	N		N	N
NZ_CP047230.1	CP047230.1	p4	GCF_009867135.1	SAMN13697796	PRJNA598073	2020-01-14	34062	Bacteria	Proteobacteria	Gammaproteobacteria	Pseudomonadales	Moraxellaceae	Moraxella	Moraxella osloensis	15781	Plasmid	circular	N		N	N
NZ_CP029081.1	CP029081.1	unnamed1	GCF_003073655.1	SAMN07291558	PRJNA316321	2018-04-30	1280	Bacteria	Firmicutes	Bacilli	Bacillales	Staphylococcaceae	Staphylococcus	Staphylococcus aureus	27246	Plasmid	circular	N		N	N
NZ_CP028595.1	CP028595.1	pTA150	GCF_005221505.1	SAMN08773055	PRJNA445267	2019-05-07	562	Bacteria	Proteobacteria	Gammaproteobacteria	Enterobacterales	Enterobacteriaceae	Escherichia	Escherichia coli	95624	Plasmid	circular	N		N	N
NZ_CP028594.1	CP028594.1	pTA150-2	GCF_005221505.1	SAMN08773055	PRJNA445267	2019-05-07	562	Bacteria	Proteobacteria	Gammaproteobacteria	Enterobacterales	Enterobacteriaceae	Escherichia	Escherichia coli	40334	Plasmid	circular	N		N	N
NZ_CP028593.1	CP028593.1	pTA150-3	GCF_005221505.1	SAMN08773055	PRJNA445267	2019-05-07	562	Bacteria	Proteobacteria	Gammaproteobacteria	Enterobacterales	Enterobacteriaceae	Escherichia	Escherichia coli	2679	Plasmid	circular	N		N	N
NZ_CP027446.1	CP027446.1	unnamed	GCF_003018075.1	SAMN08579580	PRJNA218110	2018-03-26	562	Bacteria	Proteobacteria	Gammaproteobacteria	Enterobacterales	Enterobacteriaceae	Escherichia	Escherichia coli	74269	Plasmid	circular	N		N	N
NZ_CP029884.1	CP029884.1	pHCM2	GCF_003718115.1	SAMN09320539	PRJNA474465	2018-11-07	90370	Bacteria	Proteobacteria	Gammaproteobacteria	Enterobacterales	Enterobacteriaceae	Salmonella	Salmonella enterica	106706	Plasmid	circular	N		N	N
NZ_CP021289.1	CP021289.1	pPA45B	GCF_002285755.1	SAMN06920354	PRJNA385892	2017-09-05	562	Bacteria	Proteobacteria	Gammaproteobacteria	Enterobacterales	Enterobacteriaceae	Escherichia	Escherichia coli	147172	Plasmid	circular	N		Y	N
NZ_CP049358.1	CP049358.1	unnamed1	GCF_011067105.1	SAMN14178249	PRJNA608559	2020-03-07	1288484	Bacteria	Deinococcus-Thermus	Deinococci	Deinococcales	Deinococcaceae	Deinococcus	Deinococcus wulumuqiensis	323544	Plasmid	circular	N		N	Y
NZ_CP049359.1	CP049359.1	unnamed2	GCF_011067105.1	SAMN14178249	PRJNA608559	2020-03-07	1288484	Bacteria	Deinococcus-Thermus	Deinococci	Deinococcales	Deinococcaceae	Deinococcus	Deinococcus wulumuqiensis	222570	Plasmid	circular	N		N	N
NZ_CP049360.1	CP049360.1	unnamed3	GCF_011067105.1	SAMN14178249	PRJNA608559	2020-03-07	1288484	Bacteria	Deinococcus-Thermus	Deinococci	Deinococcales	Deinococcaceae	Deinococcus	Deinococcus wulumuqiensis	58965	Plasmid	circular	N		N	N
NZ_CP049361.1	CP049361.1	unnamed4	GCF_011067105.1	SAMN14178249	PRJNA608559	2020-03-07	1288484	Bacteria	Deinococcus-Thermus	Deinococci	Deinococcales	Deinococcaceae	Deinococcus	Deinococcus wulumuqiensis	43283	Plasmid	circular	N		N	N
NZ_CP041514.1	CP041514.1	unnamed	GCF_007106885.1	SAMN12233455	PRJNA553277	2019-07-18	1134687	Bacteria	Proteobacteria	Gammaproteobacteria	Enterobacterales	Enterobacteriaceae	Klebsiella	Klebsiella michiganensis	203764	Plasmid	circular	N		N	N
NZ_CP026154.1	CP026154.1	pF10AN_1	GCF_004120015.1	SAMN08380931	PRJNA430912	2019-01-30	573	Bacteria	Proteobacteria	Gammaproteobacteria	Enterobacterales	Enterobacteriaceae	Klebsiella	Klebsiella pneumoniae	305552	Plasmid	linear	N		N	N
NZ_CP008919.1	CP008919.1	unnamed	GCF_000754345.1	SAMN02904571	PRJNA244575	2014-09-12	588	Bacteria	Proteobacteria	Gammaproteobacteria	Enterobacterales	Morganellaceae	Providencia	Providencia stuartii	48866	Plasmid	circular	N		Y	N
NZ_CP018431.1	CP018431.1	pMNCRE78_1	GCF_001902195.1	SAMN06067846	PRJNA355274	2016-12-13	573	Bacteria	Proteobacteria	Gammaproteobacteria	Enterobacterales	Enterobacteriaceae	Klebsiella	Klebsiella pneumoniae	18890	Plasmid	circular	N		Y	N
NZ_CP018429.1	CP018429.1	pMNCRE78_2	GCF_001902195.1	SAMN06067846	PRJNA355274	2016-12-13	573	Bacteria	Proteobacteria	Gammaproteobacteria	Enterobacterales	Enterobacteriaceae	Klebsiella	Klebsiella pneumoniae	45288	Plasmid	circular	N		Y	N
NZ_CP018432.1	CP018432.1	pMNCRE78_3	GCF_001902195.1	SAMN06067846	PRJNA355274	2016-12-13	573	Bacteria	Proteobacteria	Gammaproteobacteria	Enterobacterales	Enterobacteriaceae	Klebsiella	Klebsiella pneumoniae	52059	Plasmid	circular	N		Y	N
NZ_CP018430.1	CP018430.1	pMNCRE78_4	GCF_001902195.1	SAMN06067846	PRJNA355274	2016-12-13	573	Bacteria	Proteobacteria	Gammaproteobacteria	Enterobacterales	Enterobacteriaceae	Klebsiella	Klebsiella pneumoniae	208225	Plasmid	circular	N		Y	N
NZ_CP012915.1	CP012915.1	ABSP7_p1	GCF_001315015.1	SAMN04005082	PRJNA293508	2015-10-15	192	Bacteria	Proteobacteria	Alphaproteobacteria	Rhodospirillales	Rhodospirillaceae	Azospirillum	Azospirillum brasilense	1754523	Plasmid	circular	N		Y	N
NZ_CP012916.1	CP012916.1	ABSP7_p2	GCF_001315015.1	SAMN04005082	PRJNA293508	2015-10-15	192	Bacteria	Proteobacteria	Alphaproteobacteria	Rhodospirillales	Rhodospirillaceae	Azospirillum	Azospirillum brasilense	819020	Plasmid	circular	N		Y	N
NZ_CP012917.1	CP012917.1	ABSP7_p3	GCF_001315015.1	SAMN04005082	PRJNA293508	2015-10-15	192	Bacteria	Proteobacteria	Alphaproteobacteria	Rhodospirillales	Rhodospirillaceae	Azospirillum	Azospirillum brasilense	645064	Plasmid	circular	N		Y	N
NZ_CP012918.1	CP012918.1	ABSP7_p4	GCF_001315015.1	SAMN04005082	PRJNA293508	2015-10-15	192	Bacteria	Proteobacteria	Alphaproteobacteria	Rhodospirillales	Rhodospirillaceae	Azospirillum	Azospirillum brasilense	206714	Plasmid	circular	N		Y	N
NZ_CP012919.1	CP012919.1	ABSP7_p5	GCF_001315015.1	SAMN04005082	PRJNA293508	2015-10-15	192	Bacteria	Proteobacteria	Alphaproteobacteria	Rhodospirillales	Rhodospirillaceae	Azospirillum	Azospirillum brasilense	156480	Plasmid	circular	N		Y	N
NZ_CP039191.1	CP039191.1	unnamed1	GCF_009709355.1	SAMN11338692	PRJNA530902	2019-11-26	1238	Bacteria	Proteobacteria	Gammaproteobacteria	Thiotrichales	Piscirickettsiaceae	Piscirickettsia	Piscirickettsia salmonis	120784	Plasmid	circular	N		N	N
NZ_CP039192.1	CP039192.1	unnamed2	GCF_009709355.1	SAMN11338692	PRJNA530902	2019-11-26	1238	Bacteria	Proteobacteria	Gammaproteobacteria	Thiotrichales	Piscirickettsiaceae	Piscirickettsia	Piscirickettsia salmonis	82130	Plasmid	circular	N		N	N
NZ_CP039193.1	CP039193.1	unnamed3	GCF_009709355.1	SAMN11338692	PRJNA530902	2019-11-26	1238	Bacteria	Proteobacteria	Gammaproteobacteria	Thiotrichales	Piscirickettsiaceae	Piscirickettsia	Piscirickettsia salmonis	39333	Plasmid	circular	N		N	N
NZ_CP039194.1	CP039194.1	unnamed4	GCF_009709355.1	SAMN11338692	PRJNA530902	2019-11-26	1238	Bacteria	Proteobacteria	Gammaproteobacteria	Thiotrichales	Piscirickettsiaceae	Piscirickettsia	Piscirickettsia salmonis	32159	Plasmid	circular	N		N	N
NZ_CP012751.1	CP012751.1	KLBMP5180-plasmid	GCF_001302565.1	SAMN03840760	PRJNA289022	2015-09-29	1933880	Bacteria	Actinobacteria	Actinobacteria	Micrococcales	Micrococcaceae	Glutamicibacter	Glutamicibacter halophytocola	6626	Plasmid	circular	N		Y	N
NZ_CP018865.1	CP018865.1	pLDW-10	GCF_002849715.1	SAMN06162171	PRJNA357926	2018-01-03	37928	Bacteria	Actinobacteria	Actinobacteria	Micrococcales	Micrococcaceae	Arthrobacter	Arthrobacter crystallopoietes	244759	Plasmid	circular	N		N	N
NZ_CP018864.1	CP018864.1	pLDW-9	GCF_002849715.1	SAMN06162171	PRJNA357926	2018-01-03	37928	Bacteria	Actinobacteria	Actinobacteria	Micrococcales	Micrococcaceae	Arthrobacter	Arthrobacter crystallopoietes	25865	Plasmid	circular	N		N	N
NC_012656.1	CP001599.1	pXO1	GCF_000022865.1	SAMN02603932	PRJNA33543	2009-05-01	592021	Bacteria	Firmicutes	Bacilli	Bacillales	Bacillaceae	Bacillus	Bacillus anthracis	181677	Plasmid	circular	N		Y	N
NC_012655.1	CP001597.1	pXO2	GCF_000022865.1	SAMN02603932	PRJNA33543	2009-05-01	592021	Bacteria	Firmicutes	Bacilli	Bacillales	Bacillaceae	Bacillus	Bacillus anthracis	94830	Plasmid	circular	N		Y	N
NZ_CP035384.1	CP035384.1	pAP855	GCF_004118955.1	SAMN10790857	PRJNA516531	2019-01-30	573	Bacteria	Proteobacteria	Gammaproteobacteria	Enterobacterales	Enterobacteriaceae	Klebsiella	Klebsiella pneumoniae	357837	Plasmid	circular	N		N	N
NZ_AP018489.1	AP018489.1	pO157pv15279	GCF_003966795.1	SAMD00108492	PRJDB6584	2018-07-03	83334	Bacteria	Proteobacteria	Gammaproteobacteria	Enterobacterales	Enterobacteriaceae	Escherichia	Escherichia coli	94391	Plasmid	circular	N		N	N
NZ_CP007650.1	CP007650.1	pCTN1046	GCF_000758365.1	SAMN02711722	PRJNA242957	2014-09-26	1624	Bacteria	Firmicutes	Bacilli	Lactobacillales	Lactobacillaceae	Lactobacillus	Lactobacillus salivarius	33315	Plasmid	circular	N		Y	N
NZ_CP007649.1	CP007649.1	pLMP1046	GCF_000758365.1	SAMN02711722	PRJNA242957	2014-09-26	1624	Bacteria	Firmicutes	Bacilli	Lactobacillales	Lactobacillaceae	Lactobacillus	Lactobacillus salivarius	101883	Plasmid	circular	N		Y	N
NZ_CP007647.1	CP007647.1	pMP1046A	GCF_000758365.1	SAMN02711722	PRJNA242957	2014-09-26	1624	Bacteria	Firmicutes	Bacilli	Lactobacillales	Lactobacillaceae	Lactobacillus	Lactobacillus salivarius	219748	Plasmid	circular	N		Y	N
NZ_CP007648.1	CP007648.1	pMP1046B	GCF_000758365.1	SAMN02711722	PRJNA242957	2014-09-26	1624	Bacteria	Firmicutes	Bacilli	Lactobacillales	Lactobacillaceae	Lactobacillus	Lactobacillus salivarius	129218	Plasmid	circular	N		Y	N
NZ_CP041248.1	CP041248.1	unnamed1	GCF_006711645.1	SAMN12125603		2019-07-08	1259973	Bacteria	Proteobacteria	Gammaproteobacteria	Enterobacterales	Enterobacteriaceae	Raoultella	Raoultella electrica	303830	Plasmid	circular	N		N	N
NZ_CP041249.1	CP041249.1	unnamed2	GCF_006711645.1	SAMN12125603		2019-07-08	1259973	Bacteria	Proteobacteria	Gammaproteobacteria	Enterobacterales	Enterobacteriaceae	Raoultella	Raoultella electrica	92370	Plasmid	circular	N		N	Y
NZ_CP041250.1	CP041250.1	unnamed3	GCF_006711645.1	SAMN12125603		2019-07-08	1259973	Bacteria	Proteobacteria	Gammaproteobacteria	Enterobacterales	Enterobacteriaceae	Raoultella	Raoultella electrica	83988	Plasmid	circular	N		N	N
NZ_CP041251.1	CP041251.1	unnamed4	GCF_006711645.1	SAMN12125603		2019-07-08	1259973	Bacteria	Proteobacteria	Gammaproteobacteria	Enterobacterales	Enterobacteriaceae	Raoultella	Raoultella electrica	35253	Plasmid	circular	N		N	N
NZ_CP041252.1	CP041252.1	unnamed5	GCF_006711645.1	SAMN12125603		2019-07-08	1259973	Bacteria	Proteobacteria	Gammaproteobacteria	Enterobacterales	Enterobacteriaceae	Raoultella	Raoultella electrica	3336	Plasmid	circular	N		N	Y
NZ_CP042482.1	CP042482.1	pC51_001	GCF_008931345.1	SAMN12289282	PRJNA550014	2019-10-09	573	Bacteria	Proteobacteria	Gammaproteobacteria	Enterobacterales	Enterobacteriaceae	Klebsiella	Klebsiella pneumoniae	216942	Plasmid	circular	N		N	N
NZ_CP042483.1	CP042483.1	pC51_002	GCF_008931345.1	SAMN12289282	PRJNA550014	2019-10-09	573	Bacteria	Proteobacteria	Gammaproteobacteria	Enterobacterales	Enterobacteriaceae	Klebsiella	Klebsiella pneumoniae	208956	Plasmid	circular	N		N	N
NZ_CP042484.1	CP042484.1	pC51_003	GCF_008931345.1	SAMN12289282	PRJNA550014	2019-10-09	573	Bacteria	Proteobacteria	Gammaproteobacteria	Enterobacterales	Enterobacteriaceae	Klebsiella	Klebsiella pneumoniae	15010	Plasmid	circular	N		N	N
NZ_CP042485.1	CP042485.1	pC51_004	GCF_008931345.1	SAMN12289282	PRJNA550014	2019-10-09	573	Bacteria	Proteobacteria	Gammaproteobacteria	Enterobacterales	Enterobacteriaceae	Klebsiella	Klebsiella pneumoniae	10964	Plasmid	linear	N		N	N
NZ_CP042486.1	CP042486.1	pC51_005	GCF_008931345.1	SAMN12289282	PRJNA550014	2019-10-09	573	Bacteria	Proteobacteria	Gammaproteobacteria	Enterobacterales	Enterobacteriaceae	Klebsiella	Klebsiella pneumoniae	6953	Plasmid	linear	N		N	N
NZ_CP042487.1	CP042487.1	pC51_006	GCF_008931345.1	SAMN12289282	PRJNA550014	2019-10-09	573	Bacteria	Proteobacteria	Gammaproteobacteria	Enterobacterales	Enterobacteriaceae	Klebsiella	Klebsiella pneumoniae	5240	Plasmid	circular	N		N	N
NZ_CP030191.1	CP030191.1	pSA20104250.1	GCF_003325075.1	SAMN06045239	PRJNA354244	2018-07-17	28901	Bacteria	Proteobacteria	Gammaproteobacteria	Enterobacterales	Enterobacteriaceae	Salmonella	Salmonella enterica	111887	Plasmid	circular	N		N	N
NZ_CP030192.1	CP030192.1	pSA20104250.2	GCF_003325075.1	SAMN06045239	PRJNA354244	2018-07-17	28901	Bacteria	Proteobacteria	Gammaproteobacteria	Enterobacterales	Enterobacteriaceae	Salmonella	Salmonella enterica	4096	Plasmid	circular	N		N	Y
NZ_CP030193.1	CP030193.1	pSA20104250.3	GCF_003325075.1	SAMN06045239	PRJNA354244	2018-07-17	28901	Bacteria	Proteobacteria	Gammaproteobacteria	Enterobacterales	Enterobacteriaceae	Salmonella	Salmonella enterica	2264	Plasmid	circular	N		N	N
NZ_CP025850.1	CP025850.1	p600468_158	GCF_003956385.1	SAMN08161317	PRJNA421191	2018-12-19	562	Bacteria	Proteobacteria	Gammaproteobacteria	Enterobacterales	Enterobacteriaceae	Escherichia	Escherichia coli	158237	Plasmid	circular	N		N	N
NZ_CP036554.1	CP036554.1	pBFO67_1	GCF_000724805.2	SAMN02903368	PRJNA254401	2019-05-15	817	Bacteria	Bacteroidetes	Bacteroidia	Bacteroidales	Bacteroidaceae	Bacteroides	Bacteroides fragilis	6129	Plasmid	circular	N		N	N
NZ_CP038592.1	CP038592.1	pSA20061017	GCF_004768565.1	SAMN11029488	PRJNA316728	2019-04-10	28150	Bacteria	Proteobacteria	Gammaproteobacteria	Enterobacterales	Enterobacteriaceae	Salmonella	Salmonella enterica	33119	Plasmid	linear	N		N	N
NZ_CP024856.1	CP024856.1	tig00001011_pilon	GCF_002788295.1	SAMN04014852	PRJNA292901	2017-11-20	562	Bacteria	Proteobacteria	Gammaproteobacteria	Enterobacterales	Enterobacteriaceae	Escherichia	Escherichia coli	181436	Plasmid	circular	N		N	N
NZ_CP024857.1	CP024857.1	tig00001069_pilon	GCF_002788295.1	SAMN04014852	PRJNA292901	2017-11-20	562	Bacteria	Proteobacteria	Gammaproteobacteria	Enterobacterales	Enterobacteriaceae	Escherichia	Escherichia coli	76680	Plasmid	circular	N		N	N
NZ_CP024858.1	CP024858.1	tig00013784_pilon	GCF_002788295.1	SAMN04014852	PRJNA292901	2017-11-20	562	Bacteria	Proteobacteria	Gammaproteobacteria	Enterobacterales	Enterobacteriaceae	Escherichia	Escherichia coli	57991	Plasmid	circular	N		N	N
NZ_CP034017.1	CP034017.1	unnamed	GCF_003855175.1	SAMN10395918	PRJNA504608	2018-12-02	485	Bacteria	Proteobacteria	Betaproteobacteria	Neisseriales	Neisseriaceae	Neisseria	Neisseria gonorrhoeae	4207	Plasmid	circular	N		N	N
NZ_CP028699.1	CP028699.1	pTA106	GCF_005222345.1	SAMN08773018	PRJNA445267	2019-05-07	562	Bacteria	Proteobacteria	Gammaproteobacteria	Enterobacterales	Enterobacteriaceae	Escherichia	Escherichia coli	92729	Plasmid	circular	N		N	N
NZ_CP014011.1	CP014011.1	pRJF999	GCF_001529935.1	SAMN04377968	PRJNA307276	2016-01-22	72407	Bacteria	Proteobacteria	Gammaproteobacteria	Enterobacterales	Enterobacteriaceae	Klebsiella	Klebsiella pneumoniae	228907	Plasmid	circular	N		Y	N
NZ_CP017242.1	CP017242.1	pRsp8C3a	GCF_001908375.1	SAMN04017682	PRJNA293876	2016-12-19	538025	Bacteria	Proteobacteria	Alphaproteobacteria	Rhizobiales	Rhizobiaceae	Rhizobium	Rhizobium etli	430631	Plasmid	circular	N		Y	N
NZ_CP017243.1	CP017243.1	pRsp8C3b	GCF_001908375.1	SAMN04017682	PRJNA293876	2016-12-19	538025	Bacteria	Proteobacteria	Alphaproteobacteria	Rhizobiales	Rhizobiaceae	Rhizobium	Rhizobium etli	438379	Plasmid	circular	N		Y	N
NZ_CP017244.1	CP017244.1	pRsp8C3c	GCF_001908375.1	SAMN04017682	PRJNA293876	2016-12-19	538025	Bacteria	Proteobacteria	Alphaproteobacteria	Rhizobiales	Rhizobiaceae	Rhizobium	Rhizobium etli	2253963	Plasmid	circular	N		Y	N
NZ_CP017854.1	CP017854.1	pCJDM204L	GCF_001870105.1	SAMN05942185	PRJNA350584	2016-11-07	197	Bacteria	Proteobacteria	Epsilonproteobacteria	Campylobacterales	Campylobacteraceae	Campylobacter	Campylobacter jejuni	44436	Plasmid	circular	N		Y	N
NZ_CP017855.1	CP017855.1	pCJDM204S	GCF_001870105.1	SAMN05942185	PRJNA350584	2016-11-07	197	Bacteria	Proteobacteria	Epsilonproteobacteria	Campylobacterales	Campylobacteraceae	Campylobacter	Campylobacter jejuni	5257	Plasmid	circular	N		Y	N
NZ_CP033961.1	CP033961.1	p2_L382	GCF_006494915.1	SAMN10434199	PRJNA449865	2019-06-27	573	Bacteria	Proteobacteria	Gammaproteobacteria	Enterobacterales	Enterobacteriaceae	Klebsiella	Klebsiella pneumoniae	145683	Plasmid	circular	N		N	N
NZ_CP033962.1	CP033962.1	p3_L382	GCF_006494915.1	SAMN10434199	PRJNA449865	2019-06-27	573	Bacteria	Proteobacteria	Gammaproteobacteria	Enterobacterales	Enterobacteriaceae	Klebsiella	Klebsiella pneumoniae	136159	Plasmid	circular	N		N	N
NZ_CP033963.1	CP033963.1	p4_L382	GCF_006494915.1	SAMN10434199	PRJNA449865	2019-06-27	573	Bacteria	Proteobacteria	Gammaproteobacteria	Enterobacterales	Enterobacteriaceae	Klebsiella	Klebsiella pneumoniae	102879	Plasmid	circular	N		N	Y
NZ_CP033964.1	CP033964.1	p5_L382	GCF_006494915.1	SAMN10434199	PRJNA449865	2019-06-27	573	Bacteria	Proteobacteria	Gammaproteobacteria	Enterobacterales	Enterobacteriaceae	Klebsiella	Klebsiella pneumoniae	11970	Plasmid	circular	N		N	N
NZ_CP033965.1	CP033965.1	p6_L382	GCF_006494915.1	SAMN10434199	PRJNA449865	2019-06-27	573	Bacteria	Proteobacteria	Gammaproteobacteria	Enterobacterales	Enterobacteriaceae	Klebsiella	Klebsiella pneumoniae	5596	Plasmid	circular	N		N	Y
NZ_CP015993.1	CP015993.1	pTCUH	GCF_001708505.1	SAMN05195958	PRJNA324156	2016-08-23	1856685	Bacteria	Proteobacteria	Gammaproteobacteria	Pseudomonadales	Pseudomonadaceae	Pseudomonas	Pseudomonas sp. TCU-HL1	12690	Plasmid	circular	N		Y	N
NZ_CP025883.1	CP025883.1	p503440_100	GCF_003956445.1	SAMN08161308	PRJNA421191	2018-12-19	562	Bacteria	Proteobacteria	Gammaproteobacteria	Enterobacterales	Enterobacteriaceae	Escherichia	Escherichia coli	100473	Plasmid	circular	N		N	N
NZ_CP025882.1	CP025882.1	p503440_52	GCF_003956445.1	SAMN08161308	PRJNA421191	2018-12-19	562	Bacteria	Proteobacteria	Gammaproteobacteria	Enterobacterales	Enterobacteriaceae	Escherichia	Escherichia coli	52051	Plasmid	circular	N		N	N
NZ_CP025885.1	CP025885.1	p503440_68	GCF_003956445.1	SAMN08161308	PRJNA421191	2018-12-19	562	Bacteria	Proteobacteria	Gammaproteobacteria	Enterobacterales	Enterobacteriaceae	Escherichia	Escherichia coli	68971	Plasmid	circular	N		N	N
NZ_CP025884.1	CP025884.1	p503440_78	GCF_003956445.1	SAMN08161308	PRJNA421191	2018-12-19	562	Bacteria	Proteobacteria	Gammaproteobacteria	Enterobacterales	Enterobacteriaceae	Escherichia	Escherichia coli	78134	Plasmid	circular	N		N	Y
NC_017721.1	FN649415.1	p52	GCF_000210475.1	SAMEA2272237	PRJEA42749	2010-10-21	316401	Bacteria	Proteobacteria	Gammaproteobacteria	Enterobacterales	Enterobacteriaceae	Escherichia	Escherichia coli	5175	Plasmid	circular	N		Y	N
NC_017723.1	FN649416.1	p58	GCF_000210475.1	SAMEA2272237	PRJEA42749	2010-10-21	316401	Bacteria	Proteobacteria	Gammaproteobacteria	Enterobacterales	Enterobacteriaceae	Escherichia	Escherichia coli	5800	Plasmid	circular	N		Y	N
NC_017722.1	FN649417.1	p666	GCF_000210475.1	SAMEA2272237	PRJEA42749	2010-10-21	316401	Bacteria	Proteobacteria	Gammaproteobacteria	Enterobacterales	Enterobacteriaceae	Escherichia	Escherichia coli	66681	Plasmid	circular	N		Y	N
NC_017724.1	FN649418.1	p948	GCF_000210475.1	SAMEA2272237	PRJEA42749	2010-10-21	316401	Bacteria	Proteobacteria	Gammaproteobacteria	Enterobacterales	Enterobacteriaceae	Escherichia	Escherichia coli	94797	Plasmid	circular	N		Y	N
NZ_CP007150.1	CP007150.1	pRS218	GCF_000800845.1	SAMN03339595	PRJNA228944	2015-02-13	439184	Bacteria	Proteobacteria	Gammaproteobacteria	Enterobacterales	Enterobacteriaceae	Escherichia	Escherichia coli	114231	Plasmid	circular	N		Y	N
NZ_CP026838.1	CP026838.1	unnamed	GCF_002950115.1	SAMN08330264	PRJNA218110	2018-02-23	622	Bacteria	Proteobacteria	Gammaproteobacteria	Enterobacterales	Enterobacteriaceae	Shigella	Shigella dysenteriae	103367	Plasmid	circular	N		N	N
NC_015407.1	FQ790215.1	unnamed	GCF_000253075.1	SAMEA2272808	PRJEA50391	2011-04-12	862259	Bacteria	Tenericutes	Mollicutes	Mycoplasmatales	Mycoplasmataceae	Mycoplasma	Mycoplasma mycoides	1840	Plasmid	circular	N		Y	N
NZ_CP014644.1	CP014644.1	unnamed	GCF_001581875.1	SAMN04215005	PRJNA299746	2016-03-08	1421	Bacteria	Firmicutes	Bacilli	Bacillales	Bacillaceae	Lysinibacillus	Lysinibacillus sphaericus	176083	Plasmid	circular	N		Y	N
NZ_CP043415.1	CP043415.1	pNTEC2-42405	GCF_009931435.1	SAMN12641172	PRJNA556131	2020-01-27	562	Bacteria	Proteobacteria	Gammaproteobacteria	Enterobacterales	Enterobacteriaceae	Escherichia	Escherichia coli	138121	Plasmid	circular	N		N	Y
NZ_CP010015.1	CP010015.1	pBUYP1	GCF_000877815.1	SAMN03200166	PRJNA267752	2015-02-19	1574141	Bacteria	Firmicutes	Bacilli	Bacillales	Bacillaceae	Bacillus	Bacillus sp. YP1	83186	Plasmid	circular	N		Y	N
NZ_CP013981.1	CP013981.1	unnamed1	GCF_001683315.1	SAMN04364120	PRJNA306199	2016-07-11	246432	Bacteria	Firmicutes	Bacilli	Bacillales	Staphylococcaceae	Staphylococcus	Staphylococcus equorum	45912	Plasmid	circular	N		Y	N
NZ_CP013982.1	CP013982.1	unnamed2	GCF_001683315.1	SAMN04364120	PRJNA306199	2016-07-11	246432	Bacteria	Firmicutes	Bacilli	Bacillales	Staphylococcaceae	Staphylococcus	Staphylococcus equorum	50255	Plasmid	circular	N		Y	N
NZ_CP013983.1	CP013983.1	unnamed3	GCF_001683315.1	SAMN04364120	PRJNA306199	2016-07-11	246432	Bacteria	Firmicutes	Bacilli	Bacillales	Staphylococcaceae	Staphylococcus	Staphylococcus equorum	2638	Plasmid	circular	N		Y	N
NC_022661.1	CP006785.1	pJJ1886_1	GCF_000493755.1	SAMN02603887	PRJNA218163	2013-10-29	1355100	Bacteria	Proteobacteria	Gammaproteobacteria	Enterobacterales	Enterobacteriaceae	Escherichia	Escherichia coli	1552	Plasmid	circular	N		Y	N
NC_022649.1	CP006786.1	pJJ1886_2	GCF_000493755.1	SAMN02603887	PRJNA218163	2013-10-29	1355100	Bacteria	Proteobacteria	Gammaproteobacteria	Enterobacterales	Enterobacteriaceae	Escherichia	Escherichia coli	5167	Plasmid	circular	N		Y	N
NC_022662.1	CP006787.1	pJJ1886_3	GCF_000493755.1	SAMN02603887	PRJNA218163	2013-10-29	1355100	Bacteria	Proteobacteria	Gammaproteobacteria	Enterobacterales	Enterobacteriaceae	Escherichia	Escherichia coli	5631	Plasmid	circular	N		Y	N
NC_022650.1	CP006788.1	pJJ1886_4	GCF_000493755.1	SAMN02603887	PRJNA218163	2013-10-29	1355100	Bacteria	Proteobacteria	Gammaproteobacteria	Enterobacterales	Enterobacteriaceae	Escherichia	Escherichia coli	55956	Plasmid	circular	N		Y	N
NC_022651.1	CP006789.1	pJJ1886_5	GCF_000493755.1	SAMN02603887	PRJNA218163	2013-10-29	1355100	Bacteria	Proteobacteria	Gammaproteobacteria	Enterobacterales	Enterobacteriaceae	Escherichia	Escherichia coli	110040	Plasmid	circular	N		Y	N
NZ_CP039215.1	CP039215.1	unnamed1	GCF_009709475.1	SAMN11357024	PRJNA531362	2019-11-26	1238	Bacteria	Proteobacteria	Gammaproteobacteria	Thiotrichales	Piscirickettsiaceae	Piscirickettsia	Piscirickettsia salmonis	153780	Plasmid	circular	N		N	N
NZ_CP039216.1	CP039216.1	unnamed2	GCF_009709475.1	SAMN11357024	PRJNA531362	2019-11-26	1238	Bacteria	Proteobacteria	Gammaproteobacteria	Thiotrichales	Piscirickettsiaceae	Piscirickettsia	Piscirickettsia salmonis	79943	Plasmid	circular	N		N	N
NZ_CP039217.1	CP039217.1	unnamed3	GCF_009709475.1	SAMN11357024	PRJNA531362	2019-11-26	1238	Bacteria	Proteobacteria	Gammaproteobacteria	Thiotrichales	Piscirickettsiaceae	Piscirickettsia	Piscirickettsia salmonis	33655	Plasmid	circular	N		N	N
NZ_CP039218.1	CP039218.1	unnamed4	GCF_009709475.1	SAMN11357024	PRJNA531362	2019-11-26	1238	Bacteria	Proteobacteria	Gammaproteobacteria	Thiotrichales	Piscirickettsiaceae	Piscirickettsia	Piscirickettsia salmonis	23951	Plasmid	circular	N		N	N
NZ_CP032517.1	CP032517.1	pEco118UIa	GCF_003627855.1	SAMN10112494	PRJNA492884	2018-10-09	562	Bacteria	Proteobacteria	Gammaproteobacteria	Enterobacterales	Enterobacteriaceae	Escherichia	Escherichia coli	4724	Plasmid	circular	N		N	N
NZ_CP032516.1	CP032516.1	pEco118UIb	GCF_003627855.1	SAMN10112494	PRJNA492884	2018-10-09	562	Bacteria	Proteobacteria	Gammaproteobacteria	Enterobacterales	Enterobacteriaceae	Escherichia	Escherichia coli	90328	Plasmid	circular	N		N	N
NZ_CP035396.1	CP035396.1	unnamed1	GCF_004119635.1	SAMN10790878	PRJNA516536	2019-01-30	1423	Bacteria	Firmicutes	Bacilli	Bacillales	Bacillaceae	Bacillus	Bacillus subtilis	84909	Plasmid	circular	N		N	N
NZ_CP027222.1	CP027222.1	unnamed1	GCF_003017455.1	SAMN08579554	PRJNA218110	2018-03-26	562	Bacteria	Proteobacteria	Gammaproteobacteria	Enterobacterales	Enterobacteriaceae	Escherichia	Escherichia coli	48390	Plasmid	circular	N		N	N
NZ_CP027223.1	CP027223.1	unnamed2	GCF_003017455.1	SAMN08579554	PRJNA218110	2018-03-26	562	Bacteria	Proteobacteria	Gammaproteobacteria	Enterobacterales	Enterobacteriaceae	Escherichia	Escherichia coli	72543	Plasmid	linear	N		N	N
NZ_CP050010.1	CP050010.1	unnamed1	GCF_011602505.1	SAMN14352213	PRJNA611923	2020-03-21	2716879	Bacteria	Proteobacteria	Gammaproteobacteria	Enterobacterales	Enterobacteriaceae	Citrobacter	Citrobacter sp. Y3	34341	Plasmid	circular	N		N	N
NZ_CP050011.1	CP050011.1	unnamed2	GCF_011602505.1	SAMN14352213	PRJNA611923	2020-03-21	2716879	Bacteria	Proteobacteria	Gammaproteobacteria	Enterobacterales	Enterobacteriaceae	Citrobacter	Citrobacter sp. Y3	89705	Plasmid	circular	N		N	N
NZ_LT963403.1	LT963403.1	PP1	GCF_900235835.1	SAMEA104365390	PRJEB23287	2018-01-30	663959	Bacteria	Proteobacteria	Gammaproteobacteria	Pseudomonadales	Pseudomonadaceae	Pseudomonas	Pseudomonas syringae	43975	Plasmid	circular	N		N	N
NZ_LT963404.1	LT963404.1	PP2	GCF_900235835.1	SAMEA104365390	PRJEB23287	2018-01-30	663959	Bacteria	Proteobacteria	Gammaproteobacteria	Pseudomonadales	Pseudomonadaceae	Pseudomonas	Pseudomonas syringae	109843	Plasmid	circular	N		N	N
NZ_LT963405.1	LT963405.1	PP3	GCF_900235835.1	SAMEA104365390	PRJEB23287	2018-01-30	663959	Bacteria	Proteobacteria	Gammaproteobacteria	Pseudomonadales	Pseudomonadaceae	Pseudomonas	Pseudomonas syringae	108842	Plasmid	circular	N		N	N
NZ_LT963406.1	LT963406.1	PP4	GCF_900235835.1	SAMEA104365390	PRJEB23287	2018-01-30	663959	Bacteria	Proteobacteria	Gammaproteobacteria	Pseudomonadales	Pseudomonadaceae	Pseudomonas	Pseudomonas syringae	77492	Plasmid	circular	N		N	N
NZ_LT963407.1	LT963407.1	PP5	GCF_900235835.1	SAMEA104365390	PRJEB23287	2018-01-30	663959	Bacteria	Proteobacteria	Gammaproteobacteria	Pseudomonadales	Pseudomonadaceae	Pseudomonas	Pseudomonas syringae	41285	Plasmid	circular	N		N	N
NZ_CP020413.2	CP020413.2	unnamed1	GCF_002073495.2	SAMN04875540	PRJNA231221	2018-03-01	44275	Bacteria	Spirochaetes	Spirochaetia	Leptospirales	Leptospiraceae	Leptospira	Leptospira interrogans	350181	Plasmid	circular	N		Y	N
NC_016837.1	CP003296.1	pSICJ18-1	GCF_000246835.1	SAMN02603507		2012-02-06	1069533	Bacteria	Firmicutes	Bacilli	Lactobacillales	Streptococcaceae	Streptococcus	Streptococcus infantarius	19829	Plasmid	circular	N		Y	N
NZ_CP026587.1	CP026587.1	p1	GCF_002944845.1	SAMN08455837	PRJNA432625	2018-02-12	573	Bacteria	Proteobacteria	Gammaproteobacteria	Enterobacterales	Enterobacteriaceae	Klebsiella	Klebsiella pneumoniae	215697	Plasmid	circular	N		N	N
NZ_CP026588.1	CP026588.1	p2	GCF_002944845.1	SAMN08455837	PRJNA432625	2018-02-12	573	Bacteria	Proteobacteria	Gammaproteobacteria	Enterobacterales	Enterobacteriaceae	Klebsiella	Klebsiella pneumoniae	126149	Plasmid	circular	N		N	N
NZ_CP026589.1	CP026589.1	p3	GCF_002944845.1	SAMN08455837	PRJNA432625	2018-02-12	573	Bacteria	Proteobacteria	Gammaproteobacteria	Enterobacterales	Enterobacteriaceae	Klebsiella	Klebsiella pneumoniae	89247	Plasmid	circular	N		N	N
NZ_CP026590.1	CP026590.1	p4	GCF_002944845.1	SAMN08455837	PRJNA432625	2018-02-12	573	Bacteria	Proteobacteria	Gammaproteobacteria	Enterobacterales	Enterobacteriaceae	Klebsiella	Klebsiella pneumoniae	49215	Plasmid	circular	N		N	N
NZ_CP010222.1	CP010222.1	A	GCF_001901215.1	SAMN03252448	PRJNA269191	2016-12-12	562	Bacteria	Proteobacteria	Gammaproteobacteria	Enterobacterales	Enterobacteriaceae	Escherichia	Escherichia coli	146552	Plasmid	circular	N		Y	N
NZ_CP010223.1	CP010223.1	B	GCF_001901215.1	SAMN03252448	PRJNA269191	2016-12-12	562	Bacteria	Proteobacteria	Gammaproteobacteria	Enterobacterales	Enterobacteriaceae	Escherichia	Escherichia coli	61063	Plasmid	circular	N		Y	N
NZ_CP010224.1	CP010224.1	C	GCF_001901215.1	SAMN03252448	PRJNA269191	2016-12-12	562	Bacteria	Proteobacteria	Gammaproteobacteria	Enterobacterales	Enterobacteriaceae	Escherichia	Escherichia coli	6039	Plasmid	circular	N		Y	N
NZ_CP010225.1	CP010225.1	D	GCF_001901215.1	SAMN03252448	PRJNA269191	2016-12-12	562	Bacteria	Proteobacteria	Gammaproteobacteria	Enterobacterales	Enterobacteriaceae	Escherichia	Escherichia coli	11321	Plasmid	circular	N		Y	N
NZ_CP042047.1	CP042047.1	pSALNBL75	GCF_007726465.1	SAMN12353685	PRJNA555718	2019-07-31	1280	Bacteria	Firmicutes	Bacilli	Bacillales	Staphylococcaceae	Staphylococcus	Staphylococcus aureus	75938	Plasmid	circular	N		N	N
NZ_CP037924.1	CP037924.1	pWR100	GCF_004799585.1	SAMN10608416	PRJNA510559	2019-04-18	1086030	Bacteria	Proteobacteria	Gammaproteobacteria	Enterobacterales	Enterobacteriaceae	Shigella	Shigella flexneri	232195	Plasmid	circular	N		N	N
NZ_CP024786.1	CP024786.1	pNFSY01	GCF_002813575.1	SAMN07658063		2017-12-07	2038116	Bacteria	Cyanobacteria	-	Nostocales	Nostocaceae	Nostoc	Nostoc flagelliforme	28479	Plasmid	circular	N		N	N
NZ_CP024787.1	CP024787.1	pNFSY02	GCF_002813575.1	SAMN07658063		2017-12-07	2038116	Bacteria	Cyanobacteria	-	Nostocales	Nostocaceae	Nostoc	Nostoc flagelliforme	68844	Plasmid	circular	N		N	N
NZ_CP024788.1	CP024788.1	pNFSY03	GCF_002813575.1	SAMN07658063		2017-12-07	2038116	Bacteria	Cyanobacteria	-	Nostocales	Nostocaceae	Nostoc	Nostoc flagelliforme	101520	Plasmid	circular	N		N	N
NZ_CP024789.1	CP024789.1	pNFSY04	GCF_002813575.1	SAMN07658063		2017-12-07	2038116	Bacteria	Cyanobacteria	-	Nostocales	Nostocaceae	Nostoc	Nostoc flagelliforme	144585	Plasmid	circular	N		N	N
NZ_CP024790.1	CP024790.1	pNFSY05	GCF_002813575.1	SAMN07658063		2017-12-07	2038116	Bacteria	Cyanobacteria	-	Nostocales	Nostocaceae	Nostoc	Nostoc flagelliforme	152318	Plasmid	circular	N		N	N
NZ_CP024791.1	CP024791.1	pNFSY06	GCF_002813575.1	SAMN07658063		2017-12-07	2038116	Bacteria	Cyanobacteria	-	Nostocales	Nostocaceae	Nostoc	Nostoc flagelliforme	239322	Plasmid	circular	N		N	N
NZ_CP024792.1	CP024792.1	pNFSY07	GCF_002813575.1	SAMN07658063		2017-12-07	2038116	Bacteria	Cyanobacteria	-	Nostocales	Nostocaceae	Nostoc	Nostoc flagelliforme	327173	Plasmid	circular	N		N	N
NZ_CP024793.1	CP024793.1	pNFSY08	GCF_002813575.1	SAMN07658063		2017-12-07	2038116	Bacteria	Cyanobacteria	-	Nostocales	Nostocaceae	Nostoc	Nostoc flagelliforme	805120	Plasmid	circular	N		N	N
NC_021183.1	CP003262.1	pCLOPA01	GCF_000389635.1	SAMN02602952	PRJNA80	2013-05-06	86416	Bacteria	Firmicutes	Clostridia	Clostridiales	Clostridiaceae	Clostridium	Clostridium pasteurianum	53393	Plasmid	circular	N		Y	N
NZ_CP030872.1	CP030872.1	unnamed1	GCF_003323795.1	SAMN09531910	PRJNA480182	2018-07-16	2259883	Bacteria	Proteobacteria	Alphaproteobacteria	Rhodospirillales	Acetobacteraceae	Acetobacter	Acetobacter sp. JWB	137977	Plasmid	circular	N		N	Y
NZ_CP030873.1	CP030873.1	unnamed2	GCF_003323795.1	SAMN09531910	PRJNA480182	2018-07-16	2259883	Bacteria	Proteobacteria	Alphaproteobacteria	Rhodospirillales	Acetobacteraceae	Acetobacter	Acetobacter sp. JWB	17910	Plasmid	circular	N		N	N
NZ_CP026848.1	CP026848.1	pWKW_1	GCF_002950695.1	SAMN08517352	PRJNA433774	2018-02-26	165096	Bacteria	Firmicutes	Bacilli	Lactobacillales	Leuconostocaceae	Weissella	Weissella koreensis	31842	Plasmid	circular	N		N	N
NZ_CP026849.1	CP026849.1	pWKW_2	GCF_002950695.1	SAMN08517352	PRJNA433774	2018-02-26	165096	Bacteria	Firmicutes	Bacilli	Lactobacillales	Leuconostocaceae	Weissella	Weissella koreensis	9934	Plasmid	circular	N		N	N
NZ_CP010383.2	CP010383.2	p34998-106.409kb	GCF_000807425.2	SAMN03067417	PRJNA259658	2015-08-18	299766	Bacteria	Proteobacteria	Gammaproteobacteria	Enterobacterales	Enterobacteriaceae	Enterobacter	Enterobacter hormaechei	106410	Plasmid	circular	N		Y	N
NZ_CP012169.1	CP012169.1	p34998-210.894kb	GCF_000807425.2	SAMN03067417	PRJNA259658	2015-08-18	299766	Bacteria	Proteobacteria	Gammaproteobacteria	Enterobacterales	Enterobacteriaceae	Enterobacter	Enterobacter hormaechei	210894	Plasmid	circular	N		Y	N
NZ_CP012168.1	CP012168.1	p34998-239.973kb	GCF_000807425.2	SAMN03067417	PRJNA259658	2015-08-18	299766	Bacteria	Proteobacteria	Gammaproteobacteria	Enterobacterales	Enterobacteriaceae	Enterobacter	Enterobacter hormaechei	239973	Plasmid	circular	N		Y	N
NZ_CP010381.1	CP010381.1	p34998-4.921kb	GCF_000807425.2	SAMN03067417	PRJNA259658	2015-08-18	299766	Bacteria	Proteobacteria	Gammaproteobacteria	Enterobacterales	Enterobacteriaceae	Enterobacter	Enterobacter hormaechei	4921	Plasmid	circular	N		Y	N
NZ_CP010382.1	CP010382.1	p34998-53.129kb	GCF_000807425.2	SAMN03067417	PRJNA259658	2015-08-18	299766	Bacteria	Proteobacteria	Gammaproteobacteria	Enterobacterales	Enterobacteriaceae	Enterobacter	Enterobacter hormaechei	53129	Plasmid	circular	N		Y	N
NC_015475.1	CP002247.1	105.5R(r)p	GCF_000192105.1	SAMN02603637	PRJNA53341	2011-03-10	994476	Bacteria	Proteobacteria	Gammaproteobacteria	Enterobacterales	Yersiniaceae	Yersinia	Yersinia enterocolitica	69704	Plasmid	circular	N		Y	N
NZ_CP016862.1	CP016862.2	p1625.CO1	GCF_001717725.1	SAMN04964640	PRJNA321054	2017-12-29	46170	Bacteria	Firmicutes	Bacilli	Bacillales	Staphylococcaceae	Staphylococcus	Staphylococcus aureus	27067	Plasmid	circular	N		N	N
NZ_LN890657.1	LN890657.1	III	GCF_900066015.1	SAMEA3627641	PRJEB11413	2016-06-28	1806508	Bacteria	Chloroflexi	Ardenticatenia	Ardenticatenales	Ardenticatenaceae	Candidatus Promineofilum	Candidatus Promineofilum breve	40759	Plasmid	circular	N		Y	N
NZ_CP032991.1	CP032991.1	p2_W2-5	GCF_003667405.1	SAMN10230267	PRJNA495707	2018-10-20	562	Bacteria	Proteobacteria	Gammaproteobacteria	Enterobacterales	Enterobacteriaceae	Escherichia	Escherichia coli	83867	Plasmid	circular	N		N	N
NZ_CP032990.1	CP032990.1	pMCR_W2-5	GCF_003667405.1	SAMN10230267	PRJNA495707	2018-10-20	562	Bacteria	Proteobacteria	Gammaproteobacteria	Enterobacterales	Enterobacteriaceae	Escherichia	Escherichia coli	66380	Plasmid	circular	N		N	N
NZ_CP014430.1	CP014430.1	pUSA01-1-SUR19	GCF_002000765.1	SAMN04497613	PRJNA312385	2017-02-16	1280	Bacteria	Firmicutes	Bacilli	Bacillales	Staphylococcaceae	Staphylococcus	Staphylococcus aureus	3125	Plasmid	circular	N		Y	N
NZ_CP014431.1	CP014431.1	pUSA04-1-SUR19	GCF_002000765.1	SAMN04497613	PRJNA312385	2017-02-16	1280	Bacteria	Firmicutes	Bacilli	Bacillales	Staphylococcaceae	Staphylococcus	Staphylococcus aureus	27068	Plasmid	circular	N		Y	N
NZ_CP050732.1	CP050732.1	pST101-1	GCF_012051385.1	SAMN14450166	PRJNA615288	2020-04-06	90371	Bacteria	Proteobacteria	Gammaproteobacteria	Enterobacterales	Enterobacteriaceae	Salmonella	Salmonella enterica	181971	Plasmid	circular	N		N	N
NZ_CP050733.1	CP050733.1	pST101-2	GCF_012051385.1	SAMN14450166	PRJNA615288	2020-04-06	90371	Bacteria	Proteobacteria	Gammaproteobacteria	Enterobacterales	Enterobacteriaceae	Salmonella	Salmonella enterica	4593	Plasmid	circular	N		N	N
NZ_CP014498.1	CP014498.1	pZH193	GCF_001566675.1	SAMN04381846	PRJNA307507	2016-02-23	562	Bacteria	Proteobacteria	Gammaproteobacteria	Enterobacterales	Enterobacteriaceae	Escherichia	Escherichia coli	209768	Plasmid	circular	N		Y	N
NZ_CP033772.1	CP033772.1	unnamed1	GCF_003812165.1	SAMN10163227	PRJNA231221	2018-11-21	287	Bacteria	Proteobacteria	Gammaproteobacteria	Pseudomonadales	Pseudomonadaceae	Pseudomonas	Pseudomonas aeruginosa	1249	Plasmid	linear	N		N	N
NZ_CP033773.1	CP033773.1	unnamed2	GCF_003812165.1	SAMN10163227	PRJNA231221	2018-11-21	287	Bacteria	Proteobacteria	Gammaproteobacteria	Pseudomonadales	Pseudomonadaceae	Pseudomonas	Pseudomonas aeruginosa	1089	Plasmid	linear	N		N	N
NZ_CP013682.1	CP013682.1	pRSJ8_1	GCF_001921925.1	SAMN04263492	PRJNA302042	2016-12-27	1491	Bacteria	Firmicutes	Clostridia	Clostridiales	Clostridiaceae	Clostridium	Clostridium botulinum	196981	Plasmid	circular	N		N	Y
NZ_CP017632.1	CP017632.1	pSLK172-1	GCF_001936315.1	SAMN05853574	PRJNA344951	2017-01-05	562	Bacteria	Proteobacteria	Gammaproteobacteria	Enterobacterales	Enterobacteriaceae	Escherichia	Escherichia coli	369298	Plasmid	circular	N		Y	N
NZ_CP017633.1	CP017633.1	pSLK172-2	GCF_001936315.1	SAMN05853574	PRJNA344951	2017-01-05	562	Bacteria	Proteobacteria	Gammaproteobacteria	Enterobacterales	Enterobacteriaceae	Escherichia	Escherichia coli	120528	Plasmid	circular	N		Y	N
NZ_CP034567.1	CP034567.1	p1	GCF_004194515.1	SAMN10591529	PRJNA510278	2019-02-14	670	Bacteria	Proteobacteria	Gammaproteobacteria	Vibrionales	Vibrionaceae	Vibrio	Vibrio parahaemolyticus	66230	Plasmid	circular	N		N	N
NZ_CP034568.1	CP034568.1	p2	GCF_004194515.1	SAMN10591529	PRJNA510278	2019-02-14	670	Bacteria	Proteobacteria	Gammaproteobacteria	Vibrionales	Vibrionaceae	Vibrio	Vibrio parahaemolyticus	94438	Plasmid	circular	N		N	N
NZ_CP039077.1	CP039077.1	unnamed1	GCF_009709115.1	SAMN11338655	PRJNA530890	2019-11-26	1238	Bacteria	Proteobacteria	Gammaproteobacteria	Thiotrichales	Piscirickettsiaceae	Piscirickettsia	Piscirickettsia salmonis	57431	Plasmid	circular	N		N	N
NZ_CP039078.1	CP039078.1	unnamed2	GCF_009709115.1	SAMN11338655	PRJNA530890	2019-11-26	1238	Bacteria	Proteobacteria	Gammaproteobacteria	Thiotrichales	Piscirickettsiaceae	Piscirickettsia	Piscirickettsia salmonis	176236	Plasmid	circular	N		N	N
NZ_CP039079.1	CP039079.1	unnamed3	GCF_009709115.1	SAMN11338655	PRJNA530890	2019-11-26	1238	Bacteria	Proteobacteria	Gammaproteobacteria	Thiotrichales	Piscirickettsiaceae	Piscirickettsia	Piscirickettsia salmonis	50691	Plasmid	circular	N		N	N
NZ_CP039080.1	CP039080.1	unnamed4	GCF_009709115.1	SAMN11338655	PRJNA530890	2019-11-26	1238	Bacteria	Proteobacteria	Gammaproteobacteria	Thiotrichales	Piscirickettsiaceae	Piscirickettsia	Piscirickettsia salmonis	33555	Plasmid	circular	N		N	N
NZ_CP023164.1	CP023164.1	pRM10809-3	GCF_009728565.1	SAMN07594018	PRJNA341281	2019-12-03	2491679	Bacteria	Proteobacteria	Gammaproteobacteria	Enterobacterales	Enterobacteriaceae	Escherichia	Escherichia coli	122641	Plasmid	circular	N		N	N
NZ_CP049890.1	CP049890.1	p_unnamed1	GCF_011299095.1	SAMN14260655	PRJNA609846	2020-03-16	1868793	Bacteria	Firmicutes	Bacilli	Lactobacillales	Carnobacteriaceae	Jeotgalibaca	Jeotgalibaca porci	52685	Plasmid	circular	N		N	N
NZ_CP044528.1	CP044528.1	plamid_1	GCF_004104525.2	SAMN10462700	PRJNA506562	2019-10-07	2058152	Bacteria	Proteobacteria	Gammaproteobacteria	Enterobacterales	Enterobacteriaceae	Klebsiella	Klebsiella grimontii	133593	Plasmid	circular	N		N	N
NZ_CP044529.1	CP044529.1	plamid_2	GCF_004104525.2	SAMN10462700	PRJNA506562	2019-10-07	2058152	Bacteria	Proteobacteria	Gammaproteobacteria	Enterobacterales	Enterobacteriaceae	Klebsiella	Klebsiella grimontii	100742	Plasmid	circular	N		N	N
NZ_CP044530.1	CP044530.1	plamid_3.1	GCF_004104525.2	SAMN10462700	PRJNA506562	2019-10-07	2058152	Bacteria	Proteobacteria	Gammaproteobacteria	Enterobacterales	Enterobacteriaceae	Klebsiella	Klebsiella grimontii	1491	Plasmid	linear	N		N	N
NZ_CP044531.1	CP044531.1	plamid_3.2	GCF_004104525.2	SAMN10462700	PRJNA506562	2019-10-07	2058152	Bacteria	Proteobacteria	Gammaproteobacteria	Enterobacterales	Enterobacteriaceae	Klebsiella	Klebsiella grimontii	1180	Plasmid	linear	N		N	Y
NZ_CP032164.1	CP032164.1	unnamed1	GCF_006304565.1	SAMN09977093	PRJNA489400	2019-06-12	573	Bacteria	Proteobacteria	Gammaproteobacteria	Enterobacterales	Enterobacteriaceae	Klebsiella	Klebsiella pneumoniae	207409	Plasmid	circular	N		N	N
NZ_CP032165.1	CP032165.1	unnamed2	GCF_006304565.1	SAMN09977093	PRJNA489400	2019-06-12	573	Bacteria	Proteobacteria	Gammaproteobacteria	Enterobacterales	Enterobacteriaceae	Klebsiella	Klebsiella pneumoniae	130628	Plasmid	circular	N		N	N
NZ_CP032166.1	CP032166.1	unnamed3	GCF_006304565.1	SAMN09977093	PRJNA489400	2019-06-12	573	Bacteria	Proteobacteria	Gammaproteobacteria	Enterobacterales	Enterobacteriaceae	Klebsiella	Klebsiella pneumoniae	99048	Plasmid	circular	N		N	N
NZ_CP018726.1	CP018726.1	pLMG911.1	GCF_001908725.1	SAMN05823154	PRJNA344031	2016-12-19	925775	Bacteria	Proteobacteria	Gammaproteobacteria	Xanthomonadales	Xanthomonadaceae	Xanthomonas	Xanthomonas vesicatoria	192558	Plasmid	circular	N		Y	N
NZ_CP018727.1	CP018727.1	pLMG911.2	GCF_001908725.1	SAMN05823154	PRJNA344031	2016-12-19	925775	Bacteria	Proteobacteria	Gammaproteobacteria	Xanthomonadales	Xanthomonadaceae	Xanthomonas	Xanthomonas vesicatoria	47184	Plasmid	circular	N		Y	N
NZ_CP020602.1	CP020602.1	pJHX613	GCF_002085755.1	SAMN06349407	PRJNA376024	2017-04-11	287	Bacteria	Proteobacteria	Gammaproteobacteria	Pseudomonadales	Pseudomonadaceae	Pseudomonas	Pseudomonas aeruginosa	36454	Plasmid	circular	N		Y	N
NZ_CP012501.1	CP012501.1	pCFSAN004179G	GCF_001677515.1	SAMN02688213	PRJNA241122	2016-07-01	562	Bacteria	Proteobacteria	Gammaproteobacteria	Enterobacterales	Enterobacteriaceae	Escherichia	Escherichia coli	242187	Plasmid	circular	N		Y	N
NZ_AP019653.1	AP019653.1	pVtak1	GCF_009938185.1	SAMD00167059	PRJDB8189	2020-01-06	2572923	Bacteria	Proteobacteria	Gammaproteobacteria	Vibrionales	Vibrionaceae	Vibrio	Vibrio taketomensis	41938	Plasmid	circular	N		N	N
NZ_CP015422.1	CP015422.1	unnamed	GCF_001633145.1	SAMN04903812	PRJNA319729	2016-04-28	35806	Bacteria	Proteobacteria	Alphaproteobacteria	Rhodobacterales	Rhodobacteraceae	Rhodovulum	Rhodovulum sulfidophilum	113522	Plasmid	circular	N		Y	N
NC_013509.1	CP001136.1	pEIB202	GCF_000020865.1	SAMN02603129	PRJNA28539	2009-11-13	498217	Bacteria	Proteobacteria	Gammaproteobacteria	Enterobacterales	Hafniaceae	Edwardsiella	Edwardsiella tarda	43703	Plasmid	circular	N		Y	N
NZ_CP041223.1	CP041223.1	pYT40	GCF_006542605.1	SAMN11104881	PRJNA526617	2019-07-02	2547601	Bacteria	Proteobacteria	Alphaproteobacteria	Sphingomonadales	Erythrobacteraceae	Porphyrobacter	Porphyrobacter sp. YT40	182800	Plasmid	circular	N		N	N
NZ_CP032385.1	CP032385.1	pN53043_1	GCF_003589785.1	SAMN03988299	PRJNA448882	2018-09-24	98360	Bacteria	Proteobacteria	Gammaproteobacteria	Enterobacterales	Enterobacteriaceae	Salmonella	Salmonella enterica	103514	Plasmid	circular	N		N	Y
NZ_CP032386.1	CP032386.1	pN53043_2	GCF_003589785.1	SAMN03988299	PRJNA448882	2018-09-24	98360	Bacteria	Proteobacteria	Gammaproteobacteria	Enterobacterales	Enterobacteriaceae	Salmonella	Salmonella enterica	75390	Plasmid	circular	N		N	N
NC_018022.1	CP003054.1	pMYCCH.01	GCF_000266905.1	SAMN02261374	PRJNA53215	2012-06-12	710421	Bacteria	Actinobacteria	Actinobacteria	Corynebacteriales	Mycobacteriaceae	Mycolicibacterium	Mycolicibacterium chubuense	615278	Plasmid	circular	N		Y	N
NC_018023.1	CP003055.1	pMYCCH.02	GCF_000266905.1	SAMN02261374	PRJNA53215	2012-06-12	710421	Bacteria	Actinobacteria	Actinobacteria	Corynebacteriales	Mycobacteriaceae	Mycolicibacterium	Mycolicibacterium chubuense	143623	Plasmid	circular	N		Y	N
NZ_CP023246.1	CP023246.1	unnamed1	GCF_003568565.1	SAMN07515795	PRJNA398721	2017-09-11	1396	Bacteria	Firmicutes	Bacilli	Bacillales	Bacillaceae	Bacillus	Bacillus cereus	546185	Plasmid	circular	N		N	N
NC_020522.1	CP003886.1	unnamed	GCF_000347615.1	SAMN02604344	PRJNA174371	2013-03-20	1312904	Bacteria	Proteobacteria	Gammaproteobacteria	Legionellales	Legionellaceae	Legionella	Legionella pneumophila	73490	Plasmid	circular	N		Y	N
NZ_CP010345.1	CP010345.1	pECC-1470_100	GCF_000831565.1	SAMN02949644	PRJNA257276	2015-02-03	758831	Bacteria	Proteobacteria	Gammaproteobacteria	Enterobacterales	Enterobacteriaceae	Escherichia	Escherichia coli	100061	Plasmid	circular	N		Y	N
NZ_CP019251.1	CP019251.1	p13KWH46-1	GCF_002951715.1	SAMN06219548	PRJNA361032	2018-02-05	562	Bacteria	Proteobacteria	Gammaproteobacteria	Enterobacterales	Enterobacteriaceae	Escherichia	Escherichia coli	162357	Plasmid	circular	N		N	N
NZ_CP019252.1	CP019252.1	p13KWH46-2	GCF_002951715.1	SAMN06219548	PRJNA361032	2018-02-05	562	Bacteria	Proteobacteria	Gammaproteobacteria	Enterobacterales	Enterobacteriaceae	Escherichia	Escherichia coli	123053	Plasmid	circular	N		N	N
NZ_CP019253.1	CP019253.1	p13KWH46-3	GCF_002951715.1	SAMN06219548	PRJNA361032	2018-02-05	562	Bacteria	Proteobacteria	Gammaproteobacteria	Enterobacterales	Enterobacteriaceae	Escherichia	Escherichia coli	120300	Plasmid	circular	N		N	N
NZ_CP019254.1	CP019254.1	p13KWH46-4	GCF_002951715.1	SAMN06219548	PRJNA361032	2018-02-05	562	Bacteria	Proteobacteria	Gammaproteobacteria	Enterobacterales	Enterobacteriaceae	Escherichia	Escherichia coli	76784	Plasmid	circular	N		N	N
NZ_CP019255.1	CP019255.1	p13KWH46-5	GCF_002951715.1	SAMN06219548	PRJNA361032	2018-02-05	562	Bacteria	Proteobacteria	Gammaproteobacteria	Enterobacterales	Enterobacteriaceae	Escherichia	Escherichia coli	18060	Plasmid	circular	N		N	N
NZ_CP050649.1	CP050649.1	pBIOPOP-3_ALE	GCF_012045365.1	SAMN14446140	PRJNA615057	2020-04-06	1352	Bacteria	Firmicutes	Bacilli	Lactobacillales	Enterococcaceae	Enterococcus	Enterococcus faecium	141022	Plasmid	linear	N		N	N
NZ_CP046066.1	CP046066.1	pTHAF191d_b	GCF_009676865.1	SAMN13091048	PRJNA547984	2019-11-20	2661922	Bacteria	Proteobacteria	Gammaproteobacteria	Vibrionales	Vibrionaceae	Vibrio	Vibrio sp. THAF191d	1847800	Plasmid	circular	N		N	Y
NZ_CP046067.1	CP046067.1	pTHAF191d_c	GCF_009676865.1	SAMN13091048	PRJNA547984	2019-11-20	2661922	Bacteria	Proteobacteria	Gammaproteobacteria	Vibrionales	Vibrionaceae	Vibrio	Vibrio sp. THAF191d	396761	Plasmid	circular	N		N	N
NZ_CP046068.1	CP046068.1	pTHAF191d_d	GCF_009676865.1	SAMN13091048	PRJNA547984	2019-11-20	2661922	Bacteria	Proteobacteria	Gammaproteobacteria	Vibrionales	Vibrionaceae	Vibrio	Vibrio sp. THAF191d	95651	Plasmid	circular	N		N	N
NZ_CP041156.1	CP041156.1	unnamed1	GCF_006740765.1	SAMN12141652		2019-07-08	1396826	Bacteria	Proteobacteria	Alphaproteobacteria	Rhodobacterales	Rhodobacteraceae	Leisingera	Leisingera aquaemixtae	175590	Plasmid	circular	N		N	N
NZ_CP041157.1	CP041157.1	unnamed2	GCF_006740765.1	SAMN12141652		2019-07-08	1396826	Bacteria	Proteobacteria	Alphaproteobacteria	Rhodobacterales	Rhodobacteraceae	Leisingera	Leisingera aquaemixtae	121606	Plasmid	circular	N		N	N
NZ_CP041164.1	CP041164.1	unnamed3	GCF_006740765.1	SAMN12141652		2019-07-08	1396826	Bacteria	Proteobacteria	Alphaproteobacteria	Rhodobacterales	Rhodobacteraceae	Leisingera	Leisingera aquaemixtae	108983	Plasmid	circular	N		N	N
NZ_CP041158.1	CP041158.1	unnamed4	GCF_006740765.1	SAMN12141652		2019-07-08	1396826	Bacteria	Proteobacteria	Alphaproteobacteria	Rhodobacterales	Rhodobacteraceae	Leisingera	Leisingera aquaemixtae	59812	Plasmid	circular	N		N	N
NZ_CP041163.1	CP041163.1	unnamed5	GCF_006740765.1	SAMN12141652		2019-07-08	1396826	Bacteria	Proteobacteria	Alphaproteobacteria	Rhodobacterales	Rhodobacteraceae	Leisingera	Leisingera aquaemixtae	32785	Plasmid	linear	N		N	N
NZ_CP041162.1	CP041162.1	unnamed6	GCF_006740765.1	SAMN12141652		2019-07-08	1396826	Bacteria	Proteobacteria	Alphaproteobacteria	Rhodobacterales	Rhodobacteraceae	Leisingera	Leisingera aquaemixtae	26129	Plasmid	linear	N		N	N
NZ_CP041161.1	CP041161.1	unnamed7	GCF_006740765.1	SAMN12141652		2019-07-08	1396826	Bacteria	Proteobacteria	Alphaproteobacteria	Rhodobacterales	Rhodobacteraceae	Leisingera	Leisingera aquaemixtae	14269	Plasmid	linear	N		N	N
NZ_CP041155.1	CP041155.1	unnamed8	GCF_006740765.1	SAMN12141652		2019-07-08	1396826	Bacteria	Proteobacteria	Alphaproteobacteria	Rhodobacterales	Rhodobacteraceae	Leisingera	Leisingera aquaemixtae	13809	Plasmid	linear	N		N	N
NZ_CP041160.1	CP041160.1	unnamed9	GCF_006740765.1	SAMN12141652		2019-07-08	1396826	Bacteria	Proteobacteria	Alphaproteobacteria	Rhodobacterales	Rhodobacteraceae	Leisingera	Leisingera aquaemixtae	6320	Plasmid	linear	N		N	N
NC_010941.1	CP001093.1	ABB7_B	GCF_000020405.1	SAMN02603888	PRJNA29909	2008-06-10	537457	Bacteria	Proteobacteria	Gammaproteobacteria	Pasteurellales	Pasteurellaceae	Actinobacillus	Actinobacillus pleuropneumoniae	4236	Plasmid	circular	N		Y	N
NC_010942.1	CP001094.1	APP7_A	GCF_000020405.1	SAMN02603888	PRJNA29909	2008-06-10	537457	Bacteria	Proteobacteria	Gammaproteobacteria	Pasteurellales	Pasteurellaceae	Actinobacillus	Actinobacillus pleuropneumoniae	5685	Plasmid	circular	N		Y	N
NC_010940.1	CP001092.1	APP7_C	GCF_000020405.1	SAMN02603888	PRJNA29909	2008-06-10	537457	Bacteria	Proteobacteria	Gammaproteobacteria	Pasteurellales	Pasteurellaceae	Actinobacillus	Actinobacillus pleuropneumoniae	3533	Plasmid	circular	N		Y	N
NC_016858.1	CP002488.1	TY474p1	GCF_000188735.1	SAMN02602988	PRJNA56087	2011-02-10	909946	Bacteria	Proteobacteria	Gammaproteobacteria	Enterobacterales	Enterobacteriaceae	Salmonella	Salmonella enterica	93842	Plasmid	circular	N		Y	N
NC_017675.1	CP002489.1	TY474p2	GCF_000188735.1	SAMN02602988	PRJNA56087	2011-02-10	909946	Bacteria	Proteobacteria	Gammaproteobacteria	Enterobacterales	Enterobacteriaceae	Salmonella	Salmonella enterica	86908	Plasmid	circular	N		Y	N
NC_016859.1	CP002490.1	TY474p3	GCF_000188735.1	SAMN02602988	PRJNA56087	2011-02-10	909946	Bacteria	Proteobacteria	Gammaproteobacteria	Enterobacterales	Enterobacteriaceae	Salmonella	Salmonella enterica	8688	Plasmid	circular	N		Y	N
NZ_CP027589.1	CP027589.1	unnamed1	GCF_003018395.1	SAMN08579605	PRJNA218110	2018-03-26	562	Bacteria	Proteobacteria	Gammaproteobacteria	Enterobacterales	Enterobacteriaceae	Escherichia	Escherichia coli	75065	Plasmid	linear	N		N	N
NZ_CP027590.1	CP027590.1	unnamed2	GCF_003018395.1	SAMN08579605	PRJNA218110	2018-03-26	562	Bacteria	Proteobacteria	Gammaproteobacteria	Enterobacterales	Enterobacteriaceae	Escherichia	Escherichia coli	92449	Plasmid	linear	N		N	N
NZ_CP027592.1	CP027592.1	unnamed3	GCF_003018395.1	SAMN08579605	PRJNA218110	2018-03-26	562	Bacteria	Proteobacteria	Gammaproteobacteria	Enterobacterales	Enterobacteriaceae	Escherichia	Escherichia coli	17880	Plasmid	linear	N		N	N
NZ_CP034431.1	CP034431.1	pLCT2	GCF_009931255.1	SAMN10475296	PRJNA506870	2020-01-27	2493093	Bacteria	Proteobacteria	Alphaproteobacteria	Rhizobiales	Bradyrhizobiaceae	Bradyrhizobium	Bradyrhizobium sp. LCT2	218234	Plasmid	circular	N		N	N
NZ_CP048046.1	CP048046.1	pCM2_1207	GCF_011801225.1	SAMN13899376	PRJNA602584	2020-03-31	1874630	Bacteria	Actinobacteria	Actinobacteria	Micrococcales	Microbacteriaceae	Clavibacter	Clavibacter michiganensis	143075	Plasmid	circular	N		N	Y
NZ_CP008839.1	CP008839.1	pEB01-1	GCF_002287905.1	SAMN07605139	PRJNA213723	2017-09-08	1380360	Bacteria	Firmicutes	Bacilli	Lactobacillales	Lactobacillaceae	Lactobacillus	Lactobacillus gasseri	48922	Plasmid	circular	N		Y	N
NZ_CP008840.1	CP008840.1	pEB01-2	GCF_002287905.1	SAMN07605139	PRJNA213723	2017-09-08	1380360	Bacteria	Firmicutes	Bacilli	Lactobacillales	Lactobacillaceae	Lactobacillus	Lactobacillus gasseri	35660	Plasmid	circular	N		Y	N
NZ_CP041714.1	CP041714.1	unnamed1	GCF_004766445.2	SAMN11233594	PRJNA528641	2019-07-26	45065	Bacteria	Proteobacteria	Gammaproteobacteria	Legionellales	Legionellaceae	Legionella	Legionella geestiana	53300	Plasmid	circular	N		N	N
NZ_CP041715.1	CP041715.1	unnamed2	GCF_004766445.2	SAMN11233594	PRJNA528641	2019-07-26	45065	Bacteria	Proteobacteria	Gammaproteobacteria	Legionellales	Legionellaceae	Legionella	Legionella geestiana	13794	Plasmid	circular	N		N	N
NZ_CP010853.1	CP010853.1	pXO1	GCF_000875715.1	SAMN02999504	PRJNA257008	2015-02-13	1392	Bacteria	Firmicutes	Bacilli	Bacillales	Bacillaceae	Bacillus	Bacillus anthracis	181663	Plasmid	circular	N		Y	N
NZ_CP010854.1	CP010854.1	pXO2	GCF_000875715.1	SAMN02999504	PRJNA257008	2015-02-13	1392	Bacteria	Firmicutes	Bacilli	Bacillales	Bacillaceae	Bacillus	Bacillus anthracis	95135	Plasmid	circular	N		Y	N
NC_013453.1	CP001784.1	pAVX	GCF_000024585.1	SAMN02604165	PRJNA39547	2009-10-27	681288	Bacteria	Firmicutes	Bacilli	Bacillales	Staphylococcaceae	Staphylococcus	Staphylococcus aureus	17256	Plasmid	circular	N		Y	N
NC_013451.1	CP001782.1	pAVY	GCF_000024585.1	SAMN02604165	PRJNA39547	2009-10-27	681288	Bacteria	Firmicutes	Bacilli	Bacillales	Staphylococcaceae	Staphylococcus	Staphylococcus aureus	1442	Plasmid	circular	N		Y	N
NC_013452.1	CP001783.1	pT181	GCF_000024585.1	SAMN02604165	PRJNA39547	2009-10-27	681288	Bacteria	Firmicutes	Bacilli	Bacillales	Staphylococcaceae	Staphylococcus	Staphylococcus aureus	4440	Plasmid	circular	N		Y	N
NZ_CP022357.1	CP022357.1	p1	GCF_002216855.1	SAMN07329764	PRJNA393364	2017-07-12	1755811	Bacteria	Proteobacteria	Gammaproteobacteria	Vibrionales	Vibrionaceae	Paraphotobacterium	Paraphotobacterium marinum	5539	Plasmid	circular	N		Y	N
NZ_CP018859.1	CP018859.1	pLH201.1	GCF_001922105.1	SAMN05823148	PRJNA344031	2016-12-27	611301	Bacteria	Proteobacteria	Gammaproteobacteria	Xanthomonadales	Xanthomonadaceae	Xanthomonas	Xanthomonas citri	213737	Plasmid	circular	N		Y	N
NZ_CP018860.1	CP018860.1	pLH201.2	GCF_001922105.1	SAMN05823148	PRJNA344031	2016-12-27	611301	Bacteria	Proteobacteria	Gammaproteobacteria	Xanthomonadales	Xanthomonadaceae	Xanthomonas	Xanthomonas citri	92707	Plasmid	circular	N		Y	N
NZ_CP032919.1	CP032919.1	pAt15955	GCF_003666465.1	SAMN10169496	PRJNA494475	2018-10-18	358	Bacteria	Proteobacteria	Alphaproteobacteria	Rhizobiales	Rhizobiaceae	Agrobacterium	Agrobacterium tumefaciens	814493	Plasmid	circular	N		N	N
NZ_CP032920.1	CP032920.1	pTi15955	GCF_003666465.1	SAMN10169496	PRJNA494475	2018-10-18	358	Bacteria	Proteobacteria	Alphaproteobacteria	Rhizobiales	Rhizobiaceae	Agrobacterium	Agrobacterium tumefaciens	194263	Plasmid	circular	N		N	N
NZ_CP028327.1	CP028327.1	p1	GCF_003028835.1	SAMN08628867	PRJNA436630	2018-04-02	2108362	Bacteria	Firmicutes	Bacilli	Lactobacillales	Lactobacillaceae	Lactobacillus	Lactobacillus sp. D1501	9411	Plasmid	circular	N		N	N
NZ_CP028328.1	CP028328.1	p2	GCF_003028835.1	SAMN08628867	PRJNA436630	2018-04-02	2108362	Bacteria	Firmicutes	Bacilli	Lactobacillales	Lactobacillaceae	Lactobacillus	Lactobacillus sp. D1501	9209	Plasmid	circular	N		N	N
NZ_CP028329.1	CP028329.1	p3	GCF_003028835.1	SAMN08628867	PRJNA436630	2018-04-02	2108362	Bacteria	Firmicutes	Bacilli	Lactobacillales	Lactobacillaceae	Lactobacillus	Lactobacillus sp. D1501	49442	Plasmid	circular	N		N	Y
NZ_CP020886.1	CP020886.1	unnamed1	GCF_002139955.1	SAMN06685654	PRJNA381640	2017-05-15	611301	Bacteria	Proteobacteria	Gammaproteobacteria	Xanthomonadales	Xanthomonadaceae	Xanthomonas	Xanthomonas citri	123557	Plasmid	circular	N		Y	N
NZ_CP020887.1	CP020887.1	unnamed2	GCF_002139955.1	SAMN06685654	PRJNA381640	2017-05-15	611301	Bacteria	Proteobacteria	Gammaproteobacteria	Xanthomonadales	Xanthomonadaceae	Xanthomonas	Xanthomonas citri	61170	Plasmid	circular	N		Y	N
NZ_CP020888.1	CP020888.1	unnamed3	GCF_002139955.1	SAMN06685654	PRJNA381640	2017-05-15	611301	Bacteria	Proteobacteria	Gammaproteobacteria	Xanthomonadales	Xanthomonadaceae	Xanthomonas	Xanthomonas citri	48956	Plasmid	circular	N		Y	N
NZ_CP011480.1	CP011480.1	unnamed_1	GCF_001011155.1	SAMN03375744	PRJNA276494	2015-05-21	1620421	Bacteria	Proteobacteria	Alphaproteobacteria	Rhizobiales	Phyllobacteriaceae	Hoeflea	Hoeflea sp. IMCC20628	154071	Plasmid	circular	N		Y	N
NZ_CP011481.1	CP011481.1	unnamed_2	GCF_001011155.1	SAMN03375744	PRJNA276494	2015-05-21	1620421	Bacteria	Proteobacteria	Alphaproteobacteria	Rhizobiales	Phyllobacteriaceae	Hoeflea	Hoeflea sp. IMCC20628	123420	Plasmid	circular	N		Y	N
NZ_CP047836.1	CP047836.1	unnamed	GCF_009912555.1	SAMN11175619	PRJNA528186	2020-01-22	1280	Bacteria	Firmicutes	Bacilli	Bacillales	Staphylococcaceae	Staphylococcus	Staphylococcus aureus	17328	Plasmid	circular	N		N	N
NZ_CP022456.1	CP022456.1	unnamed1	GCF_002224605.1	SAMN06843645	PRJNA218110	2017-07-24	624	Bacteria	Proteobacteria	Gammaproteobacteria	Enterobacterales	Enterobacteriaceae	Shigella	Shigella sonnei	87762	Plasmid	circular	N		Y	N
NZ_CP050809.1	CP050809.1	pLBP443	GCF_012109355.1	SAMN14478475	PRJNA615955	2020-04-07	1590	Bacteria	Firmicutes	Bacilli	Lactobacillales	Lactobacillaceae	Lactobacillus	Lactobacillus plantarum	44357	Plasmid	circular	N		N	N
NZ_CP050808.1	CP050808.1	pLBP458	GCF_012109355.1	SAMN14478475	PRJNA615955	2020-04-07	1590	Bacteria	Firmicutes	Bacilli	Lactobacillales	Lactobacillaceae	Lactobacillus	Lactobacillus plantarum	45820	Plasmid	circular	N		N	N
NZ_CP050807.1	CP050807.1	pLBP511	GCF_012109355.1	SAMN14478475	PRJNA615955	2020-04-07	1590	Bacteria	Firmicutes	Bacilli	Lactobacillales	Lactobacillaceae	Lactobacillus	Lactobacillus plantarum	51115	Plasmid	circular	N		N	N
NZ_CP050806.1	CP050806.1	pLBP752	GCF_012109355.1	SAMN14478475	PRJNA615955	2020-04-07	1590	Bacteria	Firmicutes	Bacilli	Lactobacillales	Lactobacillaceae	Lactobacillus	Lactobacillus plantarum	75282	Plasmid	circular	N		N	N
NZ_CP028184.1	CP028184.1	pGMI16-004	GCF_003030165.1	SAMN08663437	PRJNA243331	2018-04-02	1639	Bacteria	Firmicutes	Bacilli	Bacillales	Listeriaceae	Listeria	Listeria monocytogenes	62214	Plasmid	circular	N		N	N
NZ_CP051734.1	CP051734.1	pSCU-109-1	GCF_012934495.1	SAMN14609774	PRJNA624897	2020-04-30	562	Bacteria	Proteobacteria	Gammaproteobacteria	Enterobacterales	Enterobacteriaceae	Escherichia	Escherichia coli	110400	Plasmid	circular	N		N	N
NZ_CP020404.1	CP020404.1	unnamed1	GCF_002073255.2	SAMN04875555	PRJNA231221	2018-03-01	747	Bacteria	Proteobacteria	Gammaproteobacteria	Pasteurellales	Pasteurellaceae	Pasteurella	Pasteurella multocida	3742	Plasmid	circular	N		Y	N
NZ_CP027256.1	CP027256.1	unnamed1	GCF_002996665.1	SAMN08619547	PRJNA436212	2018-03-14	562	Bacteria	Proteobacteria	Gammaproteobacteria	Enterobacterales	Enterobacteriaceae	Escherichia	Escherichia coli	103336	Plasmid	circular	N		N	N
NZ_CP027257.1	CP027257.1	unnamed2	GCF_002996665.1	SAMN08619547	PRJNA436212	2018-03-14	562	Bacteria	Proteobacteria	Gammaproteobacteria	Enterobacterales	Enterobacteriaceae	Escherichia	Escherichia coli	31229	Plasmid	circular	N		N	N
NZ_CP027258.1	CP027258.1	unnamed3	GCF_002996665.1	SAMN08619547	PRJNA436212	2018-03-14	562	Bacteria	Proteobacteria	Gammaproteobacteria	Enterobacterales	Enterobacteriaceae	Escherichia	Escherichia coli	31467	Plasmid	circular	N		N	N
NZ_CP027259.1	CP027259.1	unnamed4	GCF_002996665.1	SAMN08619547	PRJNA436212	2018-03-14	562	Bacteria	Proteobacteria	Gammaproteobacteria	Enterobacterales	Enterobacteriaceae	Escherichia	Escherichia coli	6812	Plasmid	circular	N		N	N
NZ_CP049812.1	CP049812.1	unnamed1	GCF_011290545.1	SAMN14278080	PRJNA610143	2020-03-15	2715211	Bacteria	Proteobacteria	Alphaproteobacteria	Rhodobacterales	Rhodobacteraceae	Monaibacterium	Monaibacterium sp. ALG8	12229	Plasmid	circular	N		N	N
NZ_CP049813.1	CP049813.1	unnamed2	GCF_011290545.1	SAMN14278080	PRJNA610143	2020-03-15	2715211	Bacteria	Proteobacteria	Alphaproteobacteria	Rhodobacterales	Rhodobacteraceae	Monaibacterium	Monaibacterium sp. ALG8	132559	Plasmid	circular	N		N	Y
NZ_CP049814.1	CP049814.1	unnamed3	GCF_011290545.1	SAMN14278080	PRJNA610143	2020-03-15	2715211	Bacteria	Proteobacteria	Alphaproteobacteria	Rhodobacterales	Rhodobacteraceae	Monaibacterium	Monaibacterium sp. ALG8	135999	Plasmid	circular	N		N	N
NZ_CP049815.1	CP049815.1	unnamed4	GCF_011290545.1	SAMN14278080	PRJNA610143	2020-03-15	2715211	Bacteria	Proteobacteria	Alphaproteobacteria	Rhodobacterales	Rhodobacteraceae	Monaibacterium	Monaibacterium sp. ALG8	151263	Plasmid	circular	N		N	Y
NZ_CP049816.1	CP049816.1	unnamed5	GCF_011290545.1	SAMN14278080	PRJNA610143	2020-03-15	2715211	Bacteria	Proteobacteria	Alphaproteobacteria	Rhodobacterales	Rhodobacteraceae	Monaibacterium	Monaibacterium sp. ALG8	33885	Plasmid	circular	N		N	N
NZ_CP049817.1	CP049817.1	unnamed6	GCF_011290545.1	SAMN14278080	PRJNA610143	2020-03-15	2715211	Bacteria	Proteobacteria	Alphaproteobacteria	Rhodobacterales	Rhodobacteraceae	Monaibacterium	Monaibacterium sp. ALG8	73129	Plasmid	circular	N		N	N
NC_021845.1	CP006056.1	unnamed	GCF_000430125.1	SAMN01832088	PRJNA184141	2013-07-16	1271863	Bacteria	Proteobacteria	Gammaproteobacteria	Enterobacterales	Enterobacteriaceae	Salmonella	Salmonella enterica	166668	Plasmid	circular	N		Y	N
NC_021819.1	CP006057.1	unnamed2	GCF_000430125.1	SAMN01832088	PRJNA184141	2013-07-16	1271863	Bacteria	Proteobacteria	Gammaproteobacteria	Enterobacterales	Enterobacteriaceae	Salmonella	Salmonella enterica	122863	Plasmid	circular	N		Y	N
NZ_CP023544.1	CP023544.1	pCFSAN032806	GCF_002407125.1	SAMN03580887	PRJNA309864	2017-10-02	197	Bacteria	Proteobacteria	Epsilonproteobacteria	Campylobacterales	Campylobacteraceae	Campylobacter	Campylobacter jejuni	55132	Plasmid	circular	N		N	N
NZ_LT882487.1	LT882487.1	2	GCF_900185485.1	SAMEA104109193	PRJEB21155	2017-06-06	90370	Bacteria	Proteobacteria	Gammaproteobacteria	Enterobacterales	Enterobacteriaceae	Salmonella	Salmonella enterica	79940	Plasmid	linear	N		Y	N
NZ_CP022367.1	CP022367.1	TSH58_p02	GCF_003119115.1	SAMN07274316	PRJNA391730	2018-05-11	664962	Bacteria	Proteobacteria	Alphaproteobacteria	Rhodospirillales	Rhodospirillaceae	Azospirillum	Azospirillum sp. TSH58	1910929	Plasmid	circular	N		N	N
NZ_CP022363.1	CP022363.1	TSH58_p03	GCF_003119115.1	SAMN07274316	PRJNA391730	2018-05-11	664962	Bacteria	Proteobacteria	Alphaproteobacteria	Rhodospirillales	Rhodospirillaceae	Azospirillum	Azospirillum sp. TSH58	836998	Plasmid	circular	N		N	N
NZ_CP022366.1	CP022366.1	TSH58_p04	GCF_003119115.1	SAMN07274316	PRJNA391730	2018-05-11	664962	Bacteria	Proteobacteria	Alphaproteobacteria	Rhodospirillales	Rhodospirillaceae	Azospirillum	Azospirillum sp. TSH58	660876	Plasmid	circular	N		N	N
NZ_CP022369.1	CP022369.1	TSH58_p05	GCF_003119115.1	SAMN07274316	PRJNA391730	2018-05-11	664962	Bacteria	Proteobacteria	Alphaproteobacteria	Rhodospirillales	Rhodospirillaceae	Azospirillum	Azospirillum sp. TSH58	568757	Plasmid	circular	N		N	N
NZ_CP022365.1	CP022365.1	TSH58_p06	GCF_003119115.1	SAMN07274316	PRJNA391730	2018-05-11	664962	Bacteria	Proteobacteria	Alphaproteobacteria	Rhodospirillales	Rhodospirillaceae	Azospirillum	Azospirillum sp. TSH58	200555	Plasmid	circular	N		N	N
NZ_CP022368.1	CP022368.1	TSH58_p07	GCF_003119115.1	SAMN07274316	PRJNA391730	2018-05-11	664962	Bacteria	Proteobacteria	Alphaproteobacteria	Rhodospirillales	Rhodospirillaceae	Azospirillum	Azospirillum sp. TSH58	45608	Plasmid	circular	N		N	N
NZ_CP051475.1	CP051475.1	pVB2107_1	GCF_012935185.1	SAMN14414778	PRJNA613681	2020-04-30	470	Bacteria	Proteobacteria	Gammaproteobacteria	Pseudomonadales	Moraxellaceae	Acinetobacter	Acinetobacter baumannii	8731	Plasmid	circular	N		N	N
NZ_CP051476.1	CP051476.1	pVB2107_2	GCF_012935185.1	SAMN14414778	PRJNA613681	2020-04-30	470	Bacteria	Proteobacteria	Gammaproteobacteria	Pseudomonadales	Moraxellaceae	Acinetobacter	Acinetobacter baumannii	6974	Plasmid	circular	N		N	N
NZ_CP051477.1	CP051477.1	pVB2107_3	GCF_012935185.1	SAMN14414778	PRJNA613681	2020-04-30	470	Bacteria	Proteobacteria	Gammaproteobacteria	Pseudomonadales	Moraxellaceae	Acinetobacter	Acinetobacter baumannii	3432	Plasmid	circular	N		N	N
NZ_CP042979.1	CP042979.1	unnamed1	GCF_008370775.1	SAMN12588114	PRJNA533747	2019-09-12	424720	Bacteria	Proteobacteria	Gammaproteobacteria	Enterobacterales	Enterobacteriaceae	Shigella	Shigella flexneri	3990	Plasmid	circular	N		N	N
NZ_CP042978.1	CP042978.1	unnamed2	GCF_008370775.1	SAMN12588114	PRJNA533747	2019-09-12	424720	Bacteria	Proteobacteria	Gammaproteobacteria	Enterobacterales	Enterobacteriaceae	Shigella	Shigella flexneri	3128	Plasmid	circular	N		N	N
NZ_CP024099.1	CP024099.1	pCh38_53	GCF_002250885.2	SAMN07367963	PRJNA394959	2018-05-18	580165	Bacteria	Firmicutes	Bacilli	Bacillales	Bacillaceae	Bacillus	Bacillus cytotoxicus	53101	Plasmid	circular	N		N	N
NZ_CP024100.1	CP024100.1	pCh38_83	GCF_002250885.2	SAMN07367963	PRJNA394959	2018-05-18	580165	Bacteria	Firmicutes	Bacilli	Bacillales	Bacillaceae	Bacillus	Bacillus cytotoxicus	83528	Plasmid	circular	N		N	N
NZ_CP009299.1	CP009299.1	unnamed	GCF_000832385.1	SAMN03010435	PRJNA236486	2015-02-05	1454382	Bacteria	Firmicutes	Bacilli	Bacillales	Bacillaceae	Bacillus	Bacillus cereus	210673	Plasmid	circular	N		Y	N
NZ_CP015038.1	CP015038.1	pBcp895-1	GCF_001606135.1	SAMN04574071	PRJNA316047	2016-04-04	95486	Bacteria	Proteobacteria	Betaproteobacteria	Burkholderiales	Burkholderiaceae	Burkholderia	Burkholderia cenocepacia	199812	Plasmid	circular	N		Y	N
NZ_CP044072.1	CP044072.1	unnamed1	GCF_008693825.1	SAMN11056372	PRJNA231221	2019-09-25	47885	Bacteria	Proteobacteria	Gammaproteobacteria	Pseudomonadales	Pseudomonadaceae	Pseudomonas	Pseudomonas oryzihabitans	132067	Plasmid	circular	N		N	Y
NZ_CP044073.1	CP044073.1	unnamed2	GCF_008693825.1	SAMN11056372	PRJNA231221	2019-09-25	47885	Bacteria	Proteobacteria	Gammaproteobacteria	Pseudomonadales	Pseudomonadaceae	Pseudomonas	Pseudomonas oryzihabitans	183433	Plasmid	circular	N		N	N
NZ_CP009562.1	CP009562.1	pCVM22513	GCF_000272735.4	SAMN01805325	PRJNA49635	2015-03-12	796732	Bacteria	Proteobacteria	Gammaproteobacteria	Enterobacterales	Enterobacteriaceae	Salmonella	Salmonella enterica	120346	Plasmid	circular	N		Y	N
NZ_CP030828.1	CP030828.1	pNCHU2750a	GCF_003597675.1	SAMN05440177	PRJNA334364	2018-09-26	1825976	Bacteria	Proteobacteria	Alphaproteobacteria	Rhizobiales	Rhizobiaceae	Neorhizobium	Neorhizobium sp. NCHU2750	764863	Plasmid	circular	N		N	N
NZ_CP030829.1	CP030829.1	pNCHU2750b	GCF_003597675.1	SAMN05440177	PRJNA334364	2018-09-26	1825976	Bacteria	Proteobacteria	Alphaproteobacteria	Rhizobiales	Rhizobiaceae	Neorhizobium	Neorhizobium sp. NCHU2750	448010	Plasmid	circular	N		N	N
NZ_CP030830.1	CP030830.1	pNCHU2750c	GCF_003597675.1	SAMN05440177	PRJNA334364	2018-09-26	1825976	Bacteria	Proteobacteria	Alphaproteobacteria	Rhizobiales	Rhizobiaceae	Neorhizobium	Neorhizobium sp. NCHU2750	380325	Plasmid	circular	N		N	N
NZ_CP030832.1	CP030832.1	pNCHU2750d	GCF_003597675.1	SAMN05440177	PRJNA334364	2018-09-26	1825976	Bacteria	Proteobacteria	Alphaproteobacteria	Rhizobiales	Rhizobiaceae	Neorhizobium	Neorhizobium sp. NCHU2750	200147	Plasmid	circular	N		N	N
NZ_CP030833.1	CP030833.1	pNCHU2750e	GCF_003597675.1	SAMN05440177	PRJNA334364	2018-09-26	1825976	Bacteria	Proteobacteria	Alphaproteobacteria	Rhizobiales	Rhizobiaceae	Neorhizobium	Neorhizobium sp. NCHU2750	16037	Plasmid	circular	N		N	N
NZ_CP030831.1	CP030831.1	pTiNCHU2750	GCF_003597675.1	SAMN05440177	PRJNA334364	2018-09-26	1825976	Bacteria	Proteobacteria	Alphaproteobacteria	Rhizobiales	Rhizobiaceae	Neorhizobium	Neorhizobium sp. NCHU2750	222464	Plasmid	circular	N		N	N
NZ_CP039196.1	CP039196.1	unnamed1	GCF_009709375.1	SAMN11338694	PRJNA530903	2019-11-26	1238	Bacteria	Proteobacteria	Gammaproteobacteria	Thiotrichales	Piscirickettsiaceae	Piscirickettsia	Piscirickettsia salmonis	158207	Plasmid	circular	N		N	N
NZ_CP039197.1	CP039197.1	unnamed2	GCF_009709375.1	SAMN11338694	PRJNA530903	2019-11-26	1238	Bacteria	Proteobacteria	Gammaproteobacteria	Thiotrichales	Piscirickettsiaceae	Piscirickettsia	Piscirickettsia salmonis	82130	Plasmid	circular	N		N	N
NZ_CP039198.1	CP039198.1	unnamed3	GCF_009709375.1	SAMN11338694	PRJNA530903	2019-11-26	1238	Bacteria	Proteobacteria	Gammaproteobacteria	Thiotrichales	Piscirickettsiaceae	Piscirickettsia	Piscirickettsia salmonis	39335	Plasmid	circular	N		N	N
NZ_CP039199.1	CP039199.1	unnamed4	GCF_009709375.1	SAMN11338694	PRJNA530903	2019-11-26	1238	Bacteria	Proteobacteria	Gammaproteobacteria	Thiotrichales	Piscirickettsiaceae	Piscirickettsia	Piscirickettsia salmonis	32167	Plasmid	circular	N		N	N
NZ_CP039200.1	CP039200.1	unnamed5	GCF_009709375.1	SAMN11338694	PRJNA530903	2019-11-26	1238	Bacteria	Proteobacteria	Gammaproteobacteria	Thiotrichales	Piscirickettsiaceae	Piscirickettsia	Piscirickettsia salmonis	31951	Plasmid	circular	N		N	N
NZ_CP020990.1	CP020990.1	pA	GCF_002759195.1	SAMN06829860	PRJNA384180	2017-11-07	473423	Bacteria	Proteobacteria	Gammaproteobacteria	Xanthomonadales	Xanthomonadaceae	Xanthomonas	Xanthomonas citri	66844	Plasmid	circular	N		N	N
NZ_CP016897.1	CP016897.1	pGFJ1	GCF_001953195.1	SAMN05554081	PRJNA336080	2017-01-17	487316	Bacteria	Proteobacteria	Gammaproteobacteria	Pseudomonadales	Moraxellaceae	Acinetobacter	Acinetobacter soli	86373	Plasmid	circular	N		Y	N
NZ_CP016898.1	CP016898.1	pGFJ2	GCF_001953195.1	SAMN05554081	PRJNA336080	2017-01-17	487316	Bacteria	Proteobacteria	Gammaproteobacteria	Pseudomonadales	Moraxellaceae	Acinetobacter	Acinetobacter soli	78649	Plasmid	circular	N		Y	N
NZ_CP016899.1	CP016899.1	pGFJ3	GCF_001953195.1	SAMN05554081	PRJNA336080	2017-01-17	487316	Bacteria	Proteobacteria	Gammaproteobacteria	Pseudomonadales	Moraxellaceae	Acinetobacter	Acinetobacter soli	10453	Plasmid	circular	N		Y	N
NZ_CP016900.1	CP016900.1	pGFJ4	GCF_001953195.1	SAMN05554081	PRJNA336080	2017-01-17	487316	Bacteria	Proteobacteria	Gammaproteobacteria	Pseudomonadales	Moraxellaceae	Acinetobacter	Acinetobacter soli	9416	Plasmid	circular	N		Y	N
NZ_CP016901.1	CP016901.1	pGFJ5	GCF_001953195.1	SAMN05554081	PRJNA336080	2017-01-17	487316	Bacteria	Proteobacteria	Gammaproteobacteria	Pseudomonadales	Moraxellaceae	Acinetobacter	Acinetobacter soli	5086	Plasmid	circular	N		Y	N
NZ_CP016902.1	CP016902.1	pGFJ6	GCF_001953195.1	SAMN05554081	PRJNA336080	2017-01-17	487316	Bacteria	Proteobacteria	Gammaproteobacteria	Pseudomonadales	Moraxellaceae	Acinetobacter	Acinetobacter soli	4066	Plasmid	circular	N		Y	N
NZ_CP016903.1	CP016903.1	pGFJ7	GCF_001953195.1	SAMN05554081	PRJNA336080	2017-01-17	487316	Bacteria	Proteobacteria	Gammaproteobacteria	Pseudomonadales	Moraxellaceae	Acinetobacter	Acinetobacter soli	4008	Plasmid	circular	N		Y	N
NZ_CP023850.1	CP023850.1	p4_0.1	GCF_003856615.1	SAMN07760930	PRJNA413669	2018-12-03	562	Bacteria	Proteobacteria	Gammaproteobacteria	Enterobacterales	Enterobacteriaceae	Escherichia	Escherichia coli	138672	Plasmid	circular	N		N	N
NZ_CP023851.1	CP023851.1	p4_0.2	GCF_003856615.1	SAMN07760930	PRJNA413669	2018-12-03	562	Bacteria	Proteobacteria	Gammaproteobacteria	Enterobacterales	Enterobacteriaceae	Escherichia	Escherichia coli	110452	Plasmid	circular	N		N	N
NZ_CP023852.1	CP023852.1	p4_0.3	GCF_003856615.1	SAMN07760930	PRJNA413669	2018-12-03	562	Bacteria	Proteobacteria	Gammaproteobacteria	Enterobacterales	Enterobacteriaceae	Escherichia	Escherichia coli	10612	Plasmid	circular	N		N	N
NZ_CP047860.1	CP047860.1	unnamed	GCF_009913095.1	SAMN11175593	PRJNA528186	2020-01-22	1280	Bacteria	Firmicutes	Bacilli	Bacillales	Staphylococcaceae	Staphylococcus	Staphylococcus aureus	27268	Plasmid	circular	N		N	N
NZ_CP032688.1	CP032688.1	pRCCGE531a	GCF_003627795.1	SAMN10118218	PRJNA492910	2018-10-09	2364271	Bacteria	Proteobacteria	Alphaproteobacteria	Rhizobiales	Rhizobiaceae	Rhizobium	Rhizobium sp. CCGE531	304634	Plasmid	circular	N		N	N
NZ_CP032687.1	CP032687.1	pRCCGE531b	GCF_003627795.1	SAMN10118218	PRJNA492910	2018-10-09	2364271	Bacteria	Proteobacteria	Alphaproteobacteria	Rhizobiales	Rhizobiaceae	Rhizobium	Rhizobium sp. CCGE531	577596	Plasmid	circular	N		N	N
NZ_CP032686.1	CP032686.1	pRCCGE531c	GCF_003627795.1	SAMN10118218	PRJNA492910	2018-10-09	2364271	Bacteria	Proteobacteria	Alphaproteobacteria	Rhizobiales	Rhizobiaceae	Rhizobium	Rhizobium sp. CCGE531	756635	Plasmid	circular	N		N	N
NZ_CP032685.1	CP032685.1	pRCCGE531d	GCF_003627795.1	SAMN10118218	PRJNA492910	2018-10-09	2364271	Bacteria	Proteobacteria	Alphaproteobacteria	Rhizobiales	Rhizobiaceae	Rhizobium	Rhizobium sp. CCGE531	1460465	Plasmid	circular	N		N	N
NZ_CP044217.1	CP044217.1	unnamed	GCF_008727715.1	SAMN12645991		2019-09-29	2725666	Bacteria	Proteobacteria	Alphaproteobacteria	Rhizobiales	Phyllobacteriaceae	Mesorhizobium	Mesorhizobium sp. NIBRBAC000500504	293638	Plasmid	circular	N		N	N
NZ_CP030151.1	CP030151.1	pDSYZ	GCF_003285085.1	SAMN09354865	PRJNA474548	2018-07-01	492670	Bacteria	Firmicutes	Bacilli	Bacillales	Bacillaceae	Bacillus	Bacillus velezensis	62485	Plasmid	circular	N		N	Y
NZ_CP029990.1	CP029990.1	pSA20121591.1	GCF_003324755.1	SAMN09237644	PRJNA354244	2018-07-17	1192842	Bacteria	Proteobacteria	Gammaproteobacteria	Enterobacterales	Enterobacteriaceae	Salmonella	Salmonella enterica	121189	Plasmid	circular	N		N	Y
NZ_AP012542.1	AP012542.1	pLBPC-1	GCF_000829035.1	SAMD00010723	PRJDB478	2013-08-14	1226298	Bacteria	Firmicutes	Bacilli	Lactobacillales	Lactobacillaceae	Lactobacillus	Lactobacillus paracasei	11154	Plasmid	circular	N		Y	N
NZ_AP012543.1	AP012543.1	pLBPC-2	GCF_000829035.1	SAMD00010723	PRJDB478	2013-08-14	1226298	Bacteria	Firmicutes	Bacilli	Lactobacillales	Lactobacillaceae	Lactobacillus	Lactobacillus paracasei	10775	Plasmid	circular	N		Y	N
NZ_CP047834.1	CP047834.1	unnamed	GCF_009912255.1	SAMN11175620	PRJNA528186	2020-01-22	1280	Bacteria	Firmicutes	Bacilli	Bacillales	Staphylococcaceae	Staphylococcus	Staphylococcus aureus	8034	Plasmid	circular	N		N	N
NC_011526.1	CP001021.1	pQpRS_K_Q154	GCF_000019885.1	SAMN02603767	PRJNA19139	2008-11-06	434924	Bacteria	Proteobacteria	Gammaproteobacteria	Legionellales	Coxiellaceae	Coxiella	Coxiella burnetii	39280	Plasmid	circular	N		Y	N
NZ_AP017960.1	AP017960.1	plasmid1	GCF_002356215.1	SAMD00051107	PRJDB4740	2017-02-08	1827144	Bacteria	Cyanobacteria	-	Synechococcales	Synechococcaceae	Synechococcus	Synechococcus sp. NIES-970	138469	Plasmid	circular	N		N	N
NZ_AP017961.1	AP017961.1	plasmid2	GCF_002356215.1	SAMD00051107	PRJDB4740	2017-02-08	1827144	Bacteria	Cyanobacteria	-	Synechococcales	Synechococcaceae	Synechococcus	Synechococcus sp. NIES-970	65838	Plasmid	circular	N		N	N
NZ_AP017962.1	AP017962.1	plasmid3	GCF_002356215.1	SAMD00051107	PRJDB4740	2017-02-08	1827144	Bacteria	Cyanobacteria	-	Synechococcales	Synechococcaceae	Synechococcus	Synechococcus sp. NIES-970	65624	Plasmid	circular	N		N	N
NZ_AP017963.1	AP017963.1	plasmid4	GCF_002356215.1	SAMD00051107	PRJDB4740	2017-02-08	1827144	Bacteria	Cyanobacteria	-	Synechococcales	Synechococcaceae	Synechococcus	Synechococcus sp. NIES-970	17389	Plasmid	circular	N		N	N
NZ_CP009570.1	CP009570.1	pCVMN1543	GCF_000272835.4	SAMN01816118	PRJNA49975	2015-03-12	858307	Bacteria	Proteobacteria	Gammaproteobacteria	Enterobacterales	Enterobacteriaceae	Salmonella	Salmonella enterica	118585	Plasmid	circular	N		Y	N
NC_012579.1	CP001216.1	pX01	GCF_000021445.1	SAMN02603931	PRJNA31329	2009-04-20	568206	Bacteria	Firmicutes	Bacilli	Bacillales	Bacillaceae	Bacillus	Bacillus anthracis	181773	Plasmid	circular	N		Y	N
NC_012577.1	CP001214.1	pX02	GCF_000021445.1	SAMN02603931	PRJNA31329	2009-04-20	568206	Bacteria	Firmicutes	Bacilli	Bacillales	Bacillaceae	Bacillus	Bacillus anthracis	94875	Plasmid	circular	N		Y	N
NZ_CP026833.1	CP026833.1	unnamed	GCF_002950075.1	SAMN01916923	PRJNA218110	2018-02-23	622	Bacteria	Proteobacteria	Gammaproteobacteria	Enterobacterales	Enterobacteriaceae	Shigella	Shigella dysenteriae	224419	Plasmid	circular	N		N	Y
NZ_CP006588.1	CP006588.1	pHA	GCF_000737515.1	SAMN02988321	PRJNA210966	2014-08-04	1356852	Bacteria	Bacteroidetes	Cytophagia	Cytophagales	Hymenobacteraceae	Hymenobacter	Hymenobacter sp. APR13	121544	Plasmid	circular	N		Y	N
NZ_CP006589.1	CP006589.1	pHB	GCF_000737515.1	SAMN02988321	PRJNA210966	2014-08-04	1356852	Bacteria	Bacteroidetes	Cytophagia	Cytophagales	Hymenobacteraceae	Hymenobacter	Hymenobacter sp. APR13	14081	Plasmid	circular	N		Y	N
NZ_CP006590.1	CP006590.1	pHC	GCF_000737515.1	SAMN02988321	PRJNA210966	2014-08-04	1356852	Bacteria	Bacteroidetes	Cytophagia	Cytophagales	Hymenobacteraceae	Hymenobacter	Hymenobacter sp. APR13	3975	Plasmid	circular	N		Y	N
NZ_CP017997.1	CP017997.1	unnamed1	GCF_001951175.1	SAMN05893358	PRJNA344515	2017-01-13	392416	Bacteria	Firmicutes	Bacilli	Lactobacillales	Lactobacillaceae	Lactobacillus	Lactobacillus crustorum	46788	Plasmid	circular	N		Y	N
NZ_CP017998.1	CP017998.1	unnamed2	GCF_001951175.1	SAMN05893358	PRJNA344515	2017-01-13	392416	Bacteria	Firmicutes	Bacilli	Lactobacillales	Lactobacillaceae	Lactobacillus	Lactobacillus crustorum	8220	Plasmid	circular	N		Y	N
NZ_CP019982.1	CP019982.1	pLDW-12	GCF_002982135.1	SAMN06447728	PRJNA376812	2018-03-08	114090	Bacteria	Firmicutes	Bacilli	Lactobacillales	Lactobacillaceae	Pediococcus	Pediococcus inopinatus	89354	Plasmid	circular	N		N	Y
NZ_CP019983.1	CP019983.1	pLDW-13	GCF_002982135.1	SAMN06447728	PRJNA376812	2018-03-08	114090	Bacteria	Firmicutes	Bacilli	Lactobacillales	Lactobacillaceae	Pediococcus	Pediococcus inopinatus	46310	Plasmid	circular	N		N	N
NZ_CP019984.1	CP019984.1	pLDW-14	GCF_002982135.1	SAMN06447728	PRJNA376812	2018-03-08	114090	Bacteria	Firmicutes	Bacilli	Lactobacillales	Lactobacillaceae	Pediococcus	Pediococcus inopinatus	39286	Plasmid	circular	N		N	N
NZ_CP034802.1	CP034802.1	p2010C-3142	GCF_004010695.1	SAMN04505650	PRJNA218110	2019-01-10	562	Bacteria	Proteobacteria	Gammaproteobacteria	Enterobacterales	Enterobacteriaceae	Escherichia	Escherichia coli	94586	Plasmid	circular	N		N	N
NZ_CP013548.1	CP013548.1	pRetR611a	GCF_001664445.1	SAMN03998631	PRJNA293118	2016-06-17	396	Bacteria	Proteobacteria	Alphaproteobacteria	Rhizobiales	Rhizobiaceae	Rhizobium	Rhizobium phaseoli	352129	Plasmid	circular	N		Y	N
NZ_CP013549.1	CP013549.1	pRetR611b	GCF_001664445.1	SAMN03998631	PRJNA293118	2016-06-17	396	Bacteria	Proteobacteria	Alphaproteobacteria	Rhizobiales	Rhizobiaceae	Rhizobium	Rhizobium phaseoli	413457	Plasmid	circular	N		Y	N
NZ_CP013550.1	CP013550.1	pRetR611c	GCF_001664445.1	SAMN03998631	PRJNA293118	2016-06-17	396	Bacteria	Proteobacteria	Alphaproteobacteria	Rhizobiales	Rhizobiaceae	Rhizobium	Rhizobium phaseoli	414080	Plasmid	circular	N		Y	N
NZ_CP013551.1	CP013551.1	pRetR611d	GCF_001664445.1	SAMN03998631	PRJNA293118	2016-06-17	396	Bacteria	Proteobacteria	Alphaproteobacteria	Rhizobiales	Rhizobiaceae	Rhizobium	Rhizobium phaseoli	990934	Plasmid	circular	N		Y	N
NZ_CP017753.1	CP017753.1	unnamed1	GCF_001854285.1	SAMN05904706	PRJNA348156	2016-10-26	1389192	Bacteria	Proteobacteria	Betaproteobacteria	Burkholderiales	Burkholderiaceae	Cupriavidus	Cupriavidus sp. USMAHM13	278189	Plasmid	circular	N		Y	N
NZ_CP010750.1	CP010750.1	pP70_a	GCF_002892125.1	SAMN03294486	PRJNA273598	2018-01-17	221822	Bacteria	Proteobacteria	Alphaproteobacteria	Rhodobacterales	Rhodobacteraceae	Phaeobacter	Phaeobacter inhibens	234655	Plasmid	circular	N		N	N
NZ_CP010751.1	CP010751.1	pP70_b	GCF_002892125.1	SAMN03294486	PRJNA273598	2018-01-17	221822	Bacteria	Proteobacteria	Alphaproteobacteria	Rhodobacterales	Rhodobacteraceae	Phaeobacter	Phaeobacter inhibens	226389	Plasmid	circular	N		N	N
NZ_CP010752.1	CP010752.1	pP70_c	GCF_002892125.1	SAMN03294486	PRJNA273598	2018-01-17	221822	Bacteria	Proteobacteria	Alphaproteobacteria	Rhodobacterales	Rhodobacteraceae	Phaeobacter	Phaeobacter inhibens	78210	Plasmid	circular	N		N	N
NZ_CP010753.1	CP010753.1	pP70_d	GCF_002892125.1	SAMN03294486	PRJNA273598	2018-01-17	221822	Bacteria	Proteobacteria	Alphaproteobacteria	Rhodobacterales	Rhodobacteraceae	Phaeobacter	Phaeobacter inhibens	70131	Plasmid	circular	N		N	N
NZ_CP010754.1	CP010754.1	pP70_e	GCF_002892125.1	SAMN03294486	PRJNA273598	2018-01-17	221822	Bacteria	Proteobacteria	Alphaproteobacteria	Rhodobacterales	Rhodobacteraceae	Phaeobacter	Phaeobacter inhibens	60878	Plasmid	circular	N		N	N
NZ_CP010755.1	CP010755.1	pP70_f	GCF_002892125.1	SAMN03294486	PRJNA273598	2018-01-17	221822	Bacteria	Proteobacteria	Alphaproteobacteria	Rhodobacterales	Rhodobacteraceae	Phaeobacter	Phaeobacter inhibens	57788	Plasmid	circular	N		N	N
NZ_CP050823.1	CP050823.1	pBckp091-1	GCF_012113615.1	SAMN14486595	PRJNA616311	2020-04-07	573	Bacteria	Proteobacteria	Gammaproteobacteria	Enterobacterales	Enterobacteriaceae	Klebsiella	Klebsiella pneumoniae	157903	Plasmid	circular	N		N	N
NZ_CP050824.1	CP050824.1	pBckp091-2	GCF_012113615.1	SAMN14486595	PRJNA616311	2020-04-07	573	Bacteria	Proteobacteria	Gammaproteobacteria	Enterobacterales	Enterobacteriaceae	Klebsiella	Klebsiella pneumoniae	4678	Plasmid	circular	N		N	N
NZ_CP050825.1	CP050825.1	pBckp091-3	GCF_012113615.1	SAMN14486595	PRJNA616311	2020-04-07	573	Bacteria	Proteobacteria	Gammaproteobacteria	Enterobacterales	Enterobacteriaceae	Klebsiella	Klebsiella pneumoniae	1978	Plasmid	circular	N		N	N
NZ_CP037946.1	CP037946.1	pCFSAN027346-1	GCF_004358365.1	SAMN10604455	PRJNA230969	2019-03-20	562	Bacteria	Proteobacteria	Gammaproteobacteria	Enterobacterales	Enterobacteriaceae	Escherichia	Escherichia coli	96016	Plasmid	circular	N		N	Y
NZ_CP037947.1	CP037947.1	pCFSAN027346-2	GCF_004358365.1	SAMN10604455	PRJNA230969	2019-03-20	562	Bacteria	Proteobacteria	Gammaproteobacteria	Enterobacterales	Enterobacteriaceae	Escherichia	Escherichia coli	73152	Plasmid	circular	N		N	N
NZ_CP024192.1	CP024192.1	unnamed1	GCF_002741685.1	SAMN06112197	PRJNA351909	2017-11-02	573	Bacteria	Proteobacteria	Gammaproteobacteria	Enterobacterales	Enterobacteriaceae	Klebsiella	Klebsiella pneumoniae	221606	Plasmid	circular	N		N	N
NZ_CP024193.1	CP024193.1	unnamed2	GCF_002741685.1	SAMN06112197	PRJNA351909	2017-11-02	573	Bacteria	Proteobacteria	Gammaproteobacteria	Enterobacterales	Enterobacteriaceae	Klebsiella	Klebsiella pneumoniae	147945	Plasmid	circular	N		N	N
NZ_CP024194.1	CP024194.1	unnamed3	GCF_002741685.1	SAMN06112197	PRJNA351909	2017-11-02	573	Bacteria	Proteobacteria	Gammaproteobacteria	Enterobacterales	Enterobacteriaceae	Klebsiella	Klebsiella pneumoniae	89345	Plasmid	circular	N		N	N
NZ_CP024195.1	CP024195.1	unnamed4	GCF_002741685.1	SAMN06112197	PRJNA351909	2017-11-02	573	Bacteria	Proteobacteria	Gammaproteobacteria	Enterobacterales	Enterobacteriaceae	Klebsiella	Klebsiella pneumoniae	4660	Plasmid	circular	N		N	N
NZ_CP024196.1	CP024196.1	unnamed5	GCF_002741685.1	SAMN06112197	PRJNA351909	2017-11-02	573	Bacteria	Proteobacteria	Gammaproteobacteria	Enterobacterales	Enterobacteriaceae	Klebsiella	Klebsiella pneumoniae	4510	Plasmid	circular	N		N	N
NZ_CP024197.1	CP024197.1	unnamed6	GCF_002741685.1	SAMN06112197	PRJNA351909	2017-11-02	573	Bacteria	Proteobacteria	Gammaproteobacteria	Enterobacterales	Enterobacteriaceae	Klebsiella	Klebsiella pneumoniae	3825	Plasmid	circular	N		N	N
NZ_CP026930.1	CP026930.1	p22134-1	GCF_009866925.1	SAMN08522703	PRJNA433915	2020-01-14	562	Bacteria	Proteobacteria	Gammaproteobacteria	Enterobacterales	Enterobacteriaceae	Escherichia	Escherichia coli	129225	Plasmid	circular	N		N	N
NZ_CP026931.1	CP026931.1	p22134-2	GCF_009866925.1	SAMN08522703	PRJNA433915	2020-01-14	562	Bacteria	Proteobacteria	Gammaproteobacteria	Enterobacterales	Enterobacteriaceae	Escherichia	Escherichia coli	62468	Plasmid	circular	N		N	N
NZ_CP016707.1	CP016707.1	pUC109A	GCF_002078765.2	SAMN04956304	PRJNA320719	2019-01-03	1359	Bacteria	Firmicutes	Bacilli	Lactobacillales	Streptococcaceae	Lactococcus	Lactococcus lactis	64175	Plasmid	circular	N		Y	N
NZ_CP016708.1	CP016708.1	pUC109B	GCF_002078765.2	SAMN04956304	PRJNA320719	2019-01-03	1359	Bacteria	Firmicutes	Bacilli	Lactobacillales	Streptococcaceae	Lactococcus	Lactococcus lactis	48261	Plasmid	circular	N		Y	N
NZ_CP016709.1	CP016709.1	pUC109C	GCF_002078765.2	SAMN04956304	PRJNA320719	2019-01-03	1359	Bacteria	Firmicutes	Bacilli	Lactobacillales	Streptococcaceae	Lactococcus	Lactococcus lactis	11868	Plasmid	circular	N		Y	N
NZ_CP016710.1	CP016710.1	pUC109D	GCF_002078765.2	SAMN04956304	PRJNA320719	2019-01-03	1359	Bacteria	Firmicutes	Bacilli	Lactobacillales	Streptococcaceae	Lactococcus	Lactococcus lactis	11333	Plasmid	circular	N		Y	N
NZ_CP016711.1	CP016711.1	pUC109E	GCF_002078765.2	SAMN04956304	PRJNA320719	2019-01-03	1359	Bacteria	Firmicutes	Bacilli	Lactobacillales	Streptococcaceae	Lactococcus	Lactococcus lactis	4237	Plasmid	circular	N		Y	N
NZ_CP016712.1	CP016712.1	pUC109F	GCF_002078765.2	SAMN04956304	PRJNA320719	2019-01-03	1359	Bacteria	Firmicutes	Bacilli	Lactobacillales	Streptococcaceae	Lactococcus	Lactococcus lactis	2413	Plasmid	circular	N		Y	N
NZ_CP034576.1	CP034576.1	pUC109G	GCF_002078765.2	SAMN04956304	PRJNA320719	2019-01-03	1359	Bacteria	Firmicutes	Bacilli	Lactobacillales	Streptococcaceae	Lactococcus	Lactococcus lactis	25328	Plasmid	circular	N		N	N
NZ_AP020327.1	AP020327.1	p1-JPH1	GCF_009002535.1	SAMD00184123	PRJDB8716	2019-09-05	439334	Bacteria	Actinobacteria	Actinobacteria	Corynebacteriales	Mycobacteriaceae	Mycobacterium	Mycobacterium avium	191151	Plasmid	linear	N		N	N
NZ_AP020328.1	AP020328.1	p2-JPH1	GCF_009002535.1	SAMD00184123	PRJDB8716	2019-09-05	439334	Bacteria	Actinobacteria	Actinobacteria	Corynebacteriales	Mycobacteriaceae	Mycobacterium	Mycobacterium avium	39206	Plasmid	circular	N		N	N
NZ_AP020329.1	AP020329.1	p3-JPH1	GCF_009002535.1	SAMD00184123	PRJDB8716	2019-09-05	439334	Bacteria	Actinobacteria	Actinobacteria	Corynebacteriales	Mycobacteriaceae	Mycobacterium	Mycobacterium avium	13441	Plasmid	circular	N		N	Y
NC_021233.2	CP005943.2	LBPp1	GCF_000392485.3	SAMN02603936	PRJNA49145	2015-01-23	767468	Bacteria	Firmicutes	Bacilli	Lactobacillales	Lactobacillaceae	Lactobacillus	Lactobacillus plantarum	45418	Plasmid	circular	N		Y	N
NC_021225.2	CP005944.2	LBPp2	GCF_000392485.3	SAMN02603936	PRJNA49145	2015-01-23	767468	Bacteria	Firmicutes	Bacilli	Lactobacillales	Lactobacillaceae	Lactobacillus	Lactobacillus plantarum	49018	Plasmid	circular	N		Y	N
NC_021226.2	CP005945.2	LBPp3	GCF_000392485.3	SAMN02603936	PRJNA49145	2015-01-23	767468	Bacteria	Firmicutes	Bacilli	Lactobacillales	Lactobacillaceae	Lactobacillus	Lactobacillus plantarum	39468	Plasmid	circular	N		Y	N
NC_021234.2	CP005946.2	LBPp4	GCF_000392485.3	SAMN02603936	PRJNA49145	2015-01-23	767468	Bacteria	Firmicutes	Bacilli	Lactobacillales	Lactobacillaceae	Lactobacillus	Lactobacillus plantarum	37042	Plasmid	circular	N		Y	N
NC_021227.2	CP005947.2	LBPp5	GCF_000392485.3	SAMN02603936	PRJNA49145	2015-01-23	767468	Bacteria	Firmicutes	Bacilli	Lactobacillales	Lactobacillaceae	Lactobacillus	Lactobacillus plantarum	16105	Plasmid	circular	N		Y	N
NC_021228.1	CP005948.1	LBPp6	GCF_000392485.3	SAMN02603936	PRJNA49145	2015-01-23	767468	Bacteria	Firmicutes	Bacilli	Lactobacillales	Lactobacillaceae	Lactobacillus	Lactobacillus plantarum	8686	Plasmid	circular	N		Y	N
NZ_CP010527.1	CP010527.1	LBPp7	GCF_000392485.3	SAMN02603936	PRJNA49145	2015-01-23	767468	Bacteria	Firmicutes	Bacilli	Lactobacillales	Lactobacillaceae	Lactobacillus	Lactobacillus plantarum	15174	Plasmid	circular	N		Y	N
NZ_CP047689.1	CP047689.1	p1140-KPC	GCF_009909385.1	SAMN13840995	PRJNA595033	2020-01-21	615	Bacteria	Proteobacteria	Gammaproteobacteria	Enterobacterales	Yersiniaceae	Serratia	Serratia marcescens	103167	Plasmid	circular	N		N	N
NZ_CP047690.1	CP047690.1	pXQ	GCF_009909385.1	SAMN13840995	PRJNA595033	2020-01-21	615	Bacteria	Proteobacteria	Gammaproteobacteria	Enterobacterales	Yersiniaceae	Serratia	Serratia marcescens	2953	Plasmid	circular	N		N	N
NZ_CP034000.1	CP034000.1	unnamed1	GCF_009739775.1	SAMN10374689	PRJNA503808	2019-12-11	1280	Bacteria	Firmicutes	Bacilli	Bacillales	Staphylococcaceae	Staphylococcus	Staphylococcus aureus	3011	Plasmid	circular	N		N	N
NZ_CP034001.1	CP034001.1	unnamed2	GCF_009739775.1	SAMN10374689	PRJNA503808	2019-12-11	1280	Bacteria	Firmicutes	Bacilli	Bacillales	Staphylococcaceae	Staphylococcus	Staphylococcus aureus	4525	Plasmid	circular	N		N	N
NZ_CP044348.1	CP044348.1	pP225M-2	GCF_009762495.1	SAMN12789774	PRJNA566431	2019-12-18	562	Bacteria	Proteobacteria	Gammaproteobacteria	Enterobacterales	Enterobacteriaceae	Escherichia	Escherichia coli	94752	Plasmid	circular	N		N	N
NZ_CP044347.1	CP044347.1	pP225M-CTX-M-55	GCF_009762495.1	SAMN12789774	PRJNA566431	2019-12-18	562	Bacteria	Proteobacteria	Gammaproteobacteria	Enterobacterales	Enterobacteriaceae	Escherichia	Escherichia coli	142472	Plasmid	circular	N		N	N
NZ_CP033045.1	CP033045.1	unnamed	GCF_003667765.1	SAMN10146798	PRJNA412146	2018-10-21	279826	Bacteria	Firmicutes	Bacilli	Bacillales	Bacillaceae	Bacillus	Bacillus foraminis	551486	Plasmid	circular	N		N	N
NZ_CP029493.1	CP029493.1	pHS30-1	GCF_003231115.1	SAMN09227133	PRJNA472106	2018-06-15	562	Bacteria	Proteobacteria	Gammaproteobacteria	Enterobacterales	Enterobacteriaceae	Escherichia	Escherichia coli	179444	Plasmid	circular	N		N	N
NZ_CP009604.1	CP009604.1	pBFR_1	GCF_000835185.1	SAMN03092702	PRJNA238071	2015-02-10	1396	Bacteria	Firmicutes	Bacilli	Bacillales	Bacillaceae	Bacillus	Bacillus cereus	7300	Plasmid	circular	N		Y	N
NZ_CP009606.1	CP009606.1	pBFR_2	GCF_000835185.1	SAMN03092702	PRJNA238071	2015-02-10	1396	Bacteria	Firmicutes	Bacilli	Bacillales	Bacillaceae	Bacillus	Bacillus cereus	312478	Plasmid	circular	N		Y	N
NZ_CP009603.1	CP009603.1	pBFR_3	GCF_000835185.1	SAMN03092702	PRJNA238071	2015-02-10	1396	Bacteria	Firmicutes	Bacilli	Bacillales	Bacillaceae	Bacillus	Bacillus cereus	51512	Plasmid	circular	N		Y	N
NZ_CP011016.1	CP011016.1	pCC42	GCF_000954195.1	SAMN03381357	PRJNA276885	2015-03-17	195	Bacteria	Proteobacteria	Epsilonproteobacteria	Campylobacterales	Campylobacteraceae	Campylobacter	Campylobacter coli	29115	Plasmid	circular	N		Y	N
NZ_CP011017.1	CP011017.1	pFB1TET	GCF_000954195.1	SAMN03381357	PRJNA276885	2015-03-17	195	Bacteria	Proteobacteria	Epsilonproteobacteria	Campylobacterales	Campylobacteraceae	Campylobacter	Campylobacter coli	44826	Plasmid	circular	N		Y	N
NZ_CP014142.1	CP014142.1	pTP143	GCF_001535545.1	SAMN04387723		2016-01-25	456163	Bacteria	Deinococcus-Thermus	Deinococci	Thermales	Thermaceae	Thermus	Thermus parvatiensis	143277	Plasmid	circular	N		Y	N
NZ_CP021153.1	CP021153.1	pPDD-Na-1-1	GCF_002142615.1	SAMN06909323	PRJNA385756	2017-05-16	85581	Bacteria	Proteobacteria	Gammaproteobacteria	Vibrionales	Vibrionaceae	Photobacterium	Photobacterium damselae	105771	Plasmid	circular	N		Y	N
NZ_CP021154.1	CP021154.1	pPDD-Na-1-2	GCF_002142615.1	SAMN06909323	PRJNA385756	2017-05-16	85581	Bacteria	Proteobacteria	Gammaproteobacteria	Vibrionales	Vibrionaceae	Photobacterium	Photobacterium damselae	81002	Plasmid	circular	N		Y	N
NZ_CP021155.1	CP021155.1	pPDD-Na-1-3	GCF_002142615.1	SAMN06909323	PRJNA385756	2017-05-16	85581	Bacteria	Proteobacteria	Gammaproteobacteria	Vibrionales	Vibrionaceae	Photobacterium	Photobacterium damselae	72321	Plasmid	circular	N		Y	N
NZ_CP021156.1	CP021156.1	pPDD-Na-1-4	GCF_002142615.1	SAMN06909323	PRJNA385756	2017-05-16	85581	Bacteria	Proteobacteria	Gammaproteobacteria	Vibrionales	Vibrionaceae	Photobacterium	Photobacterium damselae	45429	Plasmid	circular	N		Y	N
NZ_CP032206.1	CP032206.1	unnamed1	GCF_003571705.1	SAMN04014950	PRJNA292904	2018-09-16	573	Bacteria	Proteobacteria	Gammaproteobacteria	Enterobacterales	Enterobacteriaceae	Klebsiella	Klebsiella pneumoniae	42202	Plasmid	linear	N		N	N
NZ_CP032208.1	CP032208.1	unnamed2	GCF_003571705.1	SAMN04014950	PRJNA292904	2018-09-16	573	Bacteria	Proteobacteria	Gammaproteobacteria	Enterobacterales	Enterobacteriaceae	Klebsiella	Klebsiella pneumoniae	310872	Plasmid	circular	N		N	N
NZ_CP032209.1	CP032209.1	unnamed3	GCF_003571705.1	SAMN04014950	PRJNA292904	2018-09-16	573	Bacteria	Proteobacteria	Gammaproteobacteria	Enterobacterales	Enterobacteriaceae	Klebsiella	Klebsiella pneumoniae	161618	Plasmid	circular	N		N	N
NZ_CP032210.1	CP032210.1	unnamed4	GCF_003571705.1	SAMN04014950	PRJNA292904	2018-09-16	573	Bacteria	Proteobacteria	Gammaproteobacteria	Enterobacterales	Enterobacteriaceae	Klebsiella	Klebsiella pneumoniae	40448	Plasmid	circular	N		N	N
NZ_CP032211.1	CP032211.1	unnamed5	GCF_003571705.1	SAMN04014950	PRJNA292904	2018-09-16	573	Bacteria	Proteobacteria	Gammaproteobacteria	Enterobacterales	Enterobacteriaceae	Klebsiella	Klebsiella pneumoniae	5861	Plasmid	circular	N		N	N
NZ_CP032212.1	CP032212.1	unnamed6	GCF_003571705.1	SAMN04014950	PRJNA292904	2018-09-16	573	Bacteria	Proteobacteria	Gammaproteobacteria	Enterobacterales	Enterobacteriaceae	Klebsiella	Klebsiella pneumoniae	83015	Plasmid	circular	N		N	N
NZ_CP007180.1	CP007180.1	pRM5611_48kb	GCF_000583795.1	SAMN02743854	PRJNA162959	2014-03-03	1183380	Bacteria	Proteobacteria	Epsilonproteobacteria	Campylobacterales	Campylobacteraceae	Campylobacter	Campylobacter coli	48422	Plasmid	circular	N		Y	N
NZ_CP038594.1	CP038594.1	pSA20130280.1	GCF_004768585.1	SAMN11029489	PRJNA316728	2019-04-10	28150	Bacteria	Proteobacteria	Gammaproteobacteria	Enterobacterales	Enterobacteriaceae	Salmonella	Salmonella enterica	33103	Plasmid	linear	N		N	N
NZ_AP021860.1	AP021860.1	pAltI4	GCF_009176745.1	SAMD00189858	PRJDB8853	2019-10-10	2652380	Bacteria	Proteobacteria	Gammaproteobacteria	Alteromonadales	Alteromonadaceae	Alteromonas	Alteromonas sp. I4	123836	Plasmid	circular	N		N	N
NC_010683.1	CP001070.1	pRPIC01	GCF_000020205.1	SAMN02598396	PRJNA17631	2008-05-07	402626	Bacteria	Proteobacteria	Betaproteobacteria	Burkholderiales	Burkholderiaceae	Ralstonia	Ralstonia pickettii	80934	Plasmid	circular	N		Y	N
NZ_CP016737.1	CP016737.1	pJM3A	GCF_002078935.1	SAMN04955245	PRJNA320692	2017-04-04	1359	Bacteria	Firmicutes	Bacilli	Lactobacillales	Streptococcaceae	Lactococcus	Lactococcus lactis	75814	Plasmid	circular	N		Y	N
NZ_CP016738.1	CP016738.1	pJM3B	GCF_002078935.1	SAMN04955245	PRJNA320692	2017-04-04	1359	Bacteria	Firmicutes	Bacilli	Lactobacillales	Streptococcaceae	Lactococcus	Lactococcus lactis	47185	Plasmid	circular	N		Y	N
NZ_CP016739.1	CP016739.1	pJM3C	GCF_002078935.1	SAMN04955245	PRJNA320692	2017-04-04	1359	Bacteria	Firmicutes	Bacilli	Lactobacillales	Streptococcaceae	Lactococcus	Lactococcus lactis	45257	Plasmid	circular	N		Y	N
NZ_CP016740.1	CP016740.1	pJM3D	GCF_002078935.1	SAMN04955245	PRJNA320692	2017-04-04	1359	Bacteria	Firmicutes	Bacilli	Lactobacillales	Streptococcaceae	Lactococcus	Lactococcus lactis	13546	Plasmid	circular	N		Y	N
NZ_CP016741.1	CP016741.1	pJM3E	GCF_002078935.1	SAMN04955245	PRJNA320692	2017-04-04	1359	Bacteria	Firmicutes	Bacilli	Lactobacillales	Streptococcaceae	Lactococcus	Lactococcus lactis	3729	Plasmid	circular	N		Y	N
NZ_CP049317.1	CP049317.1	pSBC2-1	GCF_011039955.1	SAMN13973596	PRJNA604525	2020-02-28	2705547	Bacteria	Proteobacteria	Betaproteobacteria	Burkholderiales	Burkholderiaceae	Caballeronia	Caballeronia sp. SBC2	1990521	Plasmid	circular	N		N	N
NZ_CP049318.1	CP049318.1	pSBC2-2	GCF_011039955.1	SAMN13973596	PRJNA604525	2020-02-28	2705547	Bacteria	Proteobacteria	Betaproteobacteria	Burkholderiales	Burkholderiaceae	Caballeronia	Caballeronia sp. SBC2	1831039	Plasmid	circular	N		N	N
NZ_CP049319.1	CP049319.1	pSBC2-3	GCF_011039955.1	SAMN13973596	PRJNA604525	2020-02-28	2705547	Bacteria	Proteobacteria	Betaproteobacteria	Burkholderiales	Burkholderiaceae	Caballeronia	Caballeronia sp. SBC2	794780	Plasmid	circular	N		N	N
NZ_CP049320.1	CP049320.1	pSBC2-4	GCF_011039955.1	SAMN13973596	PRJNA604525	2020-02-28	2705547	Bacteria	Proteobacteria	Betaproteobacteria	Burkholderiales	Burkholderiaceae	Caballeronia	Caballeronia sp. SBC2	377315	Plasmid	circular	N		N	N
NZ_CP049321.1	CP049321.1	pSBC2-5	GCF_011039955.1	SAMN13973596	PRJNA604525	2020-02-28	2705547	Bacteria	Proteobacteria	Betaproteobacteria	Burkholderiales	Burkholderiaceae	Caballeronia	Caballeronia sp. SBC2	195179	Plasmid	circular	N		N	N
NZ_CP049322.1	CP049322.1	pSBC2-6	GCF_011039955.1	SAMN13973596	PRJNA604525	2020-02-28	2705547	Bacteria	Proteobacteria	Betaproteobacteria	Burkholderiales	Burkholderiaceae	Caballeronia	Caballeronia sp. SBC2	120676	Plasmid	circular	N		N	N
NZ_CP049323.1	CP049323.1	pSBC2-7	GCF_011039955.1	SAMN13973596	PRJNA604525	2020-02-28	2705547	Bacteria	Proteobacteria	Betaproteobacteria	Burkholderiales	Burkholderiaceae	Caballeronia	Caballeronia sp. SBC2	24666	Plasmid	circular	N		N	N
NZ_CP018764.1	CP018764.1	pbcp1	GCF_001922325.1	SAMN06052263	PRJNA357663	2016-12-27	1254	Bacteria	Firmicutes	Bacilli	Lactobacillales	Lactobacillaceae	Pediococcus	Pediococcus acidilactici	13522	Plasmid	circular	N		Y	N
NZ_CP018765.1	CP018765.1	pbcp2	GCF_001922325.1	SAMN06052263	PRJNA357663	2016-12-27	1254	Bacteria	Firmicutes	Bacilli	Lactobacillales	Lactobacillaceae	Pediococcus	Pediococcus acidilactici	61042	Plasmid	circular	N		Y	N
NZ_CP010118.1	CP010118.1	A	GCF_001900495.1	SAMN03252410	PRJNA269191	2016-12-12	562	Bacteria	Proteobacteria	Gammaproteobacteria	Enterobacterales	Enterobacteriaceae	Escherichia	Escherichia coli	8401	Plasmid	circular	N		Y	N
NZ_CP029243.1	CP029243.1	pTB201	GCF_003122105.1	SAMN08765149	PRJNA439379	2018-05-13	562	Bacteria	Proteobacteria	Gammaproteobacteria	Enterobacterales	Enterobacteriaceae	Escherichia	Escherichia coli	146268	Plasmid	circular	N		N	N
NZ_CP029244.1	CP029244.1	pTB202	GCF_003122105.1	SAMN08765149	PRJNA439379	2018-05-13	562	Bacteria	Proteobacteria	Gammaproteobacteria	Enterobacterales	Enterobacteriaceae	Escherichia	Escherichia coli	139629	Plasmid	circular	N		N	N
NZ_CP029245.1	CP029245.1	pTB203	GCF_003122105.1	SAMN08765149	PRJNA439379	2018-05-13	562	Bacteria	Proteobacteria	Gammaproteobacteria	Enterobacterales	Enterobacteriaceae	Escherichia	Escherichia coli	46161	Plasmid	circular	N		N	Y
NC_021277.1	CP003724.1	unnamed	GCF_000400875.1	SAMN02603674	PRJNA32481	2013-05-22	469607	Bacteria	Fusobacteria	Fusobacteriia	Fusobacteriales	Fusobacteriaceae	Fusobacterium	Fusobacterium nucleatum	14194	Plasmid	circular	N		Y	N
NZ_CP021750.1	CP021750.1	tig00000258	GCF_002192355.1	SAMN04015004	PRJNA292902	2017-06-13	550	Bacteria	Proteobacteria	Gammaproteobacteria	Enterobacterales	Enterobacteriaceae	Enterobacter	Enterobacter cloacae	43620	Plasmid	circular	N		Y	N
NZ_CP030077.1	CP030077.1	p3-20710	GCF_003264955.1	SAMN09425565	PRJNA476055	2018-06-25	158836	Bacteria	Proteobacteria	Gammaproteobacteria	Enterobacterales	Enterobacteriaceae	Enterobacter	Enterobacter hormaechei	170955	Plasmid	circular	N		N	N
NZ_CP030078.1	CP030078.1	p4-20710	GCF_003264955.1	SAMN09425565	PRJNA476055	2018-06-25	158836	Bacteria	Proteobacteria	Gammaproteobacteria	Enterobacterales	Enterobacteriaceae	Enterobacter	Enterobacter hormaechei	108358	Plasmid	circular	N		N	N
NZ_CP030079.1	CP030079.1	p5-20710	GCF_003264955.1	SAMN09425565	PRJNA476055	2018-06-25	158836	Bacteria	Proteobacteria	Gammaproteobacteria	Enterobacterales	Enterobacteriaceae	Enterobacter	Enterobacter hormaechei	91816	Plasmid	circular	N		N	N
NZ_CP030080.1	CP030080.1	pIMP-20710	GCF_003264955.1	SAMN09425565	PRJNA476055	2018-06-25	158836	Bacteria	Proteobacteria	Gammaproteobacteria	Enterobacterales	Enterobacteriaceae	Enterobacter	Enterobacter hormaechei	286652	Plasmid	circular	N		N	N
NZ_CP030081.1	CP030081.1	pVIM-20710	GCF_003264955.1	SAMN09425565	PRJNA476055	2018-06-25	158836	Bacteria	Proteobacteria	Gammaproteobacteria	Enterobacterales	Enterobacteriaceae	Enterobacter	Enterobacter hormaechei	39601	Plasmid	circular	N		N	N
NZ_CP034287.1	CP034287.1	pVPHB2014-1	GCF_009883815.1	SAMN10436897	PRJNA503785	2020-01-15	670	Bacteria	Proteobacteria	Gammaproteobacteria	Vibrionales	Vibrionaceae	Vibrio	Vibrio parahaemolyticus	108287	Plasmid	circular	N		N	N
NZ_CP034288.1	CP034288.1	pVPHB2014-2	GCF_009883815.1	SAMN10436897	PRJNA503785	2020-01-15	670	Bacteria	Proteobacteria	Gammaproteobacteria	Vibrionales	Vibrionaceae	Vibrio	Vibrio parahaemolyticus	66959	Plasmid	circular	N		N	N
NC_020951.1	HE603218.1	pL1115	GCF_000318845.1	SAMEA2271978	PRJEA71101	2012-03-13	1071770	Bacteria	Chlamydiae	Chlamydiia	Chlamydiales	Chlamydiaceae	Chlamydia	Chlamydia trachomatis	7500	Plasmid	circular	N		Y	N
NZ_CP042473.1	CP042473.1	unnamed1	GCF_007993715.1	SAMN12423348	PRJNA558054	2019-08-13	2133	Bacteria	Tenericutes	Mollicutes	Entomoplasmatales	Spiroplasmataceae	Spiroplasma	Spiroplasma citri	40210	Plasmid	circular	N		N	N
NZ_CP042474.1	CP042474.1	unnamed2	GCF_007993715.1	SAMN12423348	PRJNA558054	2019-08-13	2133	Bacteria	Tenericutes	Mollicutes	Entomoplasmatales	Spiroplasmataceae	Spiroplasma	Spiroplasma citri	39313	Plasmid	circular	N		N	N
NZ_CP042475.1	CP042475.1	unnamed3	GCF_007993715.1	SAMN12423348	PRJNA558054	2019-08-13	2133	Bacteria	Tenericutes	Mollicutes	Entomoplasmatales	Spiroplasmataceae	Spiroplasma	Spiroplasma citri	2921	Plasmid	linear	N		N	N
NZ_CP018961.1	CP018961.1	pEC422_1	GCF_002012185.1	SAMN05511153	PRJNA316786	2017-03-03	562	Bacteria	Proteobacteria	Gammaproteobacteria	Enterobacterales	Enterobacteriaceae	Escherichia	Escherichia coli	289903	Plasmid	circular	N		Y	N
NZ_CP018960.1	CP018960.1	pEC422_2	GCF_002012185.1	SAMN05511153	PRJNA316786	2017-03-03	562	Bacteria	Proteobacteria	Gammaproteobacteria	Enterobacterales	Enterobacteriaceae	Escherichia	Escherichia coli	73206	Plasmid	circular	N		Y	N
NZ_CP018958.1	CP018958.1	pEC422_4	GCF_002012185.1	SAMN05511153	PRJNA316786	2017-03-03	562	Bacteria	Proteobacteria	Gammaproteobacteria	Enterobacterales	Enterobacteriaceae	Escherichia	Escherichia coli	53198	Plasmid	circular	N		Y	N
NZ_CP018959.1	CP018959.1	pEC422_KPC	GCF_002012185.1	SAMN05511153	PRJNA316786	2017-03-03	562	Bacteria	Proteobacteria	Gammaproteobacteria	Enterobacterales	Enterobacteriaceae	Escherichia	Escherichia coli	51885	Plasmid	circular	N		Y	N
NZ_CP018333.1	CP018333.1	pA1296_1	GCF_002504145.1	SAMN06099024	PRJNA355911	2017-10-10	470	Bacteria	Proteobacteria	Gammaproteobacteria	Pseudomonadales	Moraxellaceae	Acinetobacter	Acinetobacter baumannii	112773	Plasmid	circular	N		N	N
NZ_CP018334.1	CP018334.1	pA1296_2	GCF_002504145.1	SAMN06099024	PRJNA355911	2017-10-10	470	Bacteria	Proteobacteria	Gammaproteobacteria	Pseudomonadales	Moraxellaceae	Acinetobacter	Acinetobacter baumannii	11586	Plasmid	circular	N		N	N
NZ_CP013250.1	CP013250.1	unnamed	GCF_001879585.1	SAMN04241617	PRJNA301198	2016-11-16	670	Bacteria	Proteobacteria	Gammaproteobacteria	Vibrionales	Vibrionaceae	Vibrio	Vibrio parahaemolyticus	101545	Plasmid	circular	N		Y	N
NZ_CP025617.1	CP025617.1	pSGAir0127	GCF_003071525.2	SAMN08222739	PRJNA388547	2019-05-24	1270	Bacteria	Actinobacteria	Actinobacteria	Micrococcales	Micrococcaceae	Micrococcus	Micrococcus luteus	86829	Plasmid	linear	N		N	Y
NC_020907.1	CP003741.1	pOA307_63	GCF_000155675.2	SAMN02603621	PRJNA19333	2013-04-08	391626	Bacteria	Proteobacteria	Alphaproteobacteria	Rhodobacterales	Rhodobacteraceae	Octadecabacter	Octadecabacter antarcticus	62881	Plasmid	circular	N		Y	N
NZ_CP020605.1	CP020605.1	pLd1	GCF_002148215.1	SAMN06061939	PRJNA355067	2017-05-17	44688	Bacteria	Firmicutes	Bacilli	Lactobacillales	Streptococcaceae	Lactococcus	Lactococcus lactis	8277	Plasmid	circular	N		Y	N
NZ_CP020606.1	CP020606.1	pLd2	GCF_002148215.1	SAMN06061939	PRJNA355067	2017-05-17	44688	Bacteria	Firmicutes	Bacilli	Lactobacillales	Streptococcaceae	Lactococcus	Lactococcus lactis	15218	Plasmid	circular	N		Y	N
NZ_CP020607.1	CP020607.1	pLd3	GCF_002148215.1	SAMN06061939	PRJNA355067	2017-05-17	44688	Bacteria	Firmicutes	Bacilli	Lactobacillales	Streptococcaceae	Lactococcus	Lactococcus lactis	4242	Plasmid	circular	N		Y	N
NZ_CP020608.1	CP020608.1	pLd4	GCF_002148215.1	SAMN06061939	PRJNA355067	2017-05-17	44688	Bacteria	Firmicutes	Bacilli	Lactobacillales	Streptococcaceae	Lactococcus	Lactococcus lactis	12005	Plasmid	circular	N		Y	N
NZ_CP020609.1	CP020609.1	pLd5	GCF_002148215.1	SAMN06061939	PRJNA355067	2017-05-17	44688	Bacteria	Firmicutes	Bacilli	Lactobacillales	Streptococcaceae	Lactococcus	Lactococcus lactis	7521	Plasmid	circular	N		Y	N
NZ_CP020610.1	CP020610.1	pLd6	GCF_002148215.1	SAMN06061939	PRJNA355067	2017-05-17	44688	Bacteria	Firmicutes	Bacilli	Lactobacillales	Streptococcaceae	Lactococcus	Lactococcus lactis	3363	Plasmid	circular	N		Y	N
NZ_CP020611.1	CP020611.1	pLd7	GCF_002148215.1	SAMN06061939	PRJNA355067	2017-05-17	44688	Bacteria	Firmicutes	Bacilli	Lactobacillales	Streptococcaceae	Lactococcus	Lactococcus lactis	30274	Plasmid	circular	N		Y	N
NZ_LT900339.1	LT900339.1	2	GCF_900175995.1	SAMEA37041418	PRJEB18739	2017-07-20	290633	Bacteria	Proteobacteria	Alphaproteobacteria	Rhodospirillales	Acetobacteraceae	Gluconobacter	Gluconobacter oxydans	163187	Plasmid	linear	N		N	N
NZ_LT900340.1	LT900340.1	3	GCF_900175995.1	SAMEA37041418	PRJEB18739	2017-07-20	290633	Bacteria	Proteobacteria	Alphaproteobacteria	Rhodospirillales	Acetobacteraceae	Gluconobacter	Gluconobacter oxydans	26568	Plasmid	linear	N		N	N
NZ_LT900341.1	LT900341.1	4	GCF_900175995.1	SAMEA37041418	PRJEB18739	2017-07-20	290633	Bacteria	Proteobacteria	Alphaproteobacteria	Rhodospirillales	Acetobacteraceae	Gluconobacter	Gluconobacter oxydans	14547	Plasmid	linear	N		N	N
NZ_LT900342.1	LT900342.1	5	GCF_900175995.1	SAMEA37041418	PRJEB18739	2017-07-20	290633	Bacteria	Proteobacteria	Alphaproteobacteria	Rhodospirillales	Acetobacteraceae	Gluconobacter	Gluconobacter oxydans	13223	Plasmid	linear	N		N	N
NZ_LT900343.1	LT900343.1	6	GCF_900175995.1	SAMEA37041418	PRJEB18739	2017-07-20	290633	Bacteria	Proteobacteria	Alphaproteobacteria	Rhodospirillales	Acetobacteraceae	Gluconobacter	Gluconobacter oxydans	2687	Plasmid	linear	N		N	N
NZ_CP037921.1	CP037921.1	unnamed1	GCF_004355185.1	SAMN10716000	PRJNA513890	2019-03-19	2496028	Bacteria	Bacteroidetes	Cytophagia	Cytophagales	Hymenobacteraceae	Hymenobacter	Hymenobacter sp. 17J36-26	190065	Plasmid	circular	N		N	N
NZ_CP018053.1	CP018053.1	pQH111L	GCF_001885175.1	SAMN05991867	PRJNA352770	2016-11-22	813	Bacteria	Chlamydiae	Chlamydiia	Chlamydiales	Chlamydiaceae	Chlamydia	Chlamydia trachomatis	7503	Plasmid	circular	N		Y	N
NZ_CP024609.1	CP024609.1	unnamed	GCF_002752675.1	SAMN07786919		2017-11-06	2045208	Bacteria	Proteobacteria	Betaproteobacteria	Burkholderiales	Oxalobacteraceae	Massilia	Massilia violaceinigra	87120	Plasmid	circular	N		N	N
NZ_CP018729.1	CP018729.1	pJS749-3.1	GCF_001908755.1	SAMN05823149	PRJNA344031	2016-12-19	90270	Bacteria	Proteobacteria	Gammaproteobacteria	Xanthomonadales	Xanthomonadaceae	Xanthomonas	Xanthomonas gardneri	211336	Plasmid	circular	N		Y	N
NZ_CP018730.1	CP018730.1	pJS749-3.2	GCF_001908755.1	SAMN05823149	PRJNA344031	2016-12-19	90270	Bacteria	Proteobacteria	Gammaproteobacteria	Xanthomonadales	Xanthomonadaceae	Xanthomonas	Xanthomonas gardneri	45952	Plasmid	circular	N		Y	N
NZ_CP023506.1	CP023506.1	unnamed	GCF_002386305.1	SAMN07312409	PRJNA231221	2017-09-28	582	Bacteria	Proteobacteria	Gammaproteobacteria	Enterobacterales	Morganellaceae	Morganella	Morganella morganii	1509	Plasmid	circular	N		N	N
NZ_CP032539.1	CP032539.1	unnamed1	GCF_003606405.1	SAMN10127284	PRJNA493050	2018-10-02	1402	Bacteria	Firmicutes	Bacilli	Bacillales	Bacillaceae	Bacillus	Bacillus licheniformis	49781	Plasmid	circular	N		N	N
NZ_CP015319.1	CP015319.1	pM0123a	GCF_001686985.1	SAMN04853078		2016-07-18	1082933	Bacteria	Proteobacteria	Alphaproteobacteria	Rhizobiales	Phyllobacteriaceae	Mesorhizobium	Mesorhizobium amorphae	102093	Plasmid	linear	N		Y	N
NZ_CP015320.1	CP015320.1	pM0123b	GCF_001686985.1	SAMN04853078		2016-07-18	1082933	Bacteria	Proteobacteria	Alphaproteobacteria	Rhizobiales	Phyllobacteriaceae	Mesorhizobium	Mesorhizobium amorphae	17414	Plasmid	linear	N		Y	N
NZ_CP015321.1	CP015321.1	pM0123c	GCF_001686985.1	SAMN04853078		2016-07-18	1082933	Bacteria	Proteobacteria	Alphaproteobacteria	Rhizobiales	Phyllobacteriaceae	Mesorhizobium	Mesorhizobium amorphae	7607	Plasmid	linear	N		Y	N
NZ_CP015322.1	CP015322.1	pM0123d	GCF_001686985.1	SAMN04853078		2016-07-18	1082933	Bacteria	Proteobacteria	Alphaproteobacteria	Rhizobiales	Phyllobacteriaceae	Mesorhizobium	Mesorhizobium amorphae	948568	Plasmid	circular	N		Y	N
NC_013957.1	FN434114.1	pEA29	GCF_000091565.1	SAMEA3138297	PRJNA46805	2010-03-25	665029	Bacteria	Proteobacteria	Gammaproteobacteria	Enterobacterales	Erwiniaceae	Erwinia	Erwinia amylovora	28259	Plasmid	circular	N		Y	N
NZ_CP045973.1	CP045973.1	pAUSMDU00000224_01	GCF_009664775.1	SAMN13191635	PRJNA556438	2019-11-17	1639	Bacteria	Firmicutes	Bacilli	Bacillales	Listeriaceae	Listeria	Listeria monocytogenes	57553	Plasmid	circular	N		N	N
NZ_CP009216.1	CP009216.1	unnamed	GCF_000747315.1	SAMN02953970	PRJNA257688	2014-09-03	401472	Bacteria	Actinobacteria	Actinobacteria	Corynebacteriales	Corynebacteriaceae	Corynebacterium	Corynebacterium ureicelerivorans	48288	Plasmid	circular	N		Y	N
NZ_CP023827.1	CP023827.1	p4_4.1	GCF_003856655.1	SAMN07760938	PRJNA413669	2018-12-03	562	Bacteria	Proteobacteria	Gammaproteobacteria	Enterobacterales	Enterobacteriaceae	Escherichia	Escherichia coli	125877	Plasmid	circular	N		N	N
NZ_CP023828.1	CP023828.1	p4_4.2	GCF_003856655.1	SAMN07760938	PRJNA413669	2018-12-03	562	Bacteria	Proteobacteria	Gammaproteobacteria	Enterobacterales	Enterobacteriaceae	Escherichia	Escherichia coli	67839	Plasmid	circular	N		N	Y
NZ_CP023829.1	CP023829.1	p4_4.3	GCF_003856655.1	SAMN07760938	PRJNA413669	2018-12-03	562	Bacteria	Proteobacteria	Gammaproteobacteria	Enterobacterales	Enterobacteriaceae	Escherichia	Escherichia coli	33067	Plasmid	circular	N		N	N
NZ_CP023830.1	CP023830.1	p4_4.4	GCF_003856655.1	SAMN07760938	PRJNA413669	2018-12-03	562	Bacteria	Proteobacteria	Gammaproteobacteria	Enterobacterales	Enterobacteriaceae	Escherichia	Escherichia coli	7939	Plasmid	circular	N		N	N
NZ_CP023831.1	CP023831.1	p4_4.5	GCF_003856655.1	SAMN07760938	PRJNA413669	2018-12-03	562	Bacteria	Proteobacteria	Gammaproteobacteria	Enterobacterales	Enterobacteriaceae	Escherichia	Escherichia coli	5167	Plasmid	circular	N		N	N
NZ_CP023832.1	CP023832.1	p4_4.6	GCF_003856655.1	SAMN07760938	PRJNA413669	2018-12-03	562	Bacteria	Proteobacteria	Gammaproteobacteria	Enterobacterales	Enterobacteriaceae	Escherichia	Escherichia coli	4087	Plasmid	circular	N		N	N
NZ_CP023833.1	CP023833.1	p4_4.7	GCF_003856655.1	SAMN07760938	PRJNA413669	2018-12-03	562	Bacteria	Proteobacteria	Gammaproteobacteria	Enterobacterales	Enterobacteriaceae	Escherichia	Escherichia coli	4072	Plasmid	circular	N		N	N
NC_017386.1	CP002019.1	1	GCF_000223375.1	SAMN02603460	PRJNA48079	2011-08-12	759362	Bacteria	Proteobacteria	Alphaproteobacteria	Rhodobacterales	Rhodobacteraceae	Ketogulonicigenium	Ketogulonicigenium vulgare	267986	Plasmid	circular	N		Y	N
NC_017385.1	CP002020.1	2	GCF_000223375.1	SAMN02603460	PRJNA48079	2011-08-12	759362	Bacteria	Proteobacteria	Alphaproteobacteria	Rhodobacterales	Rhodobacteraceae	Ketogulonicigenium	Ketogulonicigenium vulgare	242715	Plasmid	circular	N		Y	N
NZ_CP047683.1	CP047683.1	p3024-KPC	GCF_009909365.1	SAMN13840997	PRJNA595033	2020-01-21	615	Bacteria	Proteobacteria	Gammaproteobacteria	Enterobacterales	Yersiniaceae	Serratia	Serratia marcescens	103175	Plasmid	circular	N		N	Y
NZ_CP047684.1	CP047684.1	pXQ	GCF_009909365.1	SAMN13840997	PRJNA595033	2020-01-21	615	Bacteria	Proteobacteria	Gammaproteobacteria	Enterobacterales	Yersiniaceae	Serratia	Serratia marcescens	2953	Plasmid	circular	N		N	N
NZ_CP026763.1	CP026763.1	unnamed	GCF_002949175.1	SAMN08330245	PRJNA218110	2018-02-23	621	Bacteria	Proteobacteria	Gammaproteobacteria	Enterobacterales	Enterobacteriaceae	Shigella	Shigella boydii	150497	Plasmid	linear	N		N	N
NZ_CP019598.1	CP019598.1	pSC-SNUDS-2-1	GCF_001990205.1	SAMN06286343	PRJNA369449	2017-02-08	29382	Bacteria	Firmicutes	Bacilli	Bacillales	Staphylococcaceae	Staphylococcus	Staphylococcus cohnii	29492	Plasmid	circular	N		N	Y
NZ_CP019599.1	CP019599.1	pSC-SNUDS-2-2	GCF_001990205.1	SAMN06286343	PRJNA369449	2017-02-08	29382	Bacteria	Firmicutes	Bacilli	Bacillales	Staphylococcaceae	Staphylococcus	Staphylococcus cohnii	10332	Plasmid	circular	N		N	N
NZ_CP035412.1	CP035412.1	unnamed1	GCF_004119835.1	SAMN10796308	PRJNA516722	2019-01-30	1423	Bacteria	Firmicutes	Bacilli	Bacillales	Bacillaceae	Bacillus	Bacillus subtilis	85678	Plasmid	circular	N		N	N
NZ_AP022578.1	AP022578.1	pJCM15296	GCF_010730955.1	SAMD00153195	PRJDB7717	2020-02-06	319707	Bacteria	Actinobacteria	Actinobacteria	Corynebacteriales	Mycobacteriaceae	Mycolicibacterium	Mycolicibacterium aubagnense	266447	Plasmid	circular	N		N	N
NZ_LR130540.1	LR130540.1	AJ055_Plasmid01	GCF_900622585.1	SAMEA5128435	PRJEB29928	2019-01-10	244366	Bacteria	Proteobacteria	Gammaproteobacteria	Enterobacterales	Enterobacteriaceae	Klebsiella	Klebsiella variicola	165705	Plasmid	linear	N		N	N
NZ_CP014329.1	CP014329.1	p48A	GCF_001518935.2	SAMN04158500	PRJNA281531	2016-02-17	1718	Bacteria	Actinobacteria	Actinobacteria	Corynebacteriales	Corynebacteriaceae	Corynebacterium	Corynebacterium glutamicum	48334	Plasmid	circular	N		Y	N
NZ_CP047364.1	CP047364.1	pEpi0076A-1	GCF_011065325.1	SAMN13634620	PRJNA596733	2020-03-05	1855823	Bacteria	Firmicutes	Bacilli	Bacillales	Staphylococcaceae	Macrococcus	Macrococcus canis	10987	Plasmid	circular	N		N	N
NZ_CP047365.1	CP047365.1	pEpi0076A-2	GCF_011065325.1	SAMN13634620	PRJNA596733	2020-03-05	1855823	Bacteria	Firmicutes	Bacilli	Bacillales	Staphylococcaceae	Macrococcus	Macrococcus canis	2566	Plasmid	circular	N		N	N
NZ_CP027463.1	CP027463.1	unnamed	GCF_003019115.1	SAMN08630964	PRJNA218110	2018-03-26	562	Bacteria	Proteobacteria	Gammaproteobacteria	Enterobacterales	Enterobacteriaceae	Escherichia	Escherichia coli	125059	Plasmid	linear	N		N	N
NZ_CP034954.1	CP034954.1	p1_020026	GCF_002164975.2	SAMN06909178	PRJNA418674	2019-01-22	562	Bacteria	Proteobacteria	Gammaproteobacteria	Enterobacterales	Enterobacteriaceae	Escherichia	Escherichia coli	4097	Plasmid	circular	N		N	N
NZ_CP034955.1	CP034955.1	p2_020026	GCF_002164975.2	SAMN06909178	PRJNA418674	2019-01-22	562	Bacteria	Proteobacteria	Gammaproteobacteria	Enterobacterales	Enterobacteriaceae	Escherichia	Escherichia coli	2088	Plasmid	circular	N		N	N
NZ_CP034956.1	CP034956.1	pCTXM15_020026	GCF_002164975.2	SAMN06909178	PRJNA418674	2019-01-22	562	Bacteria	Proteobacteria	Gammaproteobacteria	Enterobacterales	Enterobacteriaceae	Escherichia	Escherichia coli	98397	Plasmid	circular	N		N	N
NZ_CP034957.1	CP034957.1	pNDM5_020026	GCF_002164975.2	SAMN06909178	PRJNA418674	2019-01-22	562	Bacteria	Proteobacteria	Gammaproteobacteria	Enterobacterales	Enterobacteriaceae	Escherichia	Escherichia coli	46161	Plasmid	circular	N		N	N
NZ_AP018047.1	AP018047.1	p91-197-1	GCF_002356235.1	SAMD00078763	PRJDB5709	2017-05-15	38294	Bacteria	Proteobacteria	Gammaproteobacteria	Vibrionales	Vibrionaceae	Photobacterium	Photobacterium damselae	37140	Plasmid	circular	N		N	N
NZ_AP018048.1	AP018048.1	p91-197-2	GCF_002356235.1	SAMD00078763	PRJDB5709	2017-05-15	38294	Bacteria	Proteobacteria	Gammaproteobacteria	Vibrionales	Vibrionaceae	Photobacterium	Photobacterium damselae	29328	Plasmid	linear	N		N	N
NZ_CP050908.1	CP050908.1	unnamed1	GCF_012272735.1	SAMN14308866	PRJNA612123	2020-04-11	470	Bacteria	Proteobacteria	Gammaproteobacteria	Pseudomonadales	Moraxellaceae	Acinetobacter	Acinetobacter baumannii	110967	Plasmid	circular	N		N	N
NZ_CP050909.1	CP050909.1	unnamed2	GCF_012272735.1	SAMN14308866	PRJNA612123	2020-04-11	470	Bacteria	Proteobacteria	Gammaproteobacteria	Pseudomonadales	Moraxellaceae	Acinetobacter	Acinetobacter baumannii	71194	Plasmid	circular	N		N	N
NZ_CP050910.1	CP050910.1	unnamed3	GCF_012272735.1	SAMN14308866	PRJNA612123	2020-04-11	470	Bacteria	Proteobacteria	Gammaproteobacteria	Pseudomonadales	Moraxellaceae	Acinetobacter	Acinetobacter baumannii	8731	Plasmid	circular	N		N	N
NZ_CP043210.1	CP043210.1	pPG20180052.1-IncI2	GCF_008124365.1	SAMN12603258	PRJNA560883	2019-08-29	2605619	Bacteria	Proteobacteria	Gammaproteobacteria	Enterobacterales	Enterobacteriaceae	Escherichia	Escherichia coli	64997	Plasmid	circular	N		N	N
NZ_CP039608.1	CP039608.1	p14-7355.1	GCF_004919465.1	SAMN11333166	PRJNA316728	2019-04-28	2583588	Bacteria	Proteobacteria	Gammaproteobacteria	Enterobacterales	Enterobacteriaceae	Salmonella	Salmonella enterica	3351	Plasmid	circular	N		N	N
NZ_CP039609.1	CP039609.1	p14-7355.2	GCF_004919465.1	SAMN11333166	PRJNA316728	2019-04-28	2583588	Bacteria	Proteobacteria	Gammaproteobacteria	Enterobacterales	Enterobacteriaceae	Salmonella	Salmonella enterica	2699	Plasmid	circular	N		N	N
NZ_CP022710.1	CP022710.1	pLBS01	GCF_002250035.1	SAMN07454401	PRJNA397368	2017-08-14	1599	Bacteria	Firmicutes	Bacilli	Lactobacillales	Lactobacillaceae	Lactobacillus	Lactobacillus sakei	75468	Plasmid	circular	N		Y	N
NZ_CP022711.1	CP022711.1	pLBS02	GCF_002250035.1	SAMN07454401	PRJNA397368	2017-08-14	1599	Bacteria	Firmicutes	Bacilli	Lactobacillales	Lactobacillaceae	Lactobacillus	Lactobacillus sakei	11504	Plasmid	circular	N		Y	N
NZ_CP037911.1	CP037911.1	pYSP8-1	GCF_004924255.1	SAMN11087650	PRJNA526123	2019-04-30	562	Bacteria	Proteobacteria	Gammaproteobacteria	Enterobacterales	Enterobacteriaceae	Escherichia	Escherichia coli	239511	Plasmid	circular	N		N	N
NZ_CP037912.1	CP037912.1	pYSP8-1-CTX-M-14	GCF_004924255.1	SAMN11087650	PRJNA526123	2019-04-30	562	Bacteria	Proteobacteria	Gammaproteobacteria	Enterobacterales	Enterobacteriaceae	Escherichia	Escherichia coli	149304	Plasmid	circular	N		N	N
NC_017055.1	CP003343.1	pMCC_1	GCF_000284075.1	SAMN02603560	PRJNA75041	2012-03-01	1105113	Bacteria	Proteobacteria	Alphaproteobacteria	Rickettsiales	Rickettsiaceae	Rickettsia	Rickettsia rhipicephali	15099	Plasmid	circular	N		Y	N
NZ_CP046059.1	CP046059.1	unnamed1	GCF_010196425.1	SAMN10054359	PRJNA490627	2020-02-05	449468	Bacteria	Cyanobacteria	-	Chroococcales	Microcystaceae	Microcystis	Microcystis aeruginosa	17272	Plasmid	circular	N		N	N
NZ_CP017939.1	CP017939.1	unnamed1	GCF_002012285.1	SAMN05827444	PRJNA352745	2017-03-03	48296	Bacteria	Proteobacteria	Gammaproteobacteria	Pseudomonadales	Moraxellaceae	Acinetobacter	Acinetobacter pittii	28641	Plasmid	circular	N		Y	N
NZ_CP019180.1	CP019180.1	pATCC39184	GCF_001953035.1	SAMN01041081	PRJNA41463	2017-01-17	687860	Bacteria	Proteobacteria	Gammaproteobacteria	Enterobacterales	Enterobacteriaceae	Salmonella	Salmonella enterica	74560	Plasmid	circular	N		Y	N
NZ_CP042372.1	CP042372.1	unnamed1	GCF_008033155.1	SAMN11843680	PRJNA544551	2019-08-20	176292	Bacteria	Firmicutes	Bacilli	Lactobacillales	Lactobacillaceae	Lactobacillus	Lactobacillus malefermentans	49081	Plasmid	circular	N		N	N
NZ_CP042373.1	CP042373.1	unnamed2	GCF_008033155.1	SAMN11843680	PRJNA544551	2019-08-20	176292	Bacteria	Firmicutes	Bacilli	Lactobacillales	Lactobacillaceae	Lactobacillus	Lactobacillus malefermentans	11901	Plasmid	circular	N		N	N
NZ_CP012984.1	CP012984.1	pBC25416	GCF_001411495.1	SAMN04167160	PRJNA298860	2015-10-22	983594	Bacteria	Proteobacteria	Betaproteobacteria	Burkholderiales	Burkholderiaceae	Burkholderia	Burkholderia cepacia	209807	Plasmid	linear	N		Y	N
NZ_CP045057.1	CP045057.1	pLG25p1	GCF_009650375.1	SAMN13002952	PRJNA576705	2019-11-12	596	Bacteria	Proteobacteria	Gammaproteobacteria	Enterobacterales	Enterobacteriaceae	Salmonella	Salmonella enterica	26057	Plasmid	circular	N		N	N
NZ_CP045058.1	CP045058.1	pLG25p2	GCF_009650375.1	SAMN13002952	PRJNA576705	2019-11-12	596	Bacteria	Proteobacteria	Gammaproteobacteria	Enterobacterales	Enterobacteriaceae	Salmonella	Salmonella enterica	270878	Plasmid	circular	N		N	N
NZ_CP040462.1	CP040462.1	pM190262	GCF_005843965.1	SAMN11660479	PRJNA543310	2019-05-26	2582830	Bacteria	Firmicutes	Bacilli	Lactobacillales	Enterococcaceae	Enterococcus	Enterococcus sp. M190262	211104	Plasmid	circular	N		N	N
NZ_CP016929.1	CP016929.1	unnamed1	GCF_001879645.1	SAMN05363344	PRJNA328035	2016-11-16	475375	Bacteria	Proteobacteria	Gammaproteobacteria	Thiotrichales	Francisellaceae	Francisella	Francisella sp. MA067296	3403	Plasmid	circular	N		Y	N
NZ_CP039717.1	CP039717.1	p10-3184.1	GCF_005144945.1	SAMN11333150	PRJNA316728	2019-05-05	2583588	Bacteria	Proteobacteria	Gammaproteobacteria	Enterobacterales	Enterobacteriaceae	Salmonella	Salmonella enterica	248353	Plasmid	circular	N		N	Y
NZ_CP039718.1	CP039718.1	p10-3184.2	GCF_005144945.1	SAMN11333150	PRJNA316728	2019-05-05	2583588	Bacteria	Proteobacteria	Gammaproteobacteria	Enterobacterales	Enterobacteriaceae	Salmonella	Salmonella enterica	93838	Plasmid	circular	N		N	Y
NZ_CP032868.1	CP032868.1	unnamed1	GCF_003665295.1	SAMN10225276	PRJNA495429	2018-10-17	135461	Bacteria	Firmicutes	Bacilli	Bacillales	Bacillaceae	Bacillus	Bacillus subtilis	64614	Plasmid	circular	N		N	N
NZ_HG004427.1	HG004427.1	II	GCF_000967135.1	SAMEA3283138	PRJNA41491	2014-01-30	688354	Bacteria	Proteobacteria	Epsilonproteobacteria	Campylobacterales	Campylobacteraceae	Campylobacter	Campylobacter fetus	61142	Plasmid	linear	N		Y	N
NZ_CP030008.1	CP030008.1	pPb204001	GCF_003254805.1	SAMN09389154	PRJNA475446	2018-06-19	1296536	Bacteria	Proteobacteria	Gammaproteobacteria	Enterobacterales	Enterobacteriaceae	Enterobacter	Enterobacter hormaechei	3458	Plasmid	circular	N		N	N
NZ_CP030009.1	CP030009.1	pPb204002	GCF_003254805.1	SAMN09389154	PRJNA475446	2018-06-19	1296536	Bacteria	Proteobacteria	Gammaproteobacteria	Enterobacterales	Enterobacteriaceae	Enterobacter	Enterobacter hormaechei	4096	Plasmid	circular	N		N	N
NZ_CP034277.1	CP034277.1	pPC14A1	GCF_003932035.1	SAMN10505120	PRJNA507761	2018-12-10	2488639	Bacteria	Proteobacteria	Gammaproteobacteria	Enterobacterales	Pectobacteriaceae	Pectobacterium	Pectobacterium versatile	7076	Plasmid	circular	N		N	N
NZ_CP034278.1	CP034278.1	pPC14A2	GCF_003932035.1	SAMN10505120	PRJNA507761	2018-12-10	2488639	Bacteria	Proteobacteria	Gammaproteobacteria	Enterobacterales	Pectobacteriaceae	Pectobacterium	Pectobacterium versatile	5223	Plasmid	circular	N		N	N
NZ_CP022495.1	CP022495.1	unnamed1	GCF_002234755.2	SAMN06045055	PRJNA354244	2017-07-27	28144	Bacteria	Proteobacteria	Gammaproteobacteria	Enterobacterales	Enterobacteriaceae	Salmonella	Salmonella enterica	236555	Plasmid	circular	N		Y	N
NZ_CP019260.1	CP019260.1	p13C1065T-1	GCF_002951775.1	SAMN06219550	PRJNA361032	2018-02-05	562	Bacteria	Proteobacteria	Gammaproteobacteria	Enterobacterales	Enterobacteriaceae	Escherichia	Escherichia coli	251286	Plasmid	circular	N		N	N
NZ_CP019261.1	CP019261.1	p13C1065T-2	GCF_002951775.1	SAMN06219550	PRJNA361032	2018-02-05	562	Bacteria	Proteobacteria	Gammaproteobacteria	Enterobacterales	Enterobacteriaceae	Escherichia	Escherichia coli	138610	Plasmid	circular	N		N	N
NZ_CP019262.1	CP019262.1	p13C1065T-3	GCF_002951775.1	SAMN06219550	PRJNA361032	2018-02-05	562	Bacteria	Proteobacteria	Gammaproteobacteria	Enterobacterales	Enterobacteriaceae	Escherichia	Escherichia coli	149653	Plasmid	circular	N		N	N
NZ_CP019263.1	CP019263.1	p13C1065T-4	GCF_002951775.1	SAMN06219550	PRJNA361032	2018-02-05	562	Bacteria	Proteobacteria	Gammaproteobacteria	Enterobacterales	Enterobacteriaceae	Escherichia	Escherichia coli	24727	Plasmid	circular	N		N	Y
NZ_CP019264.1	CP019264.1	p13C1065T-5	GCF_002951775.1	SAMN06219550	PRJNA361032	2018-02-05	562	Bacteria	Proteobacteria	Gammaproteobacteria	Enterobacterales	Enterobacteriaceae	Escherichia	Escherichia coli	82265	Plasmid	circular	N		N	N
NZ_CP019265.1	CP019265.1	p13C1065T-6	GCF_002951775.1	SAMN06219550	PRJNA361032	2018-02-05	562	Bacteria	Proteobacteria	Gammaproteobacteria	Enterobacterales	Enterobacteriaceae	Escherichia	Escherichia coli	54741	Plasmid	circular	N		N	N
NZ_CP019266.1	CP019266.1	p13C1065T-7	GCF_002951775.1	SAMN06219550	PRJNA361032	2018-02-05	562	Bacteria	Proteobacteria	Gammaproteobacteria	Enterobacterales	Enterobacteriaceae	Escherichia	Escherichia coli	18287	Plasmid	circular	N		N	N
NZ_CP039466.1	CP039466.1	pCFSAN001118	GCF_004847145.1	SAMN01816351	PRJNA186035	2019-04-24	1208622	Bacteria	Proteobacteria	Gammaproteobacteria	Enterobacterales	Enterobacteriaceae	Salmonella	Salmonella enterica	81938	Plasmid	circular	N		N	N
NZ_CP033024.1	CP033024.1	pAt1D132a	GCF_003667725.1	SAMN10169588	PRJNA494479	2018-10-21	1176649	Bacteria	Proteobacteria	Alphaproteobacteria	Rhizobiales	Rhizobiaceae	Agrobacterium	Agrobacterium fabrum	306515	Plasmid	circular	N		N	N
NZ_CP033025.1	CP033025.1	pAt1D132b	GCF_003667725.1	SAMN10169588	PRJNA494479	2018-10-21	1176649	Bacteria	Proteobacteria	Alphaproteobacteria	Rhizobiales	Rhizobiaceae	Agrobacterium	Agrobacterium fabrum	147633	Plasmid	circular	N		N	N
NZ_CP033026.1	CP033026.1	pTi1D132	GCF_003667725.1	SAMN10169588	PRJNA494479	2018-10-21	1176649	Bacteria	Proteobacteria	Alphaproteobacteria	Rhizobiales	Rhizobiaceae	Agrobacterium	Agrobacterium fabrum	177577	Plasmid	circular	N		N	N
NZ_LT853886.1	LT853886.1	pPD5205-30	GCF_900183995.1	SAMEA104068691	PRJEB20806	2017-05-25	48664	Bacteria	Proteobacteria	Gammaproteobacteria	Xanthomonadales	Xanthomonadaceae	Xanthomonas	Xanthomonas fragariae	30469	Plasmid	circular	N		Y	N
NZ_LT853887.1	LT853887.1	pPD5205.21	GCF_900183995.1	SAMEA104068691	PRJEB20806	2017-05-25	48664	Bacteria	Proteobacteria	Gammaproteobacteria	Xanthomonadales	Xanthomonadaceae	Xanthomonas	Xanthomonas fragariae	20830	Plasmid	circular	N		Y	N
NZ_CP044390.1	CP044390.1	p2018N17-066-1	GCF_009740045.1	SAMN12838239	PRJNA574008	2019-12-11	573	Bacteria	Proteobacteria	Gammaproteobacteria	Enterobacterales	Enterobacteriaceae	Klebsiella	Klebsiella pneumoniae	148731	Plasmid	circular	N		N	N
NZ_CP044391.1	CP044391.1	p2018N17-066-2_MCR8	GCF_009740045.1	SAMN12838239	PRJNA574008	2019-12-11	573	Bacteria	Proteobacteria	Gammaproteobacteria	Enterobacterales	Enterobacteriaceae	Klebsiella	Klebsiella pneumoniae	109789	Plasmid	circular	N		N	N
NZ_CP044392.1	CP044392.1	p2018N17-066-3	GCF_009740045.1	SAMN12838239	PRJNA574008	2019-12-11	573	Bacteria	Proteobacteria	Gammaproteobacteria	Enterobacterales	Enterobacteriaceae	Klebsiella	Klebsiella pneumoniae	3850	Plasmid	circular	N		N	N
NZ_CP045339.1	CP045339.1	pTHAF190c_a	GCF_009363355.1	SAMN11996130	PRJNA547984	2019-10-28	2587865	Bacteria	Proteobacteria	Gammaproteobacteria	Vibrionales	Vibrionaceae	Vibrio	Vibrio sp. THAF190c	1722714	Plasmid	circular	N		N	N
NZ_CP045340.1	CP045340.1	pTHAF190c_b	GCF_009363355.1	SAMN11996130	PRJNA547984	2019-10-28	2587865	Bacteria	Proteobacteria	Gammaproteobacteria	Vibrionales	Vibrionaceae	Vibrio	Vibrio sp. THAF190c	518670	Plasmid	circular	N		N	N
NZ_CP045341.1	CP045341.1	pTHAF190c_c	GCF_009363355.1	SAMN11996130	PRJNA547984	2019-10-28	2587865	Bacteria	Proteobacteria	Gammaproteobacteria	Vibrionales	Vibrionaceae	Vibrio	Vibrio sp. THAF190c	181301	Plasmid	circular	N		N	N
NZ_CP045342.1	CP045342.1	pTHAF190c_d	GCF_009363355.1	SAMN11996130	PRJNA547984	2019-10-28	2587865	Bacteria	Proteobacteria	Gammaproteobacteria	Vibrionales	Vibrionaceae	Vibrio	Vibrio sp. THAF190c	99578	Plasmid	circular	N		N	N
NZ_CP045343.1	CP045343.1	pTHAF190c_e	GCF_009363355.1	SAMN11996130	PRJNA547984	2019-10-28	2587865	Bacteria	Proteobacteria	Gammaproteobacteria	Vibrionales	Vibrionaceae	Vibrio	Vibrio sp. THAF190c	53318	Plasmid	circular	N		N	N
NZ_LR214993.1	LR214993.1	ERS1345975SCcontig000002	GCF_900660565.1	SAMEA4434526	PRJEB6403	2019-01-29	2099	Bacteria	Tenericutes	Mollicutes	Mycoplasmatales	Mycoplasmataceae	Mycoplasma	Mycoplasma hyopneumoniae	268163	Plasmid	linear	N		N	N
NZ_LR214994.1	LR214994.1	ERS1345975SCcontig000003	GCF_900660565.1	SAMEA4434526	PRJEB6403	2019-01-29	2099	Bacteria	Tenericutes	Mollicutes	Mycoplasmatales	Mycoplasmataceae	Mycoplasma	Mycoplasma hyopneumoniae	18342	Plasmid	linear	N		N	N
NZ_LR214995.1	LR214995.1	ERS1345975SCcontig000004	GCF_900660565.1	SAMEA4434526	PRJEB6403	2019-01-29	2099	Bacteria	Tenericutes	Mollicutes	Mycoplasmatales	Mycoplasmataceae	Mycoplasma	Mycoplasma hyopneumoniae	9731	Plasmid	linear	N		N	Y
NZ_LR214996.1	LR214996.1	ERS1345975SCcontig000005	GCF_900660565.1	SAMEA4434526	PRJEB6403	2019-01-29	2099	Bacteria	Tenericutes	Mollicutes	Mycoplasmatales	Mycoplasmataceae	Mycoplasma	Mycoplasma hyopneumoniae	12023	Plasmid	linear	N		N	N
NZ_CP039909.1	CP039909.1	pAtCFBP6624	GCF_005221425.1	SAMN11489455	PRJNA534395	2019-05-07	358	Bacteria	Proteobacteria	Alphaproteobacteria	Rhizobiales	Rhizobiaceae	Agrobacterium	Agrobacterium tumefaciens	483570	Plasmid	circular	N		N	N
NZ_CP012748.1	CP012748.1	unnamed	GCF_000522545.2	SAMN02641588	PRJNA197459	2015-10-30	1323664	Bacteria	Proteobacteria	Betaproteobacteria	Burkholderiales	Burkholderiaceae	Paraburkholderia	Paraburkholderia caribensis	2555069	Plasmid	circular	N		Y	N
NZ_LN868944.1	LN868944.1	2	GCF_001457675.1	SAMEA2517359	PRJEB6403	2015-07-08	28150	Bacteria	Proteobacteria	Gammaproteobacteria	Enterobacterales	Enterobacteriaceae	Salmonella	Salmonella enterica	727905	Plasmid	circular	N		Y	N
NZ_LN868945.1	LN868945.1	3	GCF_001457675.1	SAMEA2517359	PRJEB6403	2015-07-08	28150	Bacteria	Proteobacteria	Gammaproteobacteria	Enterobacterales	Enterobacteriaceae	Salmonella	Salmonella enterica	147787	Plasmid	circular	N		Y	N
NZ_LN868946.1	LN868946.1	4	GCF_001457675.1	SAMEA2517359	PRJEB6403	2015-07-08	28150	Bacteria	Proteobacteria	Gammaproteobacteria	Enterobacterales	Enterobacteriaceae	Salmonella	Salmonella enterica	141119	Plasmid	circular	N		Y	N
NC_011499.1	CP001218.1	HPP12	GCF_000021465.1	SAMN02603595	PRJNA32291	2008-10-30	570508	Bacteria	Proteobacteria	Epsilonproteobacteria	Campylobacterales	Helicobacteraceae	Helicobacter	Helicobacter pylori	10225	Plasmid	circular	N		Y	N
NZ_CP013379.1	CP013379.1	pINT23	GCF_001718415.1	SAMN03449185		2016-09-02	1207504	Bacteria	Proteobacteria	Betaproteobacteria	Burkholderiales	Burkholderiaceae	Burkholderia	Burkholderia pseudomultivorans	111152	Plasmid	circular	N		Y	N
NZ_LR027871.1	LR027871.1	BPH2019_Plasmid-01	GCF_900607255.1	SAMEA5047399	PRJEB29322	2019-02-12	1280	Bacteria	Firmicutes	Bacilli	Bacillales	Staphylococcaceae	Staphylococcus	Staphylococcus aureus	25922	Plasmid	linear	N		N	N
NZ_LR027872.1	LR027872.1	BPH2019_Plasmid-02	GCF_900607255.1	SAMEA5047399	PRJEB29322	2019-02-12	1280	Bacteria	Firmicutes	Bacilli	Bacillales	Staphylococcaceae	Staphylococcus	Staphylococcus aureus	25552	Plasmid	linear	N		N	N
NZ_CP030882.1	CP030882.1	unnamed1	GCF_003325395.1	SAMN09602223	PRJNA479703	2018-07-17	1590	Bacteria	Firmicutes	Bacilli	Lactobacillales	Lactobacillaceae	Lactobacillus	Lactobacillus plantarum	40759	Plasmid	circular	N		N	N
NZ_CP030883.1	CP030883.1	unnamed2	GCF_003325395.1	SAMN09602223	PRJNA479703	2018-07-17	1590	Bacteria	Firmicutes	Bacilli	Lactobacillales	Lactobacillaceae	Lactobacillus	Lactobacillus plantarum	30472	Plasmid	circular	N		N	N
NZ_CP039372.1	CP039372.1	pPp1290	GCF_005080685.1	SAMN11380143	PRJNA531715	2019-05-02	303	Bacteria	Proteobacteria	Gammaproteobacteria	Pseudomonadales	Pseudomonadaceae	Pseudomonas	Pseudomonas putida	114265	Plasmid	circular	N		N	N
NZ_CP022081.2	CP022081.2	unnamed1	GCF_002209085.2	SAMN06173358	PRJNA231221	2018-03-08	292	Bacteria	Proteobacteria	Betaproteobacteria	Burkholderiales	Burkholderiaceae	Burkholderia	Burkholderia cepacia	204169	Plasmid	circular	N		Y	N
NZ_CP039490.1	CP039490.1	pCFSAN000752	GCF_004848685.1	SAMN00991047	PRJNA186035	2019-04-24	1182177	Bacteria	Proteobacteria	Gammaproteobacteria	Enterobacterales	Enterobacteriaceae	Salmonella	Salmonella enterica	131067	Plasmid	circular	N		N	N
NZ_CP045136.1	CP045136.1	pXG01-X3	GCF_009914375.1	SAMN13016659	PRJNA576998	2020-01-22	756892	Bacteria	Proteobacteria	Gammaproteobacteria	Pseudomonadales	Moraxellaceae	Acinetobacter	Acinetobacter indicus	103629	Plasmid	circular	N		N	N
NZ_CP034862.1	CP034862.1	pLeu	GCF_005080865.1	SAMN09980516	PRJNA489301	2019-05-02	1241869	Bacteria	Proteobacteria	Gammaproteobacteria	Enterobacterales	Erwiniaceae	Buchnera	Buchnera aphidicola	7707	Plasmid	circular	N		N	N
NZ_CP034863.1	CP034863.1	pTrp	GCF_005080865.1	SAMN09980516	PRJNA489301	2019-05-02	1241869	Bacteria	Proteobacteria	Gammaproteobacteria	Enterobacterales	Erwiniaceae	Buchnera	Buchnera aphidicola	3670	Plasmid	circular	N		N	N
NZ_CP013512.1	CP013512.1	pRspN1314a	GCF_001664305.1	SAMN03998638	PRJNA293118	2016-06-17	1703961	Bacteria	Proteobacteria	Alphaproteobacteria	Rhizobiales	Rhizobiaceae	Rhizobium	Rhizobium sp. N1314	162302	Plasmid	circular	N		Y	N
NZ_CP013513.1	CP013513.1	pRspN1314b	GCF_001664305.1	SAMN03998638	PRJNA293118	2016-06-17	1703961	Bacteria	Proteobacteria	Alphaproteobacteria	Rhizobiales	Rhizobiaceae	Rhizobium	Rhizobium sp. N1314	336117	Plasmid	circular	N		Y	N
NZ_CP013514.1	CP013514.1	pRspN1314c	GCF_001664305.1	SAMN03998638	PRJNA293118	2016-06-17	1703961	Bacteria	Proteobacteria	Alphaproteobacteria	Rhizobiales	Rhizobiaceae	Rhizobium	Rhizobium sp. N1314	433217	Plasmid	circular	N		Y	N
NZ_CP013515.1	CP013515.1	pRspN1314d	GCF_001664305.1	SAMN03998638	PRJNA293118	2016-06-17	1703961	Bacteria	Proteobacteria	Alphaproteobacteria	Rhizobiales	Rhizobiaceae	Rhizobium	Rhizobium sp. N1314	488795	Plasmid	circular	N		Y	N
NZ_CP013516.1	CP013516.1	pRspN1314e	GCF_001664305.1	SAMN03998638	PRJNA293118	2016-06-17	1703961	Bacteria	Proteobacteria	Alphaproteobacteria	Rhizobiales	Rhizobiaceae	Rhizobium	Rhizobium sp. N1314	506687	Plasmid	circular	N		Y	N
NZ_CP010877.1	CP010877.1	pMNCRE44_1	GCF_000931565.1	SAMN03287565	PRJNA272863	2015-02-23	562	Bacteria	Proteobacteria	Gammaproteobacteria	Enterobacterales	Enterobacteriaceae	Escherichia	Escherichia coli	1506	Plasmid	circular	N		Y	N
NZ_CP010878.1	CP010878.1	pMNCRE44_2	GCF_000931565.1	SAMN03287565	PRJNA272863	2015-02-23	562	Bacteria	Proteobacteria	Gammaproteobacteria	Enterobacterales	Enterobacteriaceae	Escherichia	Escherichia coli	4088	Plasmid	circular	N		Y	N
NZ_CP010879.1	CP010879.1	pMNCRE44_3	GCF_000931565.1	SAMN03287565	PRJNA272863	2015-02-23	562	Bacteria	Proteobacteria	Gammaproteobacteria	Enterobacterales	Enterobacteriaceae	Escherichia	Escherichia coli	5167	Plasmid	circular	N		Y	N
NZ_CP010880.1	CP010880.1	pMNCRE44_4	GCF_000931565.1	SAMN03287565	PRJNA272863	2015-02-23	562	Bacteria	Proteobacteria	Gammaproteobacteria	Enterobacterales	Enterobacteriaceae	Escherichia	Escherichia coli	30855	Plasmid	circular	N		Y	N
NZ_CP010881.1	CP010881.1	pMNCRE44_5	GCF_000931565.1	SAMN03287565	PRJNA272863	2015-02-23	562	Bacteria	Proteobacteria	Gammaproteobacteria	Enterobacterales	Enterobacteriaceae	Escherichia	Escherichia coli	116803	Plasmid	circular	N		Y	N
NZ_CP010882.1	CP010882.1	pMNCRE44_6	GCF_000931565.1	SAMN03287565	PRJNA272863	2015-02-23	562	Bacteria	Proteobacteria	Gammaproteobacteria	Enterobacterales	Enterobacteriaceae	Escherichia	Escherichia coli	122966	Plasmid	circular	N		Y	N
NZ_CP040614.1	CP040614.1	unnamed	GCF_012889415.1	SAMN11487354	PRJNA258022	2020-04-27	2572050	Bacteria	Proteobacteria	Epsilonproteobacteria	Campylobacterales	Campylobacteraceae	Campylobacter	Campylobacter sp. CFSAN093246	71914	Plasmid	circular	N		N	N
NZ_CP030363.1	CP030363.1	pSR118	GCF_003491405.1	SAMN09375027	PRJNA474853	2018-09-07	146919	Bacteria	Bacteroidetes	-	Bacteroidetes Order II. Incertae sedis	Rhodothermaceae	Salinibacter	Salinibacter ruber	118728	Plasmid	circular	N		N	N
NZ_CP030362.1	CP030362.1	pSR16	GCF_003491405.1	SAMN09375027	PRJNA474853	2018-09-07	146919	Bacteria	Bacteroidetes	-	Bacteroidetes Order II. Incertae sedis	Rhodothermaceae	Salinibacter	Salinibacter ruber	16410	Plasmid	circular	N		N	N
NZ_AP014570.1	AP014570.1	pSMB1	GCF_000828915.1	SAMD00000326	PRJDB1608	2014-05-17	1458426	Bacteria	Proteobacteria	Betaproteobacteria	Burkholderiales	Comamonadaceae	Serpentinomonas	Serpentinomonas mccroryi	16368	Plasmid	circular	N		Y	N
NZ_CP038181.1	CP038181.1	p2HS-C-1	GCF_004526255.1	SAMN10986381	PRJNA523709	2019-03-31	562	Bacteria	Proteobacteria	Gammaproteobacteria	Enterobacterales	Enterobacteriaceae	Escherichia	Escherichia coli	33309	Plasmid	circular	N		N	N
NZ_CP038182.1	CP038182.1	p2HS-C-2	GCF_004526255.1	SAMN10986381	PRJNA523709	2019-03-31	562	Bacteria	Proteobacteria	Gammaproteobacteria	Enterobacterales	Enterobacteriaceae	Escherichia	Escherichia coli	115257	Plasmid	circular	N		N	N
NZ_CP040800.1	CP040800.2	pXFAS01	GCF_009664125.1	SAMN11914553	PRJNA545724	2020-02-24	644356	Bacteria	Proteobacteria	Gammaproteobacteria	Xanthomonadales	Xanthomonadaceae	Xylella	Xylella fastidiosa	38298	Plasmid	circular	N		N	N
NZ_CP025584.1	CP025584.1	pCBA4604-01	GCF_002865605.1	SAMN08211554	PRJNA423136	2018-01-08	2065379	Bacteria	Proteobacteria	Alphaproteobacteria	Rhodobacterales	Rhodobacteraceae	Paracoccus	Paracoccus jeotgali	149225	Plasmid	circular	N		N	N
NZ_CP025585.1	CP025585.1	pCBA4604-02	GCF_002865605.1	SAMN08211554	PRJNA423136	2018-01-08	2065379	Bacteria	Proteobacteria	Alphaproteobacteria	Rhodobacterales	Rhodobacteraceae	Paracoccus	Paracoccus jeotgali	28805	Plasmid	circular	N		N	N
NZ_CP013687.1	CP013687.1	pRSJ9_1	GCF_001921905.1	SAMN04263493	PRJNA302043	2016-12-27	1491	Bacteria	Firmicutes	Clostridia	Clostridiales	Clostridiaceae	Clostridium	Clostridium botulinum	10089	Plasmid	circular	N		N	N
NZ_LK021128.1	LK021128.1	III	GCF_000786425.1	SAMEA3865288	PRJEB5701	2014-11-19	55601	Bacteria	Proteobacteria	Gammaproteobacteria	Vibrionales	Vibrionaceae	Vibrio	Vibrio anguillarum	66798	Plasmid	circular	N		Y	N
NZ_CP022342.1	CP022342.1	p1-157	GCF_002216755.1	SAMN07311555	PRJNA392845	2017-07-12	492670	Bacteria	Firmicutes	Bacilli	Bacillales	Bacillaceae	Bacillus	Bacillus velezensis	2894	Plasmid	linear	N		Y	N
NZ_CP022343.1	CP022343.1	p2-157	GCF_002216755.1	SAMN07311555	PRJNA392845	2017-07-12	492670	Bacteria	Firmicutes	Bacilli	Bacillales	Bacillaceae	Bacillus	Bacillus velezensis	4480	Plasmid	linear	N		Y	N
NZ_CP022349.1	CP022349.1	pK516_KPC	GCF_002216835.1	SAMN07315162	PRJNA393093	2017-07-12	1134687	Bacteria	Proteobacteria	Gammaproteobacteria	Enterobacterales	Enterobacteriaceae	Klebsiella	Klebsiella michiganensis	126877	Plasmid	circular	N		Y	N
NZ_CP022350.1	CP022350.1	pK516_NDM1	GCF_002216835.1	SAMN07315162	PRJNA393093	2017-07-12	1134687	Bacteria	Proteobacteria	Gammaproteobacteria	Enterobacterales	Enterobacteriaceae	Klebsiella	Klebsiella michiganensis	106140	Plasmid	circular	N		Y	N
NZ_CP022351.1	CP022351.1	pK516_NDM5	GCF_002216835.1	SAMN07315162	PRJNA393093	2017-07-12	1134687	Bacteria	Proteobacteria	Gammaproteobacteria	Enterobacterales	Enterobacteriaceae	Klebsiella	Klebsiella michiganensis	46149	Plasmid	circular	N		Y	N
NZ_LR135385.1	LR135385.1	2_length=238264	GCF_900639545.1	SAMEA4885473	PRJEB28495	2019-01-02	1352	Bacteria	Firmicutes	Bacilli	Lactobacillales	Enterococcaceae	Enterococcus	Enterococcus faecium	238264	Plasmid	linear	N		N	N
NZ_LR135386.1	LR135386.1	3_length=70572	GCF_900639545.1	SAMEA4885473	PRJEB28495	2019-01-02	1352	Bacteria	Firmicutes	Bacilli	Lactobacillales	Enterococcaceae	Enterococcus	Enterococcus faecium	70572	Plasmid	linear	N		N	N
NZ_LR135387.1	LR135387.1	4_length=62379	GCF_900639545.1	SAMEA4885473	PRJEB28495	2019-01-02	1352	Bacteria	Firmicutes	Bacilli	Lactobacillales	Enterococcaceae	Enterococcus	Enterococcus faecium	62379	Plasmid	linear	N		N	Y
NZ_LR135388.1	LR135388.1	5_length=9316	GCF_900639545.1	SAMEA4885473	PRJEB28495	2019-01-02	1352	Bacteria	Firmicutes	Bacilli	Lactobacillales	Enterococcaceae	Enterococcus	Enterococcus faecium	9316	Plasmid	linear	N		N	N
NZ_LR135389.1	LR135389.1	6_length=7837	GCF_900639545.1	SAMEA4885473	PRJEB28495	2019-01-02	1352	Bacteria	Firmicutes	Bacilli	Lactobacillales	Enterococcaceae	Enterococcus	Enterococcus faecium	7837	Plasmid	linear	N		N	N
NZ_LR135390.1	LR135390.1	7_length=6083	GCF_900639545.1	SAMEA4885473	PRJEB28495	2019-01-02	1352	Bacteria	Firmicutes	Bacilli	Lactobacillales	Enterococcaceae	Enterococcus	Enterococcus faecium	6083	Plasmid	linear	N		N	N
NZ_LR135391.1	LR135391.1	8_length=4375	GCF_900639545.1	SAMEA4885473	PRJEB28495	2019-01-02	1352	Bacteria	Firmicutes	Bacilli	Lactobacillales	Enterococcaceae	Enterococcus	Enterococcus faecium	4375	Plasmid	linear	N		N	N
NZ_LR135392.1	LR135392.1	9_length=3221	GCF_900639545.1	SAMEA4885473	PRJEB28495	2019-01-02	1352	Bacteria	Firmicutes	Bacilli	Lactobacillales	Enterococcaceae	Enterococcus	Enterococcus faecium	3221	Plasmid	linear	N		N	N
NZ_LR135393.1	LR135393.1	10_length=2056	GCF_900639545.1	SAMEA4885473	PRJEB28495	2019-01-02	1352	Bacteria	Firmicutes	Bacilli	Lactobacillales	Enterococcaceae	Enterococcus	Enterococcus faecium	2056	Plasmid	linear	N		N	N
NZ_CP009289.1	CP009289.1	unnamed	GCF_000756615.1	SAMN03010338	PRJNA259665	2014-09-22	44251	Bacteria	Firmicutes	Bacilli	Bacillales	Paenibacillaceae	Paenibacillus	Paenibacillus durus	15151	Plasmid	circular	N		Y	N
NZ_CP027063.3	CP027063.3	pVir_030666	GCF_002852915.4	SAMN07609116	PRJNA353728	2019-08-22	244366	Bacteria	Proteobacteria	Gammaproteobacteria	Enterobacterales	Enterobacteriaceae	Klebsiella	Klebsiella variicola	236161	Plasmid	circular	N		N	N
NZ_CP021463.1	CP021463.1	pUGA14_1	GCF_003194225.1	SAMN07159261	PRJNA387603	2018-06-06	90371	Bacteria	Proteobacteria	Gammaproteobacteria	Enterobacterales	Enterobacteriaceae	Salmonella	Salmonella enterica	352906	Plasmid	circular	N		N	N
NZ_CP021464.1	CP021464.1	pUGA14_2	GCF_003194225.1	SAMN07159261	PRJNA387603	2018-06-06	90371	Bacteria	Proteobacteria	Gammaproteobacteria	Enterobacterales	Enterobacteriaceae	Salmonella	Salmonella enterica	115864	Plasmid	circular	N		N	N
NZ_CP021465.1	CP021465.1	pUGA14_3	GCF_003194225.1	SAMN07159261	PRJNA387603	2018-06-06	90371	Bacteria	Proteobacteria	Gammaproteobacteria	Enterobacterales	Enterobacteriaceae	Salmonella	Salmonella enterica	2576	Plasmid	circular	N		N	N
NZ_CP021466.1	CP021466.1	pUGA14_4	GCF_003194225.1	SAMN07159261	PRJNA387603	2018-06-06	90371	Bacteria	Proteobacteria	Gammaproteobacteria	Enterobacterales	Enterobacteriaceae	Salmonella	Salmonella enterica	1995	Plasmid	circular	N		N	N
NZ_CP031077.1	CP031077.1	pl11	GCF_008274925.1	SAMN09370089	PRJNA475523	2019-09-05	1405	Bacteria	Firmicutes	Bacilli	Bacillales	Bacillaceae	Bacillus	Bacillus mycoides	10545	Plasmid	circular	N		N	N
NZ_CP031076.1	CP031076.1	pl36	GCF_008274925.1	SAMN09370089	PRJNA475523	2019-09-05	1405	Bacteria	Firmicutes	Bacilli	Bacillales	Bacillaceae	Bacillus	Bacillus mycoides	36372	Plasmid	circular	N		N	Y
NZ_CP031075.1	CP031075.1	pl37	GCF_008274925.1	SAMN09370089	PRJNA475523	2019-09-05	1405	Bacteria	Firmicutes	Bacilli	Bacillales	Bacillaceae	Bacillus	Bacillus mycoides	37069	Plasmid	circular	N		N	N
NZ_CP031072.1	CP031072.1	pl395	GCF_008274925.1	SAMN09370089	PRJNA475523	2019-09-05	1405	Bacteria	Firmicutes	Bacilli	Bacillales	Bacillaceae	Bacillus	Bacillus mycoides	394614	Plasmid	circular	N		N	N
NZ_CP031074.1	CP031074.1	pl41	GCF_008274925.1	SAMN09370089	PRJNA475523	2019-09-05	1405	Bacteria	Firmicutes	Bacilli	Bacillales	Bacillaceae	Bacillus	Bacillus mycoides	41246	Plasmid	circular	N		N	N
NZ_CP031073.1	CP031073.1	pl50	GCF_008274925.1	SAMN09370089	PRJNA475523	2019-09-05	1405	Bacteria	Firmicutes	Bacilli	Bacillales	Bacillaceae	Bacillus	Bacillus mycoides	50441	Plasmid	circular	N		N	N
NZ_CP027106.1	CP027106.1	pRM14721	GCF_003013205.1	SAMN08581173	PRJNA341281	2018-03-21	562	Bacteria	Proteobacteria	Gammaproteobacteria	Enterobacterales	Enterobacteriaceae	Escherichia	Escherichia coli	106432	Plasmid	circular	N		N	N
NZ_HG813250.1	HG813250.1	II	GCF_000577745.1	SAMEA3138937	PRJEB1355	2014-02-10	1288295	Bacteria	Firmicutes	Bacilli	Bacillales	Listeriaceae	Listeria	Listeria monocytogenes	62206	Plasmid	circular	N		Y	N
NZ_CP034934.1	CP034934.1	p79-8006	GCF_010231685.1	SAMN10702678	PRJNA218110	2020-02-06	622	Bacteria	Proteobacteria	Gammaproteobacteria	Enterobacterales	Enterobacteriaceae	Shigella	Shigella dysenteriae	100586	Plasmid	circular	N		N	Y
NZ_CP013098.1	CP013098.1	pCMCC50041	GCF_001484025.1	SAMN03837761	PRJNA288744	2016-01-04	149539	Bacteria	Proteobacteria	Gammaproteobacteria	Enterobacterales	Enterobacteriaceae	Salmonella	Salmonella enterica	59373	Plasmid	circular	N		Y	N
NZ_CP040264.1	CP040264.1	pEc631_1	GCF_008642395.1	SAMN10784800	PRJNA516196	2019-09-23	562	Bacteria	Proteobacteria	Gammaproteobacteria	Enterobacterales	Enterobacteriaceae	Escherichia	Escherichia coli	97726	Plasmid	circular	N		N	N
NZ_CP040265.1	CP040265.1	pEc631_2	GCF_008642395.1	SAMN10784800	PRJNA516196	2019-09-23	562	Bacteria	Proteobacteria	Gammaproteobacteria	Enterobacterales	Enterobacteriaceae	Escherichia	Escherichia coli	73952	Plasmid	circular	N		N	N
NZ_CP040266.1	CP040266.1	pEc631_3	GCF_008642395.1	SAMN10784800	PRJNA516196	2019-09-23	562	Bacteria	Proteobacteria	Gammaproteobacteria	Enterobacterales	Enterobacteriaceae	Escherichia	Escherichia coli	30240	Plasmid	circular	N		N	N
NZ_CP040267.1	CP040267.1	pEc631_4	GCF_008642395.1	SAMN10784800	PRJNA516196	2019-09-23	562	Bacteria	Proteobacteria	Gammaproteobacteria	Enterobacterales	Enterobacteriaceae	Escherichia	Escherichia coli	7464	Plasmid	circular	N		N	N
NZ_CP040268.1	CP040268.1	pEc631_5	GCF_008642395.1	SAMN10784800	PRJNA516196	2019-09-23	562	Bacteria	Proteobacteria	Gammaproteobacteria	Enterobacterales	Enterobacteriaceae	Escherichia	Escherichia coli	5165	Plasmid	circular	N		N	Y
NZ_CP013221.1	CP013221.1	PDM02	GCF_001447115.1	SAMN04274533	PRJNA302481	2015-11-20	58712	Bacteria	Proteobacteria	Gammaproteobacteria	Enterobacterales	Enterobacteriaceae	Salmonella	Salmonella enterica	112176	Plasmid	circular	N		Y	N
NZ_CP013223.1	CP013223.1	PDM03	GCF_001447115.1	SAMN04274533	PRJNA302481	2015-11-20	58712	Bacteria	Proteobacteria	Gammaproteobacteria	Enterobacterales	Enterobacteriaceae	Salmonella	Salmonella enterica	3371	Plasmid	circular	N		Y	N
NZ_CP021763.1	CP021763.1	unnamed	GCF_003595305.1	SAMN07187861	PRJNA388859	2017-08-11	1310165	Bacteria	Proteobacteria	Betaproteobacteria	Burkholderiales	Burkholderiaceae	Ralstonia	Ralstonia pseudosolanacearum	2094505	Plasmid	circular	N		N	N
NZ_CP022085.2	CP022085.2	unnamed1	GCF_002209105.2	SAMN06173361	PRJNA231221	2018-03-08	1038927	Bacteria	Proteobacteria	Gammaproteobacteria	Enterobacterales	Enterobacteriaceae	Escherichia	Escherichia coli	109945	Plasmid	circular	N		Y	N
NZ_CP022087.2	CP022087.2	unnamed2	GCF_002209105.2	SAMN06173361	PRJNA231221	2018-03-08	1038927	Bacteria	Proteobacteria	Gammaproteobacteria	Enterobacterales	Enterobacteriaceae	Escherichia	Escherichia coli	75559	Plasmid	circular	N		Y	N
NC_013200.1	FM179324.1	pLC1	GCF_000026525.1	SAMEA2272728	PRJEA32197	2009-09-02	568704	Bacteria	Firmicutes	Bacilli	Lactobacillales	Lactobacillaceae	Lactobacillus	Lactobacillus rhamnosus	64508	Plasmid	circular	N		Y	N
NZ_CP013925.1	CP013925.1	pKBN10P02143	GCF_001514375.1	SAMN03941550	PRJNA291316	2016-01-14	470	Bacteria	Proteobacteria	Gammaproteobacteria	Pseudomonadales	Moraxellaceae	Acinetobacter	Acinetobacter baumannii	52517	Plasmid	circular	N		Y	N
NZ_CP014353.1	CP014353.1	unnamed	GCF_001602115.1	SAMN04455717	PRJNA310791	2016-03-30	1748	Bacteria	Actinobacteria	Actinobacteria	Propionibacteriales	Propionibacteriaceae	Acidipropionibacterium	Acidipropionibacterium acidipropionici	2365	Plasmid	circular	N		Y	N
NZ_CP020337.1	CP020337.1	unnamed1	GCF_002240075.1	SAMN06112245	PRJNA356350	2017-08-02	1617964	Bacteria	Proteobacteria	Gammaproteobacteria	Enterobacterales	Enterobacteriaceae	Shigella	Shigella flexneri	223354	Plasmid	circular	N		Y	N
NZ_CP020338.1	CP020338.1	unnamed2	GCF_002240075.1	SAMN06112245	PRJNA356350	2017-08-02	1617964	Bacteria	Proteobacteria	Gammaproteobacteria	Enterobacterales	Enterobacteriaceae	Shigella	Shigella flexneri	95633	Plasmid	circular	N		Y	N
NZ_CP050366.1	CP050366.1	p47733L	GCF_011769725.1	SAMN14421539	PRJNA613904	2020-03-30	573	Bacteria	Proteobacteria	Gammaproteobacteria	Enterobacterales	Enterobacteriaceae	Klebsiella	Klebsiella pneumoniae	55119	Plasmid	circular	N		N	N
NZ_CP050369.1	CP050369.1	p47733S	GCF_011769725.1	SAMN14421539	PRJNA613904	2020-03-30	573	Bacteria	Proteobacteria	Gammaproteobacteria	Enterobacterales	Enterobacteriaceae	Klebsiella	Klebsiella pneumoniae	4715	Plasmid	circular	N		N	N
NZ_CP050361.1	CP050361.1	p47733_ARR2	GCF_011769725.1	SAMN14421539	PRJNA613904	2020-03-30	573	Bacteria	Proteobacteria	Gammaproteobacteria	Enterobacterales	Enterobacteriaceae	Klebsiella	Klebsiella pneumoniae	107451	Plasmid	circular	N		N	N
NZ_CP050362.1	CP050362.1	p47733_COLBS512	GCF_011769725.1	SAMN14421539	PRJNA613904	2020-03-30	573	Bacteria	Proteobacteria	Gammaproteobacteria	Enterobacterales	Enterobacteriaceae	Klebsiella	Klebsiella pneumoniae	2101	Plasmid	circular	N		N	N
NZ_CP050363.1	CP050363.1	p47733_COLMG828	GCF_011769725.1	SAMN14421539	PRJNA613904	2020-03-30	573	Bacteria	Proteobacteria	Gammaproteobacteria	Enterobacterales	Enterobacteriaceae	Klebsiella	Klebsiella pneumoniae	1546	Plasmid	circular	N		N	N
NZ_CP050370.1	CP050370.1	p47733_COL_PVC	GCF_011769725.1	SAMN14421539	PRJNA613904	2020-03-30	573	Bacteria	Proteobacteria	Gammaproteobacteria	Enterobacterales	Enterobacteriaceae	Klebsiella	Klebsiella pneumoniae	2056	Plasmid	circular	N		N	N
NZ_CP050364.1	CP050364.1	p47733_CTX_M_15	GCF_011769725.1	SAMN14421539	PRJNA613904	2020-03-30	573	Bacteria	Proteobacteria	Gammaproteobacteria	Enterobacterales	Enterobacteriaceae	Klebsiella	Klebsiella pneumoniae	119981	Plasmid	linear	N		N	N
NZ_CP050365.1	CP050365.1	p47733_IncFIB	GCF_011769725.1	SAMN14421539	PRJNA613904	2020-03-30	573	Bacteria	Proteobacteria	Gammaproteobacteria	Enterobacterales	Enterobacteriaceae	Klebsiella	Klebsiella pneumoniae	115360	Plasmid	circular	N		N	N
NZ_CP050367.1	CP050367.1	p47733_NDM_5	GCF_011769725.1	SAMN14421539	PRJNA613904	2020-03-30	573	Bacteria	Proteobacteria	Gammaproteobacteria	Enterobacterales	Enterobacteriaceae	Klebsiella	Klebsiella pneumoniae	103085	Plasmid	circular	N		N	N
NZ_CP050368.1	CP050368.1	p47733_OXA_181	GCF_011769725.1	SAMN14421539	PRJNA613904	2020-03-30	573	Bacteria	Proteobacteria	Gammaproteobacteria	Enterobacterales	Enterobacteriaceae	Klebsiella	Klebsiella pneumoniae	6812	Plasmid	circular	N		N	N
NZ_CP016860.1	CP016860.2	p1969.N	GCF_001717705.1	SAMN04966149	PRJNA321120	2018-01-08	46170	Bacteria	Firmicutes	Bacilli	Bacillales	Staphylococcaceae	Staphylococcus	Staphylococcus aureus	61505	Plasmid	circular	N		N	N
NZ_CP025487.1	CP025487.1	p1969.N_A	GCF_001717705.1	SAMN04966149	PRJNA321120	2018-01-08	46170	Bacteria	Firmicutes	Bacilli	Bacillales	Staphylococcaceae	Staphylococcus	Staphylococcus aureus	3269	Plasmid	circular	N		N	N
NZ_CP029598.1	CP029598.1	pDA33145-152	GCF_003181175.1	SAMN09245763	PRJNA472712	2018-05-31	1463164	Bacteria	Proteobacteria	Gammaproteobacteria	Enterobacterales	Enterobacteriaceae	Klebsiella	Klebsiella quasipneumoniae	151998	Plasmid	circular	N		N	N
NZ_CP029599.1	CP029599.1	pDA33145-77	GCF_003181175.1	SAMN09245763	PRJNA472712	2018-05-31	1463164	Bacteria	Proteobacteria	Gammaproteobacteria	Enterobacterales	Enterobacteriaceae	Klebsiella	Klebsiella quasipneumoniae	77110	Plasmid	circular	N		N	N
NC_011747.1	CU928146.1	pECOS88	GCF_000026285.1	SAMEA3138231	PRJNA33375	2008-12-18	585035	Bacteria	Proteobacteria	Gammaproteobacteria	Enterobacterales	Enterobacteriaceae	Escherichia	Escherichia coli	133853	Plasmid	circular	N		Y	N
NC_011564.1	AP010657.1	pCFPG1	GCF_000010645.1	SAMD00060940	PRJDA29025	2008-11-12	511995	Bacteria	Bacteroidetes	Bacteroidia	Bacteroidales	-	Candidatus Azobacteroides	Candidatus Azobacteroides pseudotrichonymphae	37560	Plasmid	circular	N		Y	N
NC_011561.1	AP010658.1	pCFPG2	GCF_000010645.1	SAMD00060940	PRJDA29025	2008-11-12	511995	Bacteria	Bacteroidetes	Bacteroidia	Bacteroidales	-	Candidatus Azobacteroides	Candidatus Azobacteroides pseudotrichonymphae	37111	Plasmid	circular	N		Y	N
NC_011562.1	AP010659.1	pCFPG3	GCF_000010645.1	SAMD00060940	PRJDA29025	2008-11-12	511995	Bacteria	Bacteroidetes	Bacteroidia	Bacteroidales	-	Candidatus Azobacteroides	Candidatus Azobacteroides pseudotrichonymphae	31893	Plasmid	circular	N		Y	N
NC_011563.1	AP010660.1	pCFPG4	GCF_000010645.1	SAMD00060940	PRJDA29025	2008-11-12	511995	Bacteria	Bacteroidetes	Bacteroidia	Bacteroidales	-	Candidatus Azobacteroides	Candidatus Azobacteroides pseudotrichonymphae	4149	Plasmid	circular	N		Y	N
NZ_CP021821.1	CP021821.1	accessoryA	GCF_002197125.1	SAMN07175163	PRJNA388336	2017-06-16	382	Bacteria	Proteobacteria	Alphaproteobacteria	Rhizobiales	Rhizobiaceae	Sinorhizobium	Sinorhizobium meliloti	416269	Plasmid	circular	N		Y	N
NZ_CP021819.1	CP021819.1	psymA	GCF_002197125.1	SAMN07175163	PRJNA388336	2017-06-16	382	Bacteria	Proteobacteria	Alphaproteobacteria	Rhizobiales	Rhizobiaceae	Sinorhizobium	Sinorhizobium meliloti	892745	Plasmid	circular	N		Y	N
NZ_CP021820.1	CP021820.1	psymB	GCF_002197125.1	SAMN07175163	PRJNA388336	2017-06-16	382	Bacteria	Proteobacteria	Alphaproteobacteria	Rhizobiales	Rhizobiaceae	Sinorhizobium	Sinorhizobium meliloti	1681904	Plasmid	circular	N		Y	N
NC_015169.1	CP002537.1	pDEIPR01	GCF_000190555.1	SAMN00016729	PRJNA41911	2011-02-28	693977	Bacteria	Deinococcus-Thermus	Deinococci	Deinococcales	Deinococcaceae	Deinococcus	Deinococcus proteolyticus	314518	Plasmid	circular	N		Y	N
NC_015162.1	CP002538.1	pDEIPR02	GCF_000190555.1	SAMN00016729	PRJNA41911	2011-02-28	693977	Bacteria	Deinococcus-Thermus	Deinococci	Deinococcales	Deinococcaceae	Deinococcus	Deinococcus proteolyticus	195800	Plasmid	circular	N		Y	N
NC_015170.1	CP002539.1	pDEIPR03	GCF_000190555.1	SAMN00016729	PRJNA41911	2011-02-28	693977	Bacteria	Deinococcus-Thermus	Deinococci	Deinococcales	Deinococcaceae	Deinococcus	Deinococcus proteolyticus	132270	Plasmid	circular	N		Y	N
NC_015163.1	CP002540.1	pDEIPR04	GCF_000190555.1	SAMN00016729	PRJNA41911	2011-02-28	693977	Bacteria	Deinococcus-Thermus	Deinococci	Deinococcales	Deinococcaceae	Deinococcus	Deinococcus proteolyticus	97188	Plasmid	circular	N		Y	N
NZ_CP015000.1	CP015000.1	pPA7790	GCF_001870265.1	SAMN04455155	PRJNA310740	2016-11-07	287	Bacteria	Proteobacteria	Gammaproteobacteria	Pseudomonadales	Pseudomonadaceae	Pseudomonas	Pseudomonas aeruginosa	49021	Plasmid	circular	N		Y	N
NZ_CP030054.1	CP030054.1	unnamed1	GCF_004114955.1	SAMN03459144	PRJNA279921	2019-01-28	1325095	Bacteria	Proteobacteria	Alphaproteobacteria	Rhizobiales	Bradyrhizobiaceae	Bradyrhizobium	Bradyrhizobium guangzhouense	979291	Plasmid	circular	N		N	N
NC_013958.1	CP001799.1	pNHAL01	GCF_000024725.1	SAMN02598510	PRJNA36589	2010-03-26	472759	Bacteria	Proteobacteria	Gammaproteobacteria	Chromatiales	Chromatiaceae	Nitrosococcus	Nitrosococcus halophilus	65833	Plasmid	circular	N		Y	N
NZ_AP017379.1	AP017379.1	pDFE	GCF_003966735.1	SAMD00046467	PRJDB4539	2018-03-01	241368	Bacteria	Proteobacteria	Deltaproteobacteria	Desulfovibrionales	Desulfovibrionaceae	Desulfovibrio	Desulfovibrio ferrophilus	43052	Plasmid	circular	N		N	N
NZ_CP024419.1	CP024419.1	pA388	GCF_002741415.1	SAMN07736509	PRJNA269083	2017-11-02	470	Bacteria	Proteobacteria	Gammaproteobacteria	Pseudomonadales	Moraxellaceae	Acinetobacter	Acinetobacter baumannii	33036	Plasmid	circular	N		N	N
NZ_CP020589.1	CP020589.1	p15A34_1	GCF_002082685.1	SAMN06650243	PRJNA380857	2017-04-10	470	Bacteria	Proteobacteria	Gammaproteobacteria	Pseudomonadales	Moraxellaceae	Acinetobacter	Acinetobacter baumannii	72076	Plasmid	circular	N		Y	N
NZ_CP030098.1	CP030098.1	pSH-B74	GCF_003312895.1	SAMN09428134	PRJNA476190	2018-07-11	1390	Bacteria	Firmicutes	Bacilli	Bacillales	Bacillaceae	Bacillus	Bacillus amyloliquefaciens	61634	Plasmid	circular	N		N	N
NZ_CP038506.1	CP038506.1	p28Eco12	GCF_004759025.1	SAMN08963308	PRJNA451184	2019-04-09	562	Bacteria	Proteobacteria	Gammaproteobacteria	Enterobacterales	Enterobacteriaceae	Escherichia	Escherichia coli	92027	Plasmid	circular	N		N	N
NZ_CP039809.1	CP039809.1	pC2660-2	GCF_010183645.1	SAMN11479264	PRJNA534178	2020-02-05	573	Bacteria	Proteobacteria	Gammaproteobacteria	Enterobacterales	Enterobacteriaceae	Klebsiella	Klebsiella pneumoniae	205652	Plasmid	circular	N		N	N
NZ_CP039810.1	CP039810.1	pC2660-3-KPC	GCF_010183645.1	SAMN11479264	PRJNA534178	2020-02-05	573	Bacteria	Proteobacteria	Gammaproteobacteria	Enterobacterales	Enterobacteriaceae	Klebsiella	Klebsiella pneumoniae	153556	Plasmid	circular	N		N	N
NZ_CP039811.1	CP039811.1	pC2660-4-NDM	GCF_010183645.1	SAMN11479264	PRJNA534178	2020-02-05	573	Bacteria	Proteobacteria	Gammaproteobacteria	Enterobacterales	Enterobacteriaceae	Klebsiella	Klebsiella pneumoniae	53097	Plasmid	circular	N		N	N
NZ_CP039812.1	CP039812.1	pC2660-5	GCF_010183645.1	SAMN11479264	PRJNA534178	2020-02-05	573	Bacteria	Proteobacteria	Gammaproteobacteria	Enterobacterales	Enterobacteriaceae	Klebsiella	Klebsiella pneumoniae	11970	Plasmid	circular	N		N	N
NZ_CP039604.1	CP039604.1	p12-6919.1	GCF_004919445.1	SAMN11333165	PRJNA316728	2019-04-28	2583588	Bacteria	Proteobacteria	Gammaproteobacteria	Enterobacterales	Enterobacteriaceae	Salmonella	Salmonella enterica	90972	Plasmid	circular	N		N	N
NZ_CP039605.1	CP039605.1	p12-6919.2	GCF_004919445.1	SAMN11333165	PRJNA316728	2019-04-28	2583588	Bacteria	Proteobacteria	Gammaproteobacteria	Enterobacterales	Enterobacteriaceae	Salmonella	Salmonella enterica	38556	Plasmid	circular	N		N	N
NZ_CP039606.1	CP039606.1	p12-6919.3	GCF_004919445.1	SAMN11333165	PRJNA316728	2019-04-28	2583588	Bacteria	Proteobacteria	Gammaproteobacteria	Enterobacterales	Enterobacteriaceae	Salmonella	Salmonella enterica	4697	Plasmid	circular	N		N	N
NZ_CP027326.1	CP027326.1	unnamed1	GCF_003017805.1	SAMN08579560	PRJNA218110	2018-03-26	562	Bacteria	Proteobacteria	Gammaproteobacteria	Enterobacterales	Enterobacteriaceae	Escherichia	Escherichia coli	74671	Plasmid	circular	N		N	N
NZ_CP027327.1	CP027327.1	unnamed2	GCF_003017805.1	SAMN08579560	PRJNA218110	2018-03-26	562	Bacteria	Proteobacteria	Gammaproteobacteria	Enterobacterales	Enterobacteriaceae	Escherichia	Escherichia coli	93170	Plasmid	circular	N		N	N
NZ_CP007677.1	CP007677.1	pHUV05-01	GCF_001045995.2	SAMN02767311	PRJNA246401	2015-10-23	1280	Bacteria	Firmicutes	Bacilli	Bacillales	Staphylococcaceae	Staphylococcus	Staphylococcus aureus	20185	Plasmid	circular	N		Y	N
NZ_CP007678.1	CP007678.1	pHUV05-02	GCF_001045995.2	SAMN02767311	PRJNA246401	2015-10-23	1280	Bacteria	Firmicutes	Bacilli	Bacillales	Staphylococcaceae	Staphylococcus	Staphylococcus aureus	20291	Plasmid	circular	N		Y	N
NZ_CP007679.1	CP007679.1	pHUV05-03	GCF_001045995.2	SAMN02767311	PRJNA246401	2015-10-23	1280	Bacteria	Firmicutes	Bacilli	Bacillales	Staphylococcaceae	Staphylococcus	Staphylococcus aureus	33093	Plasmid	circular	N		Y	N
NZ_CP039855.1	CP039855.1	p11-0972.1	GCF_005160365.1	SAMN11333161	PRJNA316728	2019-05-06	2583588	Bacteria	Proteobacteria	Gammaproteobacteria	Enterobacterales	Enterobacteriaceae	Salmonella	Salmonella enterica	93897	Plasmid	circular	N		N	N
NC_021815.1	CP006050.1	unnamed	GCF_000430145.2	SAMN01832087	PRJNA184140	2013-07-16	1271862	Bacteria	Proteobacteria	Gammaproteobacteria	Enterobacterales	Enterobacteriaceae	Salmonella	Salmonella enterica	221009	Plasmid	circular	N		Y	N
NC_021843.1	CP006051.1	unnamed2	GCF_000430145.2	SAMN01832087	PRJNA184140	2013-07-16	1271862	Bacteria	Proteobacteria	Gammaproteobacteria	Enterobacterales	Enterobacteriaceae	Salmonella	Salmonella enterica	4675	Plasmid	circular	N		Y	N
NC_021816.1	CP006052.1	unnamed3	GCF_000430145.2	SAMN01832087	PRJNA184140	2013-07-16	1271862	Bacteria	Proteobacteria	Gammaproteobacteria	Enterobacterales	Enterobacteriaceae	Salmonella	Salmonella enterica	3609	Plasmid	circular	N		Y	N
NZ_CP026804.1	CP026804.1	unnamed1	GCF_002946695.1	SAMN08330283	PRJNA218110	2018-02-23	623	Bacteria	Proteobacteria	Gammaproteobacteria	Enterobacterales	Enterobacteriaceae	Shigella	Shigella flexneri	245004	Plasmid	linear	N		N	N
NZ_CP032450.1	CP032450.1	pSDU1-USMARC-69838	GCF_003590755.1	SAMN09791864	PRJNA485469	2018-09-24	98360	Bacteria	Proteobacteria	Gammaproteobacteria	Enterobacterales	Enterobacteriaceae	Salmonella	Salmonella enterica	114923	Plasmid	circular	N		N	N
NZ_CP028616.1	CP028616.1	pTA141	GCF_005221605.1	SAMN08773048	PRJNA445267	2019-05-07	562	Bacteria	Proteobacteria	Gammaproteobacteria	Enterobacterales	Enterobacteriaceae	Escherichia	Escherichia coli	94495	Plasmid	circular	N		N	N
NZ_CP028615.1	CP028615.1	pTA141-2	GCF_005221605.1	SAMN08773048	PRJNA445267	2019-05-07	562	Bacteria	Proteobacteria	Gammaproteobacteria	Enterobacterales	Enterobacteriaceae	Escherichia	Escherichia coli	6078	Plasmid	circular	N		N	N
NZ_CP039577.1	CP039577.1	p10-3857.1	GCF_004919245.1	SAMN11333151	PRJNA316728	2019-04-28	90371	Bacteria	Proteobacteria	Gammaproteobacteria	Enterobacterales	Enterobacteriaceae	Salmonella	Salmonella enterica	148809	Plasmid	circular	N		N	N
NZ_CP039578.1	CP039578.1	p10-3857.2	GCF_004919245.1	SAMN11333151	PRJNA316728	2019-04-28	90371	Bacteria	Proteobacteria	Gammaproteobacteria	Enterobacterales	Enterobacteriaceae	Salmonella	Salmonella enterica	3208	Plasmid	circular	N		N	N
NC_018516.1	CP003764.1	p01	GCF_000292705.1	SAMN02603564	PRJNA171844	2012-08-22	1217737	Bacteria	Firmicutes	Bacilli	Bacillales	Bacillaceae	Bacillus	Bacillus thuringiensis	349599	Plasmid	circular	N		Y	N
NC_018509.1	CP003765.1	p02	GCF_000292705.1	SAMN02603564	PRJNA171844	2012-08-22	1217737	Bacteria	Firmicutes	Bacilli	Bacillales	Bacillaceae	Bacillus	Bacillus thuringiensis	235425	Plasmid	circular	N		Y	N
NC_018510.1	CP003766.1	p03	GCF_000292705.1	SAMN02603564	PRJNA171844	2012-08-22	1217737	Bacteria	Firmicutes	Bacilli	Bacillales	Bacillaceae	Bacillus	Bacillus thuringiensis	224872	Plasmid	circular	N		Y	N
NC_018517.1	CP003767.1	p04	GCF_000292705.1	SAMN02603564	PRJNA171844	2012-08-22	1217737	Bacteria	Firmicutes	Bacilli	Bacillales	Bacillaceae	Bacillus	Bacillus thuringiensis	14935	Plasmid	circular	N		Y	N
NC_018511.1	CP003768.1	p05	GCF_000292705.1	SAMN02603564	PRJNA171844	2012-08-22	1217737	Bacteria	Firmicutes	Bacilli	Bacillales	Bacillaceae	Bacillus	Bacillus thuringiensis	7697	Plasmid	circular	N		Y	N
NC_018512.1	CP003769.1	p06	GCF_000292705.1	SAMN02603564	PRJNA171844	2012-08-22	1217737	Bacteria	Firmicutes	Bacilli	Bacillales	Bacillaceae	Bacillus	Bacillus thuringiensis	6824	Plasmid	circular	N		Y	N
NZ_CP026083.1	CP026083.1	pYZ1605	GCF_009930895.1	SAMN08374174	PRJNA430475	2020-01-27	1311	Bacteria	Firmicutes	Bacilli	Lactobacillales	Streptococcaceae	Streptococcus	Streptococcus agalactiae	8445	Plasmid	circular	N		N	N
NZ_CP034238.1	CP034238.1	pRVS1-224	GCF_003942025.1	SAMN10496237	PRJNA507474	2018-12-12	40269	Bacteria	Proteobacteria	Gammaproteobacteria	Vibrionales	Vibrionaceae	Aliivibrio	Aliivibrio salmonicida	285684	Plasmid	circular	N		N	N
NZ_CP034239.1	CP034239.1	pVS320-224	GCF_003942025.1	SAMN10496237	PRJNA507474	2018-12-12	40269	Bacteria	Proteobacteria	Gammaproteobacteria	Vibrionales	Vibrionaceae	Aliivibrio	Aliivibrio salmonicida	31858	Plasmid	circular	N		N	N
NZ_CP040254.1	CP040254.1	pFLAC0181_CHOP101	GCF_005518055.1	SAMN11403599	PRJNA532547	2019-05-20	439334	Bacteria	Actinobacteria	Actinobacteria	Corynebacteriales	Mycobacteriaceae	Mycobacterium	Mycobacterium avium	28349	Plasmid	circular	N		N	N
NZ_CP040253.1	CP040253.1	pMARIA	GCF_005518055.1	SAMN11403599	PRJNA532547	2019-05-20	439334	Bacteria	Actinobacteria	Actinobacteria	Corynebacteriales	Mycobacteriaceae	Mycobacterium	Mycobacterium avium	40211	Plasmid	circular	N		N	N
NZ_CP040251.1	CP040251.1	unnamed1	GCF_005518055.1	SAMN11403599	PRJNA532547	2019-05-20	439334	Bacteria	Actinobacteria	Actinobacteria	Corynebacteriales	Mycobacteriaceae	Mycobacterium	Mycobacterium avium	35197	Plasmid	linear	N		N	N
NZ_CP040252.1	CP040252.1	unnamed2	GCF_005518055.1	SAMN11403599	PRJNA532547	2019-05-20	439334	Bacteria	Actinobacteria	Actinobacteria	Corynebacteriales	Mycobacteriaceae	Mycobacterium	Mycobacterium avium	35282	Plasmid	linear	N		N	N
NZ_CP014916.1	CP014916.1	pL11994-1	GCF_001702175.1	SAMN04505736	PRJNA290141	2016-08-10	240427	Bacteria	Firmicutes	Bacilli	Lactobacillales	Lactobacillaceae	Lactobacillus	Lactobacillus paracollinoides	45958	Plasmid	circular	N		Y	N
NZ_CP014917.1	CP014917.1	pL11994-2	GCF_001702175.1	SAMN04505736	PRJNA290141	2016-08-10	240427	Bacteria	Firmicutes	Bacilli	Lactobacillales	Lactobacillaceae	Lactobacillus	Lactobacillus paracollinoides	24661	Plasmid	circular	N		Y	N
NZ_CP014918.1	CP014918.1	pL11994-3	GCF_001702175.1	SAMN04505736	PRJNA290141	2016-08-10	240427	Bacteria	Firmicutes	Bacilli	Lactobacillales	Lactobacillaceae	Lactobacillus	Lactobacillus paracollinoides	33202	Plasmid	circular	N		Y	N
NZ_CP014919.1	CP014919.1	pL11994-4	GCF_001702175.1	SAMN04505736	PRJNA290141	2016-08-10	240427	Bacteria	Firmicutes	Bacilli	Lactobacillales	Lactobacillaceae	Lactobacillus	Lactobacillus paracollinoides	25419	Plasmid	circular	N		Y	N
NZ_CP014920.1	CP014920.1	pL11994-5	GCF_001702175.1	SAMN04505736	PRJNA290141	2016-08-10	240427	Bacteria	Firmicutes	Bacilli	Lactobacillales	Lactobacillaceae	Lactobacillus	Lactobacillus paracollinoides	17129	Plasmid	circular	N		Y	N
NZ_CP014921.1	CP014921.1	pL11994-6	GCF_001702175.1	SAMN04505736	PRJNA290141	2016-08-10	240427	Bacteria	Firmicutes	Bacilli	Lactobacillales	Lactobacillaceae	Lactobacillus	Lactobacillus paracollinoides	13353	Plasmid	circular	N		Y	N
NZ_CP014922.1	CP014922.1	pL11994-7	GCF_001702175.1	SAMN04505736	PRJNA290141	2016-08-10	240427	Bacteria	Firmicutes	Bacilli	Lactobacillales	Lactobacillaceae	Lactobacillus	Lactobacillus paracollinoides	13497	Plasmid	circular	N		Y	N
NZ_CP014923.1	CP014923.1	pL11994-8	GCF_001702175.1	SAMN04505736	PRJNA290141	2016-08-10	240427	Bacteria	Firmicutes	Bacilli	Lactobacillales	Lactobacillaceae	Lactobacillus	Lactobacillus paracollinoides	13546	Plasmid	linear	N		Y	N
NC_013264.1	FP236827.1	pEP03	GCF_000027265.1	SAMEA2272200		2010-03-05	634499	Bacteria	Proteobacteria	Gammaproteobacteria	Enterobacterales	Erwiniaceae	Erwinia	Erwinia pyrifoliae	3070	Plasmid	circular	N		Y	N
NC_013265.1	FP236828.1	pEP05	GCF_000027265.1	SAMEA2272200		2010-03-05	634499	Bacteria	Proteobacteria	Gammaproteobacteria	Enterobacterales	Erwiniaceae	Erwinia	Erwinia pyrifoliae	4955	Plasmid	circular	N		Y	N
NC_013954.1	FP928999.1	pEP2.6	GCF_000027265.1	SAMEA2272200		2010-03-05	634499	Bacteria	Proteobacteria	Gammaproteobacteria	Enterobacterales	Erwiniaceae	Erwinia	Erwinia pyrifoliae	2590	Plasmid	circular	N		Y	N
NC_013263.1	FP236829.1	pEP36	GCF_000027265.1	SAMEA2272200		2010-03-05	634499	Bacteria	Proteobacteria	Gammaproteobacteria	Enterobacterales	Erwiniaceae	Erwinia	Erwinia pyrifoliae	35909	Plasmid	circular	N		Y	N
NZ_CP022078.1	CP022078.1	unnamed1	GCF_002209045.1	SAMN04875591	PRJNA231221	2017-06-27	197	Bacteria	Proteobacteria	Epsilonproteobacteria	Campylobacterales	Campylobacteraceae	Campylobacter	Campylobacter jejuni	46746	Plasmid	circular	N		Y	N
NC_013940.1	AP011530.1	megaplasmid pDF308	GCF_000010985.1	SAMD00060965	PRJDA37285	2010-03-05	639282	Bacteria	Deferribacteres	Deferribacteres	Deferribacterales	Deferribacteraceae	Deferribacter	Deferribacter desulfuricans	308544	Plasmid	circular	N		Y	N
NC_014628.2	CP002214.2	pSC2	GCF_000164985.3	SAMN02603854	PRJNA52019	2015-03-27	886882	Bacteria	Firmicutes	Bacilli	Bacillales	Paenibacillaceae	Paenibacillus	Paenibacillus polymyxa	510118	Plasmid	circular	N		Y	N
NZ_CP033632.1	CP033632.1	pTB-nb1	GCF_003790525.1	SAMN07723175	PRJNA412707	2018-11-19	562	Bacteria	Proteobacteria	Gammaproteobacteria	Enterobacterales	Enterobacteriaceae	Escherichia	Escherichia coli	147451	Plasmid	circular	N		N	N
NZ_CP033633.1	CP033633.1	pTB-nb2	GCF_003790525.1	SAMN07723175	PRJNA412707	2018-11-19	562	Bacteria	Proteobacteria	Gammaproteobacteria	Enterobacterales	Enterobacteriaceae	Escherichia	Escherichia coli	139752	Plasmid	circular	N		N	N
NZ_CP033634.1	CP033634.1	pTB-nb3	GCF_003790525.1	SAMN07723175	PRJNA412707	2018-11-19	562	Bacteria	Proteobacteria	Gammaproteobacteria	Enterobacterales	Enterobacteriaceae	Escherichia	Escherichia coli	82252	Plasmid	circular	N		N	N
NZ_CP033636.1	CP033636.1	pTB-nb4	GCF_003790525.1	SAMN07723175	PRJNA412707	2018-11-19	562	Bacteria	Proteobacteria	Gammaproteobacteria	Enterobacterales	Enterobacteriaceae	Escherichia	Escherichia coli	253793	Plasmid	circular	N		N	N
NZ_CP040048.1	CP040048.1	unnamed1	GCF_005280375.1	SAMN11554995	PRJNA540755	2019-05-11	470	Bacteria	Proteobacteria	Gammaproteobacteria	Pseudomonadales	Moraxellaceae	Acinetobacter	Acinetobacter baumannii	657699	Plasmid	circular	N		N	N
NZ_CP040049.1	CP040049.1	unnamed2	GCF_005280375.1	SAMN11554995	PRJNA540755	2019-05-11	470	Bacteria	Proteobacteria	Gammaproteobacteria	Pseudomonadales	Moraxellaceae	Acinetobacter	Acinetobacter baumannii	16479	Plasmid	circular	N		N	N
NC_008242.1	CP000389.1	1	GCF_000014245.1	SAMN02598260	PRJNA10690	2006-07-11	266779	Bacteria	Proteobacteria	Alphaproteobacteria	Rhizobiales	Phyllobacteriaceae	Chelativorans	Chelativorans sp. BNC1	343931	Plasmid	circular	N		Y	N
NC_008243.1	CP000391.1	2	GCF_000014245.1	SAMN02598260	PRJNA10690	2006-07-11	266779	Bacteria	Proteobacteria	Alphaproteobacteria	Rhizobiales	Phyllobacteriaceae	Chelativorans	Chelativorans sp. BNC1	131247	Plasmid	circular	N		Y	N
NC_008244.1	CP000392.1	3	GCF_000014245.1	SAMN02598260	PRJNA10690	2006-07-11	266779	Bacteria	Proteobacteria	Alphaproteobacteria	Rhizobiales	Phyllobacteriaceae	Chelativorans	Chelativorans sp. BNC1	47561	Plasmid	circular	N		Y	N
NZ_CP009584.1	CP009584.1	pCul210931	GCF_000767645.1	SAMN03025287	PRJNA260628	2014-10-22	65058	Bacteria	Actinobacteria	Actinobacteria	Corynebacteriales	Corynebacteriaceae	Corynebacterium	Corynebacterium ulcerans	5706	Plasmid	circular	N		Y	N
NZ_LS450959.1	LS450959.1	NODE_2_length_7680_cov_143.817026	GCF_900416725.1	SAMEA4663404	PRJEB26715	2019-06-04	83555	Bacteria	Chlamydiae	Chlamydiia	Chlamydiales	Chlamydiaceae	Chlamydia	Chlamydia abortus	7680	Plasmid	linear	N		N	N
NZ_CP043208.1	CP043208.1	pET1.1-IncH	GCF_008124345.1	SAMN12603259	PRJNA560883	2019-08-29	2605619	Bacteria	Proteobacteria	Gammaproteobacteria	Enterobacterales	Enterobacteriaceae	Escherichia	Escherichia coli	64997	Plasmid	circular	N		N	N
NZ_CP032205.1	CP032205.1	unnamed	GCF_003571685.1	SAMN04014854	PRJNA292901	2018-09-16	562	Bacteria	Proteobacteria	Gammaproteobacteria	Enterobacterales	Enterobacteriaceae	Escherichia	Escherichia coli	70275	Plasmid	circular	N		N	N
NZ_CP015623.1	CP015623.1	pCRULAC1	GCF_001643015.1	SAMN04990137	PRJNA321311	2016-05-13	1652495	Bacteria	Actinobacteria	Actinobacteria	Corynebacteriales	Corynebacteriaceae	Corynebacterium	Corynebacterium crudilactis	144640	Plasmid	circular	N		Y	N
NZ_CP015624.1	CP015624.1	pCRULAC2	GCF_001643015.1	SAMN04990137	PRJNA321311	2016-05-13	1652495	Bacteria	Actinobacteria	Actinobacteria	Corynebacteriales	Corynebacteriaceae	Corynebacterium	Corynebacterium crudilactis	25275	Plasmid	circular	N		Y	N
NZ_CP035634.1	CP035634.1	unnamed2	GCF_004151605.1	SAMN10844942	PRJNA517781	2019-02-09	550	Bacteria	Proteobacteria	Gammaproteobacteria	Enterobacterales	Enterobacteriaceae	Enterobacter	Enterobacter cloacae	289962	Plasmid	circular	N		N	N
NZ_CP035635.1	CP035635.1	unnamed3	GCF_004151605.1	SAMN10844942	PRJNA517781	2019-02-09	550	Bacteria	Proteobacteria	Gammaproteobacteria	Enterobacterales	Enterobacteriaceae	Enterobacter	Enterobacter cloacae	116221	Plasmid	circular	N		N	N
NZ_CP035636.1	CP035636.1	unnamed4	GCF_004151605.1	SAMN10844942	PRJNA517781	2019-02-09	550	Bacteria	Proteobacteria	Gammaproteobacteria	Enterobacterales	Enterobacteriaceae	Enterobacter	Enterobacter cloacae	103522	Plasmid	circular	N		N	N
NZ_CP035637.1	CP035637.1	unnamed5	GCF_004151605.1	SAMN10844942	PRJNA517781	2019-02-09	550	Bacteria	Proteobacteria	Gammaproteobacteria	Enterobacterales	Enterobacteriaceae	Enterobacter	Enterobacter cloacae	86605	Plasmid	circular	N		N	N
NZ_CP035638.1	CP035638.1	unnamed6	GCF_004151605.1	SAMN10844942	PRJNA517781	2019-02-09	550	Bacteria	Proteobacteria	Gammaproteobacteria	Enterobacterales	Enterobacteriaceae	Enterobacter	Enterobacter cloacae	63601	Plasmid	circular	N		N	N
NZ_CP018238.1	CP018238.1	pO157	GCF_001890205.1	SAMN05544764	PRJNA336330	2016-12-07	562	Bacteria	Proteobacteria	Gammaproteobacteria	Enterobacterales	Enterobacteriaceae	Escherichia	Escherichia coli	91420	Plasmid	circular	N		Y	N
NZ_CP034804.1	CP034804.1	p2009C-3554-1	GCF_004010575.1	SAMN04531139	PRJNA218110	2019-01-10	562	Bacteria	Proteobacteria	Gammaproteobacteria	Enterobacterales	Enterobacteriaceae	Escherichia	Escherichia coli	83424	Plasmid	circular	N		N	N
NZ_CP034805.1	CP034805.1	p2009C-3554-2	GCF_004010575.1	SAMN04531139	PRJNA218110	2019-01-10	562	Bacteria	Proteobacteria	Gammaproteobacteria	Enterobacterales	Enterobacteriaceae	Escherichia	Escherichia coli	94014	Plasmid	circular	N		N	N
NZ_LT009691.1	LT009691.1	2	GCF_900017775.1	SAMEA3733527	PRJEB12333	2016-01-31	1280	Bacteria	Firmicutes	Bacilli	Bacillales	Staphylococcaceae	Staphylococcus	Staphylococcus aureus	25689	Plasmid	linear	N		Y	N
NZ_CP021282.1	CP021282.1	unnamed	GCF_003004275.1	SAMN06928758	PRJNA376177	2018-03-15	91891	Bacteria	Proteobacteria	Gammaproteobacteria	Legionellales	Legionellaceae	Legionella	Legionella pneumophila	129884	Plasmid	circular	N		N	N
NZ_CP018947.1	CP018947.1	pEC224_1	GCF_002011945.1	SAMN05511177	PRJNA316786	2017-03-03	562	Bacteria	Proteobacteria	Gammaproteobacteria	Enterobacterales	Enterobacteriaceae	Escherichia	Escherichia coli	143972	Plasmid	circular	N		Y	N
NZ_CP018946.1	CP018946.1	pEC224_2	GCF_002011945.1	SAMN05511177	PRJNA316786	2017-03-03	562	Bacteria	Proteobacteria	Gammaproteobacteria	Enterobacterales	Enterobacteriaceae	Escherichia	Escherichia coli	87114	Plasmid	circular	N		Y	N
NZ_CP018944.1	CP018944.1	pEC224_4	GCF_002011945.1	SAMN05511177	PRJNA316786	2017-03-03	562	Bacteria	Proteobacteria	Gammaproteobacteria	Enterobacterales	Enterobacteriaceae	Escherichia	Escherichia coli	27133	Plasmid	circular	N		Y	N
NZ_CP018943.1	CP018943.1	pEC224_5	GCF_002011945.1	SAMN05511177	PRJNA316786	2017-03-03	562	Bacteria	Proteobacteria	Gammaproteobacteria	Enterobacterales	Enterobacteriaceae	Escherichia	Escherichia coli	6647	Plasmid	circular	N		Y	N
NZ_CP018942.1	CP018942.1	pEC224_6	GCF_002011945.1	SAMN05511177	PRJNA316786	2017-03-03	562	Bacteria	Proteobacteria	Gammaproteobacteria	Enterobacterales	Enterobacteriaceae	Escherichia	Escherichia coli	4063	Plasmid	circular	N		Y	N
NZ_CP018941.1	CP018941.1	pEC224_7	GCF_002011945.1	SAMN05511177	PRJNA316786	2017-03-03	562	Bacteria	Proteobacteria	Gammaproteobacteria	Enterobacterales	Enterobacteriaceae	Escherichia	Escherichia coli	4062	Plasmid	circular	N		Y	N
NZ_CP018940.1	CP018940.1	pEC224_8	GCF_002011945.1	SAMN05511177	PRJNA316786	2017-03-03	562	Bacteria	Proteobacteria	Gammaproteobacteria	Enterobacterales	Enterobacteriaceae	Escherichia	Escherichia coli	2883	Plasmid	circular	N		Y	N
NZ_CP018945.1	CP018945.1	pEC224_KPC	GCF_002011945.1	SAMN05511177	PRJNA316786	2017-03-03	562	Bacteria	Proteobacteria	Gammaproteobacteria	Enterobacterales	Enterobacteriaceae	Escherichia	Escherichia coli	55436	Plasmid	circular	N		Y	N
NZ_CP029650.1	CP029650.1	unnamed1	GCF_003193765.1	SAMN07291564	PRJNA316321	2018-06-06	1280	Bacteria	Firmicutes	Bacilli	Bacillales	Staphylococcaceae	Staphylococcus	Staphylococcus aureus	40931	Plasmid	circular	N		N	N
NZ_CP029651.1	CP029651.1	unnamed2	GCF_003193765.1	SAMN07291564	PRJNA316321	2018-06-06	1280	Bacteria	Firmicutes	Bacilli	Bacillales	Staphylococcaceae	Staphylococcus	Staphylococcus aureus	8012	Plasmid	circular	N		N	N
NZ_CP009572.1	CP009572.1	STP1	GCF_000764535.1	SAMN03078686	PRJNA261987	2014-10-08	1549858	Bacteria	Proteobacteria	Alphaproteobacteria	Sphingomonadales	Sphingomonadaceae	Sphingomonas	Sphingomonas taxi	163311	Plasmid	circular	N		Y	N
NZ_CP009573.1	CP009573.1	STP2	GCF_000764535.1	SAMN03078686	PRJNA261987	2014-10-08	1549858	Bacteria	Proteobacteria	Alphaproteobacteria	Sphingomonadales	Sphingomonadaceae	Sphingomonas	Sphingomonas taxi	39492	Plasmid	circular	N		Y	N
NZ_CP020838.1	CP020838.1	pBK13043-1	GCF_002156725.1	SAMN06701573	PRJNA376414	2017-05-23	573	Bacteria	Proteobacteria	Gammaproteobacteria	Enterobacterales	Enterobacteriaceae	Klebsiella	Klebsiella pneumoniae	232540	Plasmid	circular	N		Y	N
NZ_CP020839.1	CP020839.1	pBK13043-2	GCF_002156725.1	SAMN06701573	PRJNA376414	2017-05-23	573	Bacteria	Proteobacteria	Gammaproteobacteria	Enterobacterales	Enterobacteriaceae	Klebsiella	Klebsiella pneumoniae	57580	Plasmid	circular	N		Y	N
NZ_CP020840.1	CP020840.1	pBK13043-3	GCF_002156725.1	SAMN06701573	PRJNA376414	2017-05-23	573	Bacteria	Proteobacteria	Gammaproteobacteria	Enterobacterales	Enterobacteriaceae	Klebsiella	Klebsiella pneumoniae	11984	Plasmid	circular	N		Y	N
NZ_CP045856.1	CP045856.1	punanmed2	GCF_009650195.1	SAMN13193765	PRJNA587565	2019-11-12	2664893	Bacteria	Proteobacteria	Alphaproteobacteria	Rhizobiales	Rhizobiaceae	Agrobacterium	Agrobacterium sp. MA01	310891	Plasmid	circular	N		N	N
NZ_CP045855.1	CP045855.1	punnamed1	GCF_009650195.1	SAMN13193765	PRJNA587565	2019-11-12	2664893	Bacteria	Proteobacteria	Alphaproteobacteria	Rhizobiales	Rhizobiaceae	Agrobacterium	Agrobacterium sp. MA01	132451	Plasmid	circular	N		N	N
NZ_CP029542.1	CP029542.1	unnamed1	GCF_003173275.1	SAMN09217500	PRJNA471769	2018-05-28	2202000	Bacteria	Actinobacteria	Actinobacteria	Streptomycetales	Streptomycetaceae	Streptomyces	Streptomyces sp. NEAU-S7GS2	45805	Plasmid	linear	N		N	N
NZ_CP029819.1	CP029819.1	pCPUwf	GCF_003226875.1	SAMN09370215	PRJNA474697	2018-06-14	164514	Bacteria	Bacteroidetes	Flavobacteriia	Flavobacteriales	Blattabacteriaceae	Blattabacterium	Blattabacterium punctulatus	3563	Plasmid	circular	N		N	N
NC_006856.1	AY509004.1	pSC138	GCF_000008105.1	SAMN02603109	PRJNA9618	2005-04-01	321314	Bacteria	Proteobacteria	Gammaproteobacteria	Enterobacterales	Enterobacteriaceae	Salmonella	Salmonella enterica	138742	Plasmid	circular	N		Y	N
NC_006855.1	AY509003.1	pSCV50	GCF_000008105.1	SAMN02603109	PRJNA9618	2005-04-01	321314	Bacteria	Proteobacteria	Gammaproteobacteria	Enterobacterales	Enterobacteriaceae	Salmonella	Salmonella enterica	49558	Plasmid	circular	N		Y	N
NZ_CP016365.1	CP016365.1	pP97_a	GCF_001888185.1	SAMN05300637	PRJNA327072	2016-12-02	1844006	Bacteria	Proteobacteria	Alphaproteobacteria	Rhodobacterales	Rhodobacteraceae	Phaeobacter	Phaeobacter porticola	218458	Plasmid	circular	N		Y	N
NZ_CP016366.1	CP016366.1	pP97_b	GCF_001888185.1	SAMN05300637	PRJNA327072	2016-12-02	1844006	Bacteria	Proteobacteria	Alphaproteobacteria	Rhodobacterales	Rhodobacteraceae	Phaeobacter	Phaeobacter porticola	126697	Plasmid	circular	N		Y	N
NZ_CP016367.1	CP016367.1	pP97_c	GCF_001888185.1	SAMN05300637	PRJNA327072	2016-12-02	1844006	Bacteria	Proteobacteria	Alphaproteobacteria	Rhodobacterales	Rhodobacteraceae	Phaeobacter	Phaeobacter porticola	84850	Plasmid	circular	N		Y	N
NZ_CP016368.1	CP016368.1	pP97_d	GCF_001888185.1	SAMN05300637	PRJNA327072	2016-12-02	1844006	Bacteria	Proteobacteria	Alphaproteobacteria	Rhodobacterales	Rhodobacteraceae	Phaeobacter	Phaeobacter porticola	70805	Plasmid	circular	N		Y	N
NZ_CP016369.1	CP016369.1	pP97_e	GCF_001888185.1	SAMN05300637	PRJNA327072	2016-12-02	1844006	Bacteria	Proteobacteria	Alphaproteobacteria	Rhodobacterales	Rhodobacteraceae	Phaeobacter	Phaeobacter porticola	52819	Plasmid	circular	N		Y	N
NZ_CP007671.1	CP007671.1	pM121	GCF_001021875.1	SAMN02746692	PRJNA246311	2015-06-08	1280	Bacteria	Firmicutes	Bacilli	Bacillales	Staphylococcaceae	Staphylococcus	Staphylococcus aureus	20409	Plasmid	circular	N		Y	N
NZ_CP020546.1	CP020546.1	pZJ3920-1	GCF_003076395.1	SAMN06649969	PRJNA380845	2018-05-01	562	Bacteria	Proteobacteria	Gammaproteobacteria	Enterobacterales	Enterobacteriaceae	Escherichia	Escherichia coli	133639	Plasmid	circular	N		N	N
NZ_CP020547.1	CP020547.1	pZJ3920-2	GCF_003076395.1	SAMN06649969	PRJNA380845	2018-05-01	562	Bacteria	Proteobacteria	Gammaproteobacteria	Enterobacterales	Enterobacteriaceae	Escherichia	Escherichia coli	127809	Plasmid	circular	N		N	N
NZ_CP020548.1	CP020548.1	pZJ3920-3	GCF_003076395.1	SAMN06649969	PRJNA380845	2018-05-01	562	Bacteria	Proteobacteria	Gammaproteobacteria	Enterobacterales	Enterobacteriaceae	Escherichia	Escherichia coli	60959	Plasmid	circular	N		N	N
NZ_CP042409.1	CP042409.1	unnamed	GCF_007954765.1	SAMN11843663	PRJNA544551	2019-08-11	1358	Bacteria	Firmicutes	Bacilli	Lactobacillales	Streptococcaceae	Lactococcus	Lactococcus lactis	107586	Plasmid	circular	N		N	N
NZ_CP024059.1	CP024059.1	unnamed1	GCF_003692595.1	SAMN07661079	PRJNA407683	2018-10-29	1590	Bacteria	Firmicutes	Bacilli	Lactobacillales	Lactobacillaceae	Lactobacillus	Lactobacillus plantarum	65826	Plasmid	linear	N		N	N
NZ_CP024060.1	CP024060.1	unnamed2	GCF_003692595.1	SAMN07661079	PRJNA407683	2018-10-29	1590	Bacteria	Firmicutes	Bacilli	Lactobacillales	Lactobacillaceae	Lactobacillus	Lactobacillus plantarum	74727	Plasmid	linear	N		N	N
NZ_CP024061.1	CP024061.1	unnamed3	GCF_003692595.1	SAMN07661079	PRJNA407683	2018-10-29	1590	Bacteria	Firmicutes	Bacilli	Lactobacillales	Lactobacillaceae	Lactobacillus	Lactobacillus plantarum	55963	Plasmid	linear	N		N	N
NZ_CP024062.1	CP024062.1	unnamed4	GCF_003692595.1	SAMN07661079	PRJNA407683	2018-10-29	1590	Bacteria	Firmicutes	Bacilli	Lactobacillales	Lactobacillaceae	Lactobacillus	Lactobacillus plantarum	22350	Plasmid	linear	N		N	Y
NC_020240.1	CP004072.1	pAW63	GCF_000338755.1	SAMN02603412	PRJNA185468	2013-02-08	1279365	Bacteria	Firmicutes	Bacilli	Bacillales	Bacillaceae	Bacillus	Bacillus thuringiensis	71777	Plasmid	circular	N		Y	N
NC_020250.1	CP004073.1	pHT11	GCF_000338755.1	SAMN02603412	PRJNA185468	2013-02-08	1279365	Bacteria	Firmicutes	Bacilli	Bacillales	Bacillaceae	Bacillus	Bacillus thuringiensis	11769	Plasmid	circular	N		Y	N
NC_020243.1	CP004076.1	pHT7	GCF_000338755.1	SAMN02603412	PRJNA185468	2013-02-08	1279365	Bacteria	Firmicutes	Bacilli	Bacillales	Bacillaceae	Bacillus	Bacillus thuringiensis	7635	Plasmid	circular	N		Y	N
NC_020249.1	CP004070.1	pHT73	GCF_000338755.1	SAMN02603412	PRJNA185468	2013-02-08	1279365	Bacteria	Firmicutes	Bacilli	Bacillales	Bacillaceae	Bacillus	Bacillus thuringiensis	77351	Plasmid	circular	N		Y	N
NC_020239.1	CP004071.1	pHT77	GCF_000338755.1	SAMN02603412	PRJNA185468	2013-02-08	1279365	Bacteria	Firmicutes	Bacilli	Bacillales	Bacillaceae	Bacillus	Bacillus thuringiensis	76490	Plasmid	circular	N		Y	N
NC_020241.1	CP004074.1	pHT8_1	GCF_000338755.1	SAMN02603412	PRJNA185468	2013-02-08	1279365	Bacteria	Firmicutes	Bacilli	Bacillales	Bacillaceae	Bacillus	Bacillus thuringiensis	8513	Plasmid	circular	N		Y	N
NC_020242.1	CP004075.1	pHT8_2	GCF_000338755.1	SAMN02603412	PRJNA185468	2013-02-08	1279365	Bacteria	Firmicutes	Bacilli	Bacillales	Bacillaceae	Bacillus	Bacillus thuringiensis	8241	Plasmid	circular	N		Y	N
NZ_CP035392.1	CP035392.1	unnamed1	GCF_004119535.1	SAMN10790858	PRJNA516532	2019-01-30	1423	Bacteria	Firmicutes	Bacilli	Bacillales	Bacillaceae	Bacillus	Bacillus subtilis	27344	Plasmid	linear	N		N	N
NZ_CP007602.1	CP007602.1	pAYP1020	GCF_001028645.1	SAMN02739579	PRJNA232502	2015-06-12	72758	Bacteria	Firmicutes	Bacilli	Bacillales	Staphylococcaceae	Staphylococcus	Staphylococcus capitis	59661	Plasmid	circular	N		Y	N
NZ_CP017655.1	CP017655.1	unnamed	GCF_001806465.1	SAMN05601672	PRJNA339690	2016-10-21	470	Bacteria	Proteobacteria	Gammaproteobacteria	Pseudomonadales	Moraxellaceae	Acinetobacter	Acinetobacter baumannii	72073	Plasmid	circular	N		Y	N
NZ_CP043223.1	CP043223.1	pET1.1-IncH	GCF_008124445.1	SAMN12603253	PRJNA560883	2019-08-29	134047	Bacteria	Proteobacteria	Gammaproteobacteria	Enterobacterales	Enterobacteriaceae	Salmonella	Salmonella enterica	257405	Plasmid	circular	N		N	N
NZ_CP043224.1	CP043224.1	pET1.2-IncN	GCF_008124445.1	SAMN12603253	PRJNA560883	2019-08-29	134047	Bacteria	Proteobacteria	Gammaproteobacteria	Enterobacterales	Enterobacteriaceae	Salmonella	Salmonella enterica	42407	Plasmid	circular	N		N	N
NC_013655.1	AP009379.1	pECSF1	GCF_000010485.1	SAMD00060923	PRJDA19053	2009-12-14	431946	Bacteria	Proteobacteria	Gammaproteobacteria	Enterobacterales	Enterobacteriaceae	Escherichia	Escherichia coli	122345	Plasmid	circular	N		Y	N
NZ_CP033143.1	CP033143.1	pVPWZ1	GCF_003691525.1	SAMN09878947	PRJNA487190	2018-10-28	670	Bacteria	Proteobacteria	Gammaproteobacteria	Vibrionales	Vibrionaceae	Vibrio	Vibrio parahaemolyticus	106229	Plasmid	circular	N		N	N
NZ_CP015204.1	CP015204.1	pR8C1	GCF_001682295.1	SAMN04101985	PRJNA296603	2016-07-08	1723645	Bacteria	Actinobacteria	Actinobacteria	Corynebacteriales	Nocardiaceae	Rhodococcus	Rhodococcus sp. 008	108503	Plasmid	circular	N		Y	N
NZ_CP015205.1	CP015205.1	pR8C2	GCF_001682295.1	SAMN04101985	PRJNA296603	2016-07-08	1723645	Bacteria	Actinobacteria	Actinobacteria	Corynebacteriales	Nocardiaceae	Rhodococcus	Rhodococcus sp. 008	65393	Plasmid	circular	N		Y	N
NZ_CP015203.1	CP015203.1	pR8L1	GCF_001682295.1	SAMN04101985	PRJNA296603	2016-07-08	1723645	Bacteria	Actinobacteria	Actinobacteria	Corynebacteriales	Nocardiaceae	Rhodococcus	Rhodococcus sp. 008	694228	Plasmid	circular	N		Y	N
NZ_CP025238.1	CP025238.1	pSNE1-1928	GCF_004136135.1	SAMN02716897	PRJNA236690	2019-02-04	1454621	Bacteria	Proteobacteria	Gammaproteobacteria	Enterobacterales	Enterobacteriaceae	Salmonella	Salmonella enterica	3605	Plasmid	circular	N		N	Y
NZ_CP025239.1	CP025239.1	pSNE2-1928	GCF_004136135.1	SAMN02716897	PRJNA236690	2019-02-04	1454621	Bacteria	Proteobacteria	Gammaproteobacteria	Enterobacterales	Enterobacteriaceae	Salmonella	Salmonella enterica	96768	Plasmid	circular	N		N	N
NZ_CP025240.1	CP025240.1	pSNE3-1928	GCF_004136135.1	SAMN02716897	PRJNA236690	2019-02-04	1454621	Bacteria	Proteobacteria	Gammaproteobacteria	Enterobacterales	Enterobacteriaceae	Salmonella	Salmonella enterica	146581	Plasmid	circular	N		N	N
NZ_CP007568.1	CP007568.1	pWSY	GCF_000287215.2	SAMN02472129	PRJNA170164	2014-04-22	1208104	Bacteria	Proteobacteria	Gammaproteobacteria	Aeromonadales	Aeromonadaceae	Aeromonas	Aeromonas media	11276	Plasmid	circular	N		Y	N
NZ_CP022909.1	CP022909.1	pPS00078.1A.1	GCF_003354945.1	SAMN07340908	PRJNA393749	2018-08-03	1280	Bacteria	Firmicutes	Bacilli	Bacillales	Staphylococcaceae	Staphylococcus	Staphylococcus aureus	26240	Plasmid	circular	N		N	N
NZ_CP006031.1	CP006031.1	pEFT110	GCF_000737555.1	SAMN02194078	PRJNA207757	2014-08-04	1344042	Bacteria	Firmicutes	Bacilli	Lactobacillales	Enterococcaceae	Enterococcus	Enterococcus faecium	44086	Plasmid	circular	N		Y	N
NZ_CP039379.1	CP039379.1	pSL001-1	GCF_007923185.1	SAMN11094516	PRJNA526333	2019-08-09	1255	Bacteria	Firmicutes	Bacilli	Lactobacillales	Lactobacillaceae	Pediococcus	Pediococcus pentosaceus	76699	Plasmid	circular	N		N	N
NZ_CP025980.1	CP025980.1	pEM148	GCF_002900365.1	SAMN08361671	PRJNA429855	2018-01-26	1499973	Bacteria	Proteobacteria	Gammaproteobacteria	Enterobacterales	Enterobacteriaceae	Escherichia	Escherichia marmotae	148809	Plasmid	circular	N		N	N
NZ_CP025981.1	CP025981.1	pEM76	GCF_002900365.1	SAMN08361671	PRJNA429855	2018-01-26	1499973	Bacteria	Proteobacteria	Gammaproteobacteria	Enterobacterales	Enterobacteriaceae	Escherichia	Escherichia marmotae	76160	Plasmid	circular	N		N	N
NZ_CP041432.1	CP041432.1	pSTEC316	GCF_009950805.1	SAMN12214766	PRJNA552621	2020-01-29	562	Bacteria	Proteobacteria	Gammaproteobacteria	Enterobacterales	Enterobacteriaceae	Escherichia	Escherichia coli	80029	Plasmid	circular	N		N	N
NZ_CP026714.1	CP026714.1	pFORC_078_2	GCF_004135835.1	SAMN08449845	PRJNA432476	2019-02-04	28901	Bacteria	Proteobacteria	Gammaproteobacteria	Enterobacterales	Enterobacteriaceae	Salmonella	Salmonella enterica	59333	Plasmid	circular	N		N	N
NZ_CP022721.1	CP022721.1	pPS00087.1A.1	GCF_003354925.1	SAMN07340894	PRJNA393749	2018-08-03	1280	Bacteria	Firmicutes	Bacilli	Bacillales	Staphylococcaceae	Staphylococcus	Staphylococcus aureus	20730	Plasmid	circular	N		N	N
NZ_CP032758.1	CP032758.1	unnamed1	GCF_003641185.1	SAMN10174879	PRJNA494616	2018-10-15	1589	Bacteria	Firmicutes	Bacilli	Lactobacillales	Lactobacillaceae	Lactobacillus	Lactobacillus pentosus	49266	Plasmid	circular	N		N	N
NZ_CP016399.1	CP016399.1	unnamed1	GCF_002214665.1	SAMN05292960	PRJNA326817	2017-07-05	1280	Bacteria	Firmicutes	Bacilli	Bacillales	Staphylococcaceae	Staphylococcus	Staphylococcus aureus	4114	Plasmid	circular	N		Y	N
NZ_CP022165.1	CP022165.1	pM160133_p1	GCF_002214205.1	SAMN07273977	PRJNA391721	2017-07-03	562	Bacteria	Proteobacteria	Gammaproteobacteria	Enterobacterales	Enterobacteriaceae	Escherichia	Escherichia coli	233149	Plasmid	circular	N		Y	N
NZ_CP022166.1	CP022166.1	pM160133_p2	GCF_002214205.1	SAMN07273977	PRJNA391721	2017-07-03	562	Bacteria	Proteobacteria	Gammaproteobacteria	Enterobacterales	Enterobacteriaceae	Escherichia	Escherichia coli	173624	Plasmid	circular	N		Y	N
NZ_CP022167.1	CP022167.1	pM160133_p3	GCF_002214205.1	SAMN07273977	PRJNA391721	2017-07-03	562	Bacteria	Proteobacteria	Gammaproteobacteria	Enterobacterales	Enterobacteriaceae	Escherichia	Escherichia coli	113428	Plasmid	circular	N		Y	N
NZ_LR135489.1	LR135489.1	2_length=229675	GCF_900639715.1	SAMEA4885787	PRJEB28495	2019-01-02	1352	Bacteria	Firmicutes	Bacilli	Lactobacillales	Enterococcaceae	Enterococcus	Enterococcus faecium	229675	Plasmid	linear	N		N	N
NZ_LR135490.1	LR135490.1	3_length=136287	GCF_900639715.1	SAMEA4885787	PRJEB28495	2019-01-02	1352	Bacteria	Firmicutes	Bacilli	Lactobacillales	Enterococcaceae	Enterococcus	Enterococcus faecium	136287	Plasmid	linear	N		N	Y
NZ_LR135491.1	LR135491.1	4_length=42699	GCF_900639715.1	SAMEA4885787	PRJEB28495	2019-01-02	1352	Bacteria	Firmicutes	Bacilli	Lactobacillales	Enterococcaceae	Enterococcus	Enterococcus faecium	42699	Plasmid	linear	N		N	Y
NZ_LR135492.1	LR135492.1	5_length=8584	GCF_900639715.1	SAMEA4885787	PRJEB28495	2019-01-02	1352	Bacteria	Firmicutes	Bacilli	Lactobacillales	Enterococcaceae	Enterococcus	Enterococcus faecium	8584	Plasmid	linear	N		N	N
NZ_LR135493.1	LR135493.1	6_length=6173	GCF_900639715.1	SAMEA4885787	PRJEB28495	2019-01-02	1352	Bacteria	Firmicutes	Bacilli	Lactobacillales	Enterococcaceae	Enterococcus	Enterococcus faecium	6173	Plasmid	linear	N		N	N
NZ_LR135494.1	LR135494.1	7_length=5569	GCF_900639715.1	SAMEA4885787	PRJEB28495	2019-01-02	1352	Bacteria	Firmicutes	Bacilli	Lactobacillales	Enterococcaceae	Enterococcus	Enterococcus faecium	5569	Plasmid	linear	N		N	N
NZ_LR135495.1	LR135495.1	8_length=4372	GCF_900639715.1	SAMEA4885787	PRJEB28495	2019-01-02	1352	Bacteria	Firmicutes	Bacilli	Lactobacillales	Enterococcaceae	Enterococcus	Enterococcus faecium	4372	Plasmid	linear	N		N	N
NZ_LR135496.1	LR135496.1	9_length=3221	GCF_900639715.1	SAMEA4885787	PRJEB28495	2019-01-02	1352	Bacteria	Firmicutes	Bacilli	Lactobacillales	Enterococcaceae	Enterococcus	Enterococcus faecium	3221	Plasmid	linear	N		N	N
NZ_CP028679.1	CP028679.1	pTA114	GCF_005222265.1	SAMN08773026	PRJNA445267	2019-05-07	562	Bacteria	Proteobacteria	Gammaproteobacteria	Enterobacterales	Enterobacteriaceae	Escherichia	Escherichia coli	93182	Plasmid	circular	N		N	Y
NZ_CP028678.1	CP028678.1	pTA114-2	GCF_005222265.1	SAMN08773026	PRJNA445267	2019-05-07	562	Bacteria	Proteobacteria	Gammaproteobacteria	Enterobacterales	Enterobacteriaceae	Escherichia	Escherichia coli	6078	Plasmid	circular	N		N	N
NZ_CP014980.1	CP014980.1	pSTY1-H2662	GCF_001623825.2	SAMN02716865	PRJNA236709	2017-02-24	1454640	Bacteria	Proteobacteria	Gammaproteobacteria	Enterobacterales	Enterobacteriaceae	Salmonella	Salmonella enterica	94034	Plasmid	circular	N		Y	N
NZ_CP048644.1	CP048644.1	pSR01	GCF_010669265.1	SAMN13008646	PRJNA576781	2020-02-17	1280	Bacteria	Firmicutes	Bacilli	Bacillales	Staphylococcaceae	Staphylococcus	Staphylococcus aureus	39500	Plasmid	circular	N		N	N
NZ_CP048645.1	CP048645.1	pSR02	GCF_010669265.1	SAMN13008646	PRJNA576781	2020-02-17	1280	Bacteria	Firmicutes	Bacilli	Bacillales	Staphylococcaceae	Staphylococcus	Staphylococcus aureus	28040	Plasmid	circular	N		N	N
NZ_CP048646.1	CP048646.1	pSR03	GCF_010669265.1	SAMN13008646	PRJNA576781	2020-02-17	1280	Bacteria	Firmicutes	Bacilli	Bacillales	Staphylococcaceae	Staphylococcus	Staphylococcus aureus	24637	Plasmid	circular	N		N	N
NZ_CP025502.1	CP025502.1	pJIR3535	GCF_003203455.1	SAMN08195748	PRJNA422745	2018-06-08	1502	Bacteria	Firmicutes	Clostridia	Clostridiales	Clostridiaceae	Clostridium	Clostridium perfringens	81826	Plasmid	circular	N		N	N
NZ_CP025504.1	CP025504.1	pJIR3537	GCF_003203455.1	SAMN08195748	PRJNA422745	2018-06-08	1502	Bacteria	Firmicutes	Clostridia	Clostridiales	Clostridiaceae	Clostridium	Clostridium perfringens	48779	Plasmid	circular	N		N	N
NZ_CP025503.1	CP025503.1	pJIR3844	GCF_003203455.1	SAMN08195748	PRJNA422745	2018-06-08	1502	Bacteria	Firmicutes	Clostridia	Clostridiales	Clostridiaceae	Clostridium	Clostridium perfringens	69606	Plasmid	circular	N		N	N
NZ_CP007000.1	CP007000.1	pCfviMP1	GCF_000512745.2	SAMN02641386	PRJNA183998	2016-09-06	1273266	Bacteria	Proteobacteria	Epsilonproteobacteria	Campylobacterales	Campylobacteraceae	Campylobacter	Campylobacter fetus	91400	Plasmid	circular	N		Y	N
NZ_CP007001.1	CP007001.1	pCfviMP2	GCF_000512745.2	SAMN02641386	PRJNA183998	2016-09-06	1273266	Bacteria	Proteobacteria	Epsilonproteobacteria	Campylobacterales	Campylobacteraceae	Campylobacter	Campylobacter fetus	35326	Plasmid	circular	N		Y	N
NZ_CP007002.1	CP007002.1	pCfviP3	GCF_000512745.2	SAMN02641386	PRJNA183998	2016-09-06	1273266	Bacteria	Proteobacteria	Epsilonproteobacteria	Campylobacterales	Campylobacteraceae	Campylobacter	Campylobacter fetus	3993	Plasmid	circular	N		Y	N
NZ_CP043510.1	CP043510.1	unnamed	GCF_011057955.1	SAMN12657726	PRJNA562876	2020-03-02	399587	Bacteria	Proteobacteria	Gammaproteobacteria	Enterobacterales	Enterobacteriaceae	Salmonella	Salmonella enterica	4657	Plasmid	circular	N		N	N
NZ_CP030940.1	CP030940.1	pAMSH1	GCF_003325975.1	SAMN09640158	PRJNA480548	2018-07-18	562	Bacteria	Proteobacteria	Gammaproteobacteria	Enterobacterales	Enterobacteriaceae	Escherichia	Escherichia coli	257394	Plasmid	circular	N		N	N
NZ_CP039592.1	CP039592.1	p11-0500.1	GCF_004919365.1	SAMN11333158	PRJNA316728	2019-04-28	90371	Bacteria	Proteobacteria	Gammaproteobacteria	Enterobacterales	Enterobacteriaceae	Salmonella	Salmonella enterica	93998	Plasmid	circular	N		N	N
NZ_CP022152.1	CP022152.1	p705SK3_1	GCF_002211705.1	SAMN07260758	PRJNA391280	2017-06-30	546	Bacteria	Proteobacteria	Gammaproteobacteria	Enterobacterales	Enterobacteriaceae	Citrobacter	Citrobacter freundii	296175	Plasmid	circular	N		Y	N
NZ_CP022153.1	CP022153.1	p705SK3_2	GCF_002211705.1	SAMN07260758	PRJNA391280	2017-06-30	546	Bacteria	Proteobacteria	Gammaproteobacteria	Enterobacterales	Enterobacteriaceae	Citrobacter	Citrobacter freundii	63458	Plasmid	circular	N		Y	N
NZ_CP026414.1	CP026414.1	pACI-235c	GCF_002934965.1	SAMN04287023	PRJNA430813	2018-02-04	1758189	Bacteria	Proteobacteria	Gammaproteobacteria	Pseudomonadales	Moraxellaceae	Acinetobacter	Acinetobacter sp. ACNIH2	17598	Plasmid	circular	N		N	N
NZ_CP026416.1	CP026416.1	pACI-3569	GCF_002934965.1	SAMN04287023	PRJNA430813	2018-02-04	1758189	Bacteria	Proteobacteria	Gammaproteobacteria	Pseudomonadales	Moraxellaceae	Acinetobacter	Acinetobacter sp. ACNIH2	127843	Plasmid	circular	N		N	N
NZ_CP026413.1	CP026413.1	pACI-35f6	GCF_002934965.1	SAMN04287023	PRJNA430813	2018-02-04	1758189	Bacteria	Proteobacteria	Gammaproteobacteria	Pseudomonadales	Moraxellaceae	Acinetobacter	Acinetobacter sp. ACNIH2	11959	Plasmid	circular	N		N	N
NZ_CP026415.1	CP026415.1	pACI-55cf	GCF_002934965.1	SAMN04287023	PRJNA430813	2018-02-04	1758189	Bacteria	Proteobacteria	Gammaproteobacteria	Pseudomonadales	Moraxellaceae	Acinetobacter	Acinetobacter sp. ACNIH2	118501	Plasmid	circular	N		N	N
NZ_CP026419.1	CP026419.1	pACI-6db8	GCF_002934965.1	SAMN04287023	PRJNA430813	2018-02-04	1758189	Bacteria	Proteobacteria	Gammaproteobacteria	Pseudomonadales	Moraxellaceae	Acinetobacter	Acinetobacter sp. ACNIH2	41447	Plasmid	circular	N		N	N
NZ_CP026417.1	CP026417.1	pACI-c6b4	GCF_002934965.1	SAMN04287023	PRJNA430813	2018-02-04	1758189	Bacteria	Proteobacteria	Gammaproteobacteria	Pseudomonadales	Moraxellaceae	Acinetobacter	Acinetobacter sp. ACNIH2	12933	Plasmid	circular	N		N	N
NZ_CP026418.1	CP026418.1	pKPC-8dee	GCF_002934965.1	SAMN04287023	PRJNA430813	2018-02-04	1758189	Bacteria	Proteobacteria	Gammaproteobacteria	Pseudomonadales	Moraxellaceae	Acinetobacter	Acinetobacter sp. ACNIH2	43928	Plasmid	circular	N		N	N
NZ_CP035268.1	CP035268.1	unnamed1	GCF_004103655.1	SAMN10754492	PRJNA515381	2019-01-23	137591	Bacteria	Firmicutes	Bacilli	Lactobacillales	Leuconostocaceae	Weissella	Weissella cibaria	29520	Plasmid	circular	N		N	N
NZ_CP035269.1	CP035269.1	unnamed2	GCF_004103655.1	SAMN10754492	PRJNA515381	2019-01-23	137591	Bacteria	Firmicutes	Bacilli	Lactobacillales	Leuconostocaceae	Weissella	Weissella cibaria	19335	Plasmid	circular	N		N	N
NZ_CP035270.1	CP035270.1	unnamed3	GCF_004103655.1	SAMN10754492	PRJNA515381	2019-01-23	137591	Bacteria	Firmicutes	Bacilli	Lactobacillales	Leuconostocaceae	Weissella	Weissella cibaria	6523	Plasmid	circular	N		N	N
NZ_CP029083.1	CP029083.1	unnamed1	GCF_003073755.1	SAMN07291557	PRJNA316321	2018-04-30	1280	Bacteria	Firmicutes	Bacilli	Bacillales	Staphylococcaceae	Staphylococcus	Staphylococcus aureus	20730	Plasmid	circular	N		N	N
NC_015595.1	CP002800.1	pSPHCH01	GCF_000147835.2	SAMN00016829	PRJNA50015	2011-05-26	690566	Bacteria	Proteobacteria	Alphaproteobacteria	Sphingomonadales	Sphingomonadaceae	Sphingobium	Sphingobium chlorophenolicum	123733	Plasmid	circular	N		Y	N
NZ_AP022622.1	AP022622.1	pJCM30620_1	GCF_010731915.1	SAMD00153219	PRJDB7717	2020-02-06	36809	Bacteria	Actinobacteria	Actinobacteria	Corynebacteriales	Mycobacteriaceae	Mycobacteroides	Mycobacteroides abscessus	119389	Plasmid	linear	N		N	Y
NZ_AP022623.1	AP022623.1	pJCM30620_2	GCF_010731915.1	SAMD00153219	PRJDB7717	2020-02-06	36809	Bacteria	Actinobacteria	Actinobacteria	Corynebacteriales	Mycobacteriaceae	Mycobacteroides	Mycobacteroides abscessus	38763	Plasmid	linear	N		N	N
NZ_CP006927.1	CP006927.1	p30660_1	GCF_000598005.1	SAMN03081502	PRJNA226698	2014-03-19	1420012	Bacteria	Proteobacteria	Gammaproteobacteria	Enterobacterales	Enterobacteriaceae	Klebsiella	Klebsiella pneumoniae	142788	Plasmid	circular	N		Y	N
NZ_CP006926.1	CP006926.1	p30660_2	GCF_000598005.1	SAMN03081502	PRJNA226698	2014-03-19	1420012	Bacteria	Proteobacteria	Gammaproteobacteria	Enterobacterales	Enterobacteriaceae	Klebsiella	Klebsiella pneumoniae	73636	Plasmid	circular	N		Y	N
NZ_CP006925.1	CP006925.1	p30660_3	GCF_000598005.1	SAMN03081502	PRJNA226698	2014-03-19	1420012	Bacteria	Proteobacteria	Gammaproteobacteria	Enterobacterales	Enterobacteriaceae	Klebsiella	Klebsiella pneumoniae	36109	Plasmid	circular	N		Y	N
NZ_CP006928.1	CP006928.1	p30660_4	GCF_000598005.1	SAMN03081502	PRJNA226698	2014-03-19	1420012	Bacteria	Proteobacteria	Gammaproteobacteria	Enterobacterales	Enterobacteriaceae	Klebsiella	Klebsiella pneumoniae	14249	Plasmid	circular	N		Y	N
NZ_CP006924.1	CP006924.1	p30660_5	GCF_000598005.1	SAMN03081502	PRJNA226698	2014-03-19	1420012	Bacteria	Proteobacteria	Gammaproteobacteria	Enterobacterales	Enterobacteriaceae	Klebsiella	Klebsiella pneumoniae	10925	Plasmid	circular	N		Y	N
NZ_CP047288.1	CP047288.1	p152	GCF_009856995.1	SAMN13705050	PRJNA598376	2020-01-12	626774	Bacteria	Proteobacteria	Gammaproteobacteria	Enterobacterales	Morganellaceae	Proteus	Proteus cibarius	152824	Plasmid	circular	N		N	N
NZ_CP047287.1	CP047287.1	p52	GCF_009856995.1	SAMN13705050	PRJNA598376	2020-01-12	626774	Bacteria	Proteobacteria	Gammaproteobacteria	Enterobacterales	Morganellaceae	Proteus	Proteus cibarius	51664	Plasmid	circular	N		N	N
NZ_CP045003.1	CP045003.1	pPAG5	GCF_011106815.1	SAMN12911489	PRJNA575816	2020-03-10	287	Bacteria	Proteobacteria	Gammaproteobacteria	Pseudomonadales	Pseudomonadaceae	Pseudomonas	Pseudomonas aeruginosa	513322	Plasmid	circular	N		N	N
NZ_CP014976.1	CP014976.1	pSTY1-2009K-1640	GCF_001623805.1	SAMN02716877	PRJNA236713	2016-04-19	1454644	Bacteria	Proteobacteria	Gammaproteobacteria	Enterobacterales	Enterobacteriaceae	Salmonella	Salmonella enterica	94019	Plasmid	circular	N		Y	N
NZ_CP032447.1	CP032447.1	pSDU1-USMARC-69840	GCF_003595645.1	SAMN09791878	PRJNA485470	2018-09-24	98360	Bacteria	Proteobacteria	Gammaproteobacteria	Enterobacterales	Enterobacteriaceae	Salmonella	Salmonella enterica	74560	Plasmid	circular	N		N	N
NZ_CP032448.1	CP032448.1	pSDU2-USMARC-69840	GCF_003595645.1	SAMN09791878	PRJNA485470	2018-09-24	98360	Bacteria	Proteobacteria	Gammaproteobacteria	Enterobacterales	Enterobacteriaceae	Salmonella	Salmonella enterica	77171	Plasmid	circular	N		N	N
NZ_CP047128.1	CP047128.1	pT-HNK130-3	GCF_009832885.1	SAMN13642132	PRJNA596906	2020-01-07	83333	Bacteria	Proteobacteria	Gammaproteobacteria	Enterobacterales	Enterobacteriaceae	Escherichia	Escherichia coli	85943	Plasmid	circular	N		N	N
NZ_CP044185.1	CP044185.1	pAR-0403	GCF_008727615.1	SAMN12648953	PRJNA562719	2019-09-29	59201	Bacteria	Proteobacteria	Gammaproteobacteria	Enterobacterales	Enterobacteriaceae	Salmonella	Salmonella enterica	49153	Plasmid	linear	N		N	N
NZ_CP035095.1	CP035095.1	unnamed1	GCF_006094495.1	SAMN10738403	PRJNA514939	2019-06-06	1348623	Bacteria	Firmicutes	Bacilli	Bacillales	Bacillaceae	Bacillus	Bacillus megaterium	301273	Plasmid	circular	N		N	N
NZ_CP035096.1	CP035096.1	unnamed2	GCF_006094495.1	SAMN10738403	PRJNA514939	2019-06-06	1348623	Bacteria	Firmicutes	Bacilli	Bacillales	Bacillaceae	Bacillus	Bacillus megaterium	74777	Plasmid	circular	N		N	N
NZ_CP035097.1	CP035097.1	unnamed3	GCF_006094495.1	SAMN10738403	PRJNA514939	2019-06-06	1348623	Bacteria	Firmicutes	Bacilli	Bacillales	Bacillaceae	Bacillus	Bacillus megaterium	11064	Plasmid	circular	N		N	N
NZ_CP035098.1	CP035098.1	unnamed4	GCF_006094495.1	SAMN10738403	PRJNA514939	2019-06-06	1348623	Bacteria	Firmicutes	Bacilli	Bacillales	Bacillaceae	Bacillus	Bacillus megaterium	10610	Plasmid	circular	N		N	N
NZ_CP035099.1	CP035099.1	unnamed5	GCF_006094495.1	SAMN10738403	PRJNA514939	2019-06-06	1348623	Bacteria	Firmicutes	Bacilli	Bacillales	Bacillaceae	Bacillus	Bacillus megaterium	3767	Plasmid	circular	N		N	N
NZ_CP035100.1	CP035100.1	unnamed6	GCF_006094495.1	SAMN10738403	PRJNA514939	2019-06-06	1348623	Bacteria	Firmicutes	Bacilli	Bacillales	Bacillaceae	Bacillus	Bacillus megaterium	2048	Plasmid	circular	N		N	Y
NZ_CP017467.1	CP017467.1	pSNJS1101	GCF_002442935.1	SAMN05846264	PRJNA344825	2017-10-04	214473	Bacteria	Firmicutes	Bacilli	Bacillales	Staphylococcaceae	Staphylococcus	Staphylococcus nepalensis	40183	Plasmid	circular	N		N	Y
NZ_CP017468.1	CP017468.1	pSNJS1102	GCF_002442935.1	SAMN05846264	PRJNA344825	2017-10-04	214473	Bacteria	Firmicutes	Bacilli	Bacillales	Staphylococcaceae	Staphylococcus	Staphylococcus nepalensis	25678	Plasmid	circular	N		N	N
NZ_CP039989.1	CP039989.1	pBT2436	GCF_009720405.1	SAMN07424174	PRJNA540594	2019-11-29	287	Bacteria	Proteobacteria	Gammaproteobacteria	Pseudomonadales	Pseudomonadaceae	Pseudomonas	Pseudomonas aeruginosa	422811	Plasmid	circular	N		N	N
NZ_CP035655.1	CP035655.1	unnamed1	GCF_005886655.1	SAMN10863491	PRJNA518133	2019-05-29	1352	Bacteria	Firmicutes	Bacilli	Lactobacillales	Enterococcaceae	Enterococcus	Enterococcus faecium	256961	Plasmid	circular	N		N	N
NZ_CP035650.1	CP035650.1	unnamed2	GCF_005886655.1	SAMN10863491	PRJNA518133	2019-05-29	1352	Bacteria	Firmicutes	Bacilli	Lactobacillales	Enterococcaceae	Enterococcus	Enterococcus faecium	37293	Plasmid	circular	N		N	Y
NZ_CP035651.1	CP035651.1	unnamed3	GCF_005886655.1	SAMN10863491	PRJNA518133	2019-05-29	1352	Bacteria	Firmicutes	Bacilli	Lactobacillales	Enterococcaceae	Enterococcus	Enterococcus faecium	6303	Plasmid	circular	N		N	N
NZ_CP035652.1	CP035652.1	unnamed4	GCF_005886655.1	SAMN10863491	PRJNA518133	2019-05-29	1352	Bacteria	Firmicutes	Bacilli	Lactobacillales	Enterococcaceae	Enterococcus	Enterococcus faecium	4316	Plasmid	circular	N		N	N
NZ_CP035653.1	CP035653.1	unnamed5	GCF_005886655.1	SAMN10863491	PRJNA518133	2019-05-29	1352	Bacteria	Firmicutes	Bacilli	Lactobacillales	Enterococcaceae	Enterococcus	Enterococcus faecium	3008	Plasmid	circular	N		N	N
NZ_CP011869.1	CP011869.1	pLS1-1	GCF_001294645.1	SAMN03470467	PRJNA280814	2015-09-18	1641402	Bacteria	Actinobacteria	Actinobacteria	Pseudonocardiales	Pseudonocardiaceae	Pseudonocardia	Pseudonocardia sp. HH130629-09	242173	Plasmid	circular	N		Y	N
NZ_LR735422.1	LR735422.1	pBPH0697-01	GCF_902509485.1	SAMEA3712729	PRJEB35032	2019-11-25	1282	Bacteria	Firmicutes	Bacilli	Bacillales	Staphylococcaceae	Staphylococcus	Staphylococcus epidermidis	62421	Plasmid	linear	N		N	N
NZ_LR735423.1	LR735423.1	pBPH0697-02	GCF_902509485.1	SAMEA3712729	PRJEB35032	2019-11-25	1282	Bacteria	Firmicutes	Bacilli	Bacillales	Staphylococcaceae	Staphylococcus	Staphylococcus epidermidis	4615	Plasmid	linear	N		N	N
NZ_CP026775.1	CP026775.1	unnamed	GCF_002949675.1	SAMN08330256	PRJNA218110	2018-02-23	622	Bacteria	Proteobacteria	Gammaproteobacteria	Enterobacterales	Enterobacteriaceae	Shigella	Shigella dysenteriae	182697	Plasmid	circular	N		N	N
NZ_CP034809.1	CP034809.1	p08-3914	GCF_004010715.1	SAMN04504880	PRJNA218110	2019-01-10	562	Bacteria	Proteobacteria	Gammaproteobacteria	Enterobacterales	Enterobacteriaceae	Escherichia	Escherichia coli	94980	Plasmid	circular	N		N	N
NZ_CP032366.1	CP032366.1	unnamed1	GCF_008807735.1	SAMN10058771	PRJNA490767	2019-10-03	1890302	Bacteria	Firmicutes	Bacilli	Bacillales	Bacillaceae	Bacillus	Bacillus wiedmannii	137592	Plasmid	circular	N		N	N
NZ_CP043186.1	CP043186.1	pPG20180171.1-IncN	GCF_008124105.1	SAMN12603270	PRJNA560883	2019-08-29	2605619	Bacteria	Proteobacteria	Gammaproteobacteria	Enterobacterales	Enterobacteriaceae	Escherichia	Escherichia coli	42591	Plasmid	circular	N		N	N
NZ_CP029690.1	CP029690.1	pSD134209-1	GCF_003203755.1	SAMN09278797	PRJNA473579	2018-06-09	562	Bacteria	Proteobacteria	Gammaproteobacteria	Enterobacterales	Enterobacteriaceae	Escherichia	Escherichia coli	188342	Plasmid	circular	N		N	N
NZ_CP029691.1	CP029691.1	pSD134209-2	GCF_003203755.1	SAMN09278797	PRJNA473579	2018-06-09	562	Bacteria	Proteobacteria	Gammaproteobacteria	Enterobacterales	Enterobacteriaceae	Escherichia	Escherichia coli	78329	Plasmid	circular	N		N	N
NZ_CP011627.1	CP011627.1	pCAV1374-14	GCF_001022195.1	SAMN03733738	PRJNA246471	2015-06-09	571	Bacteria	Proteobacteria	Gammaproteobacteria	Enterobacterales	Enterobacteriaceae	Klebsiella	Klebsiella oxytoca	14274	Plasmid	circular	N		Y	N
NZ_CP011633.1	CP011633.1	pCAV1374-150	GCF_001022195.1	SAMN03733738	PRJNA246471	2015-06-09	571	Bacteria	Proteobacteria	Gammaproteobacteria	Enterobacterales	Enterobacteriaceae	Klebsiella	Klebsiella oxytoca	150318	Plasmid	circular	N		Y	N
NZ_CP011628.1	CP011628.1	pCAV1374-16	GCF_001022195.1	SAMN03733738	PRJNA246471	2015-06-09	571	Bacteria	Proteobacteria	Gammaproteobacteria	Enterobacterales	Enterobacteriaceae	Klebsiella	Klebsiella oxytoca	16069	Plasmid	circular	N		Y	N
NZ_CP011625.1	CP011625.1	pCAV1374-1919	GCF_001022195.1	SAMN03733738	PRJNA246471	2015-06-09	571	Bacteria	Proteobacteria	Gammaproteobacteria	Enterobacterales	Enterobacteriaceae	Klebsiella	Klebsiella oxytoca	1919	Plasmid	circular	N		Y	N
NZ_CP011634.1	CP011634.1	pCAV1374-228	GCF_001022195.1	SAMN03733738	PRJNA246471	2015-06-09	571	Bacteria	Proteobacteria	Gammaproteobacteria	Enterobacterales	Enterobacteriaceae	Klebsiella	Klebsiella oxytoca	227680	Plasmid	circular	N		Y	N
NZ_CP011629.1	CP011629.1	pCAV1374-34	GCF_001022195.1	SAMN03733738	PRJNA246471	2015-06-09	571	Bacteria	Proteobacteria	Gammaproteobacteria	Enterobacterales	Enterobacteriaceae	Klebsiella	Klebsiella oxytoca	33610	Plasmid	circular	N		Y	N
NZ_CP011630.1	CP011630.1	pCAV1374-49	GCF_001022195.1	SAMN03733738	PRJNA246471	2015-06-09	571	Bacteria	Proteobacteria	Gammaproteobacteria	Enterobacterales	Enterobacteriaceae	Klebsiella	Klebsiella oxytoca	49200	Plasmid	circular	N		Y	N
NZ_CP011631.1	CP011631.1	pCAV1374-54	GCF_001022195.1	SAMN03733738	PRJNA246471	2015-06-09	571	Bacteria	Proteobacteria	Gammaproteobacteria	Enterobacterales	Enterobacteriaceae	Klebsiella	Klebsiella oxytoca	53596	Plasmid	circular	N		Y	N
NZ_CP011626.1	CP011626.1	pCAV1374-6538	GCF_001022195.1	SAMN03733738	PRJNA246471	2015-06-09	571	Bacteria	Proteobacteria	Gammaproteobacteria	Enterobacterales	Enterobacteriaceae	Klebsiella	Klebsiella oxytoca	6538	Plasmid	circular	N		Y	N
NZ_CP011632.1	CP011632.1	pCAV1374-84	GCF_001022195.1	SAMN03733738	PRJNA246471	2015-06-09	571	Bacteria	Proteobacteria	Gammaproteobacteria	Enterobacterales	Enterobacteriaceae	Klebsiella	Klebsiella oxytoca	83652	Plasmid	circular	N		Y	N
NZ_CP011635.1	CP011635.1	pKPC_CAV1374	GCF_001022195.1	SAMN03733738	PRJNA246471	2015-06-09	571	Bacteria	Proteobacteria	Gammaproteobacteria	Enterobacterales	Enterobacteriaceae	Klebsiella	Klebsiella oxytoca	332956	Plasmid	circular	N		Y	N
NZ_CP017949.1	CP017949.1	unnamed	GCF_002838185.1	SAMN05928843	PRJNA349209	2017-12-13	1911684	Bacteria	Tenericutes	-	-	-	-	Tenericutes bacterium MO-XQ	93078	Plasmid	circular	N		N	N
NZ_CP009020.1	CP009020.1	pXAC33	GCF_000961375.1	SAMN02911846	PRJNA255042	2015-03-24	611301	Bacteria	Proteobacteria	Gammaproteobacteria	Xanthomonadales	Xanthomonadaceae	Xanthomonas	Xanthomonas citri	26933	Plasmid	circular	N		Y	N
NZ_CP009021.1	CP009021.1	pXAC64	GCF_000961375.1	SAMN02911846	PRJNA255042	2015-03-24	611301	Bacteria	Proteobacteria	Gammaproteobacteria	Xanthomonadales	Xanthomonadaceae	Xanthomonas	Xanthomonas citri	64920	Plasmid	circular	N		Y	N
NZ_CP033253.2	CP033253.2	pCFSA244-1	GCF_004124095.2	SAMN10290237	PRJNA498334	2019-05-08	59201	Bacteria	Proteobacteria	Gammaproteobacteria	Enterobacterales	Enterobacteriaceae	Salmonella	Salmonella enterica	149567	Plasmid	circular	N		N	N
NZ_CP033254.2	CP033254.2	pCFSA244-2	GCF_004124095.2	SAMN10290237	PRJNA498334	2019-05-08	59201	Bacteria	Proteobacteria	Gammaproteobacteria	Enterobacterales	Enterobacteriaceae	Salmonella	Salmonella enterica	60381	Plasmid	circular	N		N	N
NZ_CP029895.1	CP029895.1	pHCM1	GCF_003718195.1	SAMN09320535	PRJNA474465	2018-11-07	90370	Bacteria	Proteobacteria	Gammaproteobacteria	Enterobacterales	Enterobacteriaceae	Salmonella	Salmonella enterica	217284	Plasmid	circular	N		N	N
NC_018582.1	CP002908.1	pGKT1	GCF_000143885.2	SAMN02603183	PRJNA50495	2012-09-10	337191	Bacteria	Actinobacteria	Actinobacteria	Corynebacteriales	Gordoniaceae	Gordonia	Gordonia sp. KTR9	89480	Plasmid	circular	N		Y	N
NC_018580.1	CP002112.1	pGKT2	GCF_000143885.2	SAMN02603183	PRJNA50495	2012-09-10	337191	Bacteria	Actinobacteria	Actinobacteria	Corynebacteriales	Gordoniaceae	Gordonia	Gordonia sp. KTR9	182454	Plasmid	circular	N		Y	N
NC_018583.1	CP002909.1	pGKT3	GCF_000143885.2	SAMN02603183	PRJNA50495	2012-09-10	337191	Bacteria	Actinobacteria	Actinobacteria	Corynebacteriales	Gordoniaceae	Gordonia	Gordonia sp. KTR9	172385	Plasmid	circular	N		Y	N
NC_002128.1	AB011549.2	pO157	GCF_000008865.2	SAMN01911278	PRJNA226	2018-06-08	386585	Bacteria	Proteobacteria	Gammaproteobacteria	Enterobacterales	Enterobacteriaceae	Escherichia	Escherichia coli	92721	Plasmid	circular	N		Y	N
NC_002127.1	AB011548.2	pOSAK1	GCF_000008865.2	SAMN01911278	PRJNA226	2018-06-08	386585	Bacteria	Proteobacteria	Gammaproteobacteria	Enterobacterales	Enterobacteriaceae	Escherichia	Escherichia coli	3306	Plasmid	circular	N		Y	N
NZ_CP049788.1	CP049788.1	unnamed	GCF_011290405.1	SAMN14262756	PRJNA609907	2020-03-14	305	Bacteria	Proteobacteria	Betaproteobacteria	Burkholderiales	Burkholderiaceae	Ralstonia	Ralstonia solanacearum	2092665	Plasmid	circular	N		N	N
NZ_CP017579.1	CP017579.1	unnamed	GCF_001761345.1	SAMN05860869		2016-10-12	621456	Bacteria	Proteobacteria	Alphaproteobacteria	Sphingomonadales	Sphingomonadaceae	Sphingomonas	Sphingomonas melonis	40279	Plasmid	circular	N		Y	N
NZ_CP032828.1	CP032828.1	unnamed1	GCF_003660165.1	SAMN10031348	PRJNA490240	2018-10-16	2319844	Bacteria	Proteobacteria	Alphaproteobacteria	Sphingomonadales	Sphingomonadaceae	Sphingomonas	Sphingomonas sp. YZ-8	849778	Plasmid	circular	N		N	N
NZ_CP032827.1	CP032827.1	unnamed2	GCF_003660165.1	SAMN10031348	PRJNA490240	2018-10-16	2319844	Bacteria	Proteobacteria	Alphaproteobacteria	Sphingomonadales	Sphingomonadaceae	Sphingomonas	Sphingomonas sp. YZ-8	221615	Plasmid	circular	N		N	N
NZ_CP009026.1	CP009026.1	pXAC33	GCF_000961415.1	SAMN02911840	PRJNA255042	2015-03-24	611301	Bacteria	Proteobacteria	Gammaproteobacteria	Xanthomonadales	Xanthomonadaceae	Xanthomonas	Xanthomonas citri	28753	Plasmid	circular	N		Y	N
NZ_CP009027.1	CP009027.1	pXAC64	GCF_000961415.1	SAMN02911840	PRJNA255042	2015-03-24	611301	Bacteria	Proteobacteria	Gammaproteobacteria	Xanthomonadales	Xanthomonadaceae	Xanthomonas	Xanthomonas citri	64920	Plasmid	circular	N		Y	N
NZ_CP013010.1	CP013010.1	pWCF-TC1	GCF_001412695.1	SAMN04201208	PRJNA299371	2015-10-26	1352	Bacteria	Firmicutes	Bacilli	Lactobacillales	Enterococcaceae	Enterococcus	Enterococcus faecium	66496	Plasmid	circular	N		Y	N
NC_014549.1	FQ311475.1	pRE117-1	GCF_000197735.1	SAMEA2272213	PRJEA50353	2010-09-27	861360	Bacteria	Actinobacteria	Actinobacteria	Micrococcales	Micrococcaceae	Glutamicibacter	Glutamicibacter arilaitensis	50407	Plasmid	circular	N		Y	N
NC_014548.1	FQ311476.1	pRE117-2	GCF_000197735.1	SAMEA2272213	PRJEA50353	2010-09-27	861360	Bacteria	Actinobacteria	Actinobacteria	Micrococcales	Micrococcaceae	Glutamicibacter	Glutamicibacter arilaitensis	8528	Plasmid	circular	N		Y	N
NC_002489.3	AE003850.3	pXF1.3	GCF_000006725.1	SAMN02603773	PRJNA271	2004-06-04	160492	Bacteria	Proteobacteria	Gammaproteobacteria	Xanthomonadales	Xanthomonadaceae	Xylella	Xylella fastidiosa	1286	Plasmid	circular	N		Y	N
NC_002490.1	AE003851.1	pXF51	GCF_000006725.1	SAMN02603773	PRJNA271	2004-06-04	160492	Bacteria	Proteobacteria	Gammaproteobacteria	Xanthomonadales	Xanthomonadaceae	Xylella	Xylella fastidiosa	51158	Plasmid	circular	N		Y	N
NZ_CP028667.1	CP028667.1	pTA118	GCF_005222065.1	SAMN08773030	PRJNA445267	2019-05-07	562	Bacteria	Proteobacteria	Gammaproteobacteria	Enterobacterales	Enterobacteriaceae	Escherichia	Escherichia coli	93175	Plasmid	circular	N		N	N
NZ_CP028666.1	CP028666.1	pTA118-2	GCF_005222065.1	SAMN08773030	PRJNA445267	2019-05-07	562	Bacteria	Proteobacteria	Gammaproteobacteria	Enterobacterales	Enterobacteriaceae	Escherichia	Escherichia coli	6078	Plasmid	circular	N		N	N
NZ_CP028686.1	CP028686.1	pTA111	GCF_005222405.1	SAMN08773023	PRJNA445267	2019-05-07	562	Bacteria	Proteobacteria	Gammaproteobacteria	Enterobacterales	Enterobacteriaceae	Escherichia	Escherichia coli	92724	Plasmid	circular	N		N	N
NZ_CP045050.1	CP045050.1	pLTR1318	GCF_009184725.1	SAMN12990932	PRJNA576342	2019-10-20	1598	Bacteria	Firmicutes	Bacilli	Lactobacillales	Lactobacillaceae	Lactobacillus	Lactobacillus reuteri	20412	Plasmid	circular	N		N	N
NZ_CP020881.1	CP020881.1	unnamed1	GCF_002157855.1	SAMN06463911	PRJNA377620	2017-05-25	79883	Bacteria	Firmicutes	Bacilli	Bacillales	Bacillaceae	Bacillus	Bacillus horikoshii	18297	Plasmid	circular	N		Y	N
NZ_CP032001.1	CP032001.1	pAhaemINNSZ174a	GCF_009892365.1	SAMN09927969	PRJNA311558	2020-01-16	29430	Bacteria	Proteobacteria	Gammaproteobacteria	Pseudomonadales	Moraxellaceae	Acinetobacter	Acinetobacter haemolyticus	5017	Plasmid	circular	N		N	N
NZ_CP032000.1	CP032000.1	pAhaemINNSZ174b	GCF_009892365.1	SAMN09927969	PRJNA311558	2020-01-16	29430	Bacteria	Proteobacteria	Gammaproteobacteria	Pseudomonadales	Moraxellaceae	Acinetobacter	Acinetobacter haemolyticus	8634	Plasmid	circular	N		N	N
NZ_CP031999.1	CP031999.1	pAhaemINNSZ174c	GCF_009892365.1	SAMN09927969	PRJNA311558	2020-01-16	29430	Bacteria	Proteobacteria	Gammaproteobacteria	Pseudomonadales	Moraxellaceae	Acinetobacter	Acinetobacter haemolyticus	9485	Plasmid	circular	N		N	N
NZ_CP040845.1	CP040845.1	pD13	GCF_006874745.1	SAMN11936725	PRJNA545909	2019-07-11	28184	Bacteria	Spirochaetes	Spirochaetia	Leptospirales	Leptospiraceae	Leptospira	Leptospira weilii	95487	Plasmid	circular	N		N	N
NZ_CP001975.2	CP001975.2	pXO1	GCF_000512775.2	SAMN02641484	PRJNA40353	2016-11-08	673518	Bacteria	Firmicutes	Bacilli	Bacillales	Bacillaceae	Bacillus	Bacillus anthracis	181732	Plasmid	circular	N		N	N
NZ_CP020842.1	CP020842.1	pKPN1482-1	GCF_002156745.1	SAMN06438459	PRJNA376414	2017-05-23	573	Bacteria	Proteobacteria	Gammaproteobacteria	Enterobacterales	Enterobacteriaceae	Klebsiella	Klebsiella pneumoniae	180210	Plasmid	circular	N		Y	N
NZ_CP020843.1	CP020843.1	pKPN1482-2	GCF_002156745.1	SAMN06438459	PRJNA376414	2017-05-23	573	Bacteria	Proteobacteria	Gammaproteobacteria	Enterobacterales	Enterobacteriaceae	Klebsiella	Klebsiella pneumoniae	97202	Plasmid	circular	N		Y	N
NZ_CP020844.1	CP020844.1	pKPN1482-3	GCF_002156745.1	SAMN06438459	PRJNA376414	2017-05-23	573	Bacteria	Proteobacteria	Gammaproteobacteria	Enterobacterales	Enterobacteriaceae	Klebsiella	Klebsiella pneumoniae	74177	Plasmid	circular	N		Y	N
NZ_CP020846.1	CP020846.1	pKPN1482-4	GCF_002156745.1	SAMN06438459	PRJNA376414	2017-05-23	573	Bacteria	Proteobacteria	Gammaproteobacteria	Enterobacterales	Enterobacteriaceae	Klebsiella	Klebsiella pneumoniae	12540	Plasmid	circular	N		Y	N
NZ_CP020845.1	CP020845.1	pKPN1482-5	GCF_002156745.1	SAMN06438459	PRJNA376414	2017-05-23	573	Bacteria	Proteobacteria	Gammaproteobacteria	Enterobacterales	Enterobacteriaceae	Klebsiella	Klebsiella pneumoniae	9510	Plasmid	circular	N		Y	N
NZ_CP021709.1	CP021709.1	tig00000001_p1	GCF_002180315.1	SAMN04014984	PRJNA292902	2017-06-08	573	Bacteria	Proteobacteria	Gammaproteobacteria	Enterobacterales	Enterobacteriaceae	Klebsiella	Klebsiella pneumoniae	186758	Plasmid	circular	N		Y	N
NZ_CP021710.1	CP021710.1	tig00000853	GCF_002180315.1	SAMN04014984	PRJNA292902	2017-06-08	573	Bacteria	Proteobacteria	Gammaproteobacteria	Enterobacterales	Enterobacteriaceae	Klebsiella	Klebsiella pneumoniae	214114	Plasmid	circular	N		Y	N
NZ_CP021711.1	CP021711.1	tig00000856	GCF_002180315.1	SAMN04014984	PRJNA292902	2017-06-08	573	Bacteria	Proteobacteria	Gammaproteobacteria	Enterobacterales	Enterobacteriaceae	Klebsiella	Klebsiella pneumoniae	78638	Plasmid	circular	N		Y	N
NZ_CP021712.1	CP021712.1	tig00000857	GCF_002180315.1	SAMN04014984	PRJNA292902	2017-06-08	573	Bacteria	Proteobacteria	Gammaproteobacteria	Enterobacterales	Enterobacteriaceae	Klebsiella	Klebsiella pneumoniae	70457	Plasmid	circular	N		Y	N
NZ_CP041001.1	CP041001.1	unnamed1	GCF_006364695.1	SAMN11056487	PRJNA231221	2019-06-19	562	Bacteria	Proteobacteria	Gammaproteobacteria	Enterobacterales	Enterobacteriaceae	Escherichia	Escherichia coli	75555	Plasmid	circular	N		N	N
NZ_CP041003.1	CP041003.1	unnamed2	GCF_006364695.1	SAMN11056487	PRJNA231221	2019-06-19	562	Bacteria	Proteobacteria	Gammaproteobacteria	Enterobacterales	Enterobacteriaceae	Escherichia	Escherichia coli	1549	Plasmid	circular	N		N	N
NZ_CP041004.1	CP041004.1	unnamed3	GCF_006364695.1	SAMN11056487	PRJNA231221	2019-06-19	562	Bacteria	Proteobacteria	Gammaproteobacteria	Enterobacterales	Enterobacteriaceae	Escherichia	Escherichia coli	1245	Plasmid	linear	N		N	N
NZ_CP038466.1	CP038466.1	unnamed	GCF_004684325.1	SAMN11293757	PRJNA530083	2019-04-07	644	Bacteria	Proteobacteria	Gammaproteobacteria	Aeromonadales	Aeromonadaceae	Aeromonas	Aeromonas hydrophila	165134	Plasmid	circular	N		N	N
NZ_CP034832.1	CP034832.1	pTB601	GCF_004010755.1	SAMN10689167	PRJNA512641	2019-01-10	2500543	Bacteria	Proteobacteria	Gammaproteobacteria	Enterobacterales	Enterobacteriaceae	Salmonella	Salmonella sp. SSDFZ69	211458	Plasmid	circular	N		N	N
NZ_CP034833.1	CP034833.1	pTB602	GCF_004010755.1	SAMN10689167	PRJNA512641	2019-01-10	2500543	Bacteria	Proteobacteria	Gammaproteobacteria	Enterobacterales	Enterobacteriaceae	Salmonella	Salmonella sp. SSDFZ69	33303	Plasmid	circular	N		N	N
NZ_CP016864.1	CP016864.1	pSTY1-2010K-1587	GCF_001623645.2	SAMN02716879		2016-08-12	1454641	Bacteria	Proteobacteria	Gammaproteobacteria	Enterobacterales	Enterobacteriaceae	Salmonella	Salmonella enterica	104649	Plasmid	circular	N		N	N
NZ_CP016865.1	CP016865.1	pSTY2-2010K-1587	GCF_001623645.2	SAMN02716879		2016-08-12	1454641	Bacteria	Proteobacteria	Gammaproteobacteria	Enterobacterales	Enterobacteriaceae	Salmonella	Salmonella enterica	104250	Plasmid	circular	N		N	N
NZ_CP016866.1	CP016866.1	pSTY3-2010K-1587	GCF_001623645.2	SAMN02716879		2016-08-12	1454641	Bacteria	Proteobacteria	Gammaproteobacteria	Enterobacterales	Enterobacteriaceae	Salmonella	Salmonella enterica	4675	Plasmid	circular	N		N	Y
NZ_CP016867.1	CP016867.1	pSTY4-2010K-1587	GCF_001623645.2	SAMN02716879		2016-08-12	1454641	Bacteria	Proteobacteria	Gammaproteobacteria	Enterobacterales	Enterobacteriaceae	Salmonella	Salmonella enterica	3223	Plasmid	circular	N		N	N
NZ_CP032832.1	CP032832.1	pINF078-VP	GCF_003660185.1	SAMEA3357079	PRJEB6891	2018-10-16	573	Bacteria	Proteobacteria	Gammaproteobacteria	Enterobacterales	Enterobacteriaceae	Klebsiella	Klebsiella pneumoniae	399913	Plasmid	circular	N		N	N
NC_020060.1	CP004016.1	pRtrCIAT899a	GCF_000330885.1	SAMN02604105		2013-01-03	698761	Bacteria	Proteobacteria	Alphaproteobacteria	Rhizobiales	Rhizobiaceae	Rhizobium	Rhizobium tropici	216610	Plasmid	circular	N		Y	N
NC_020061.1	CP004017.1	pRtrCIAT899b	GCF_000330885.1	SAMN02604105		2013-01-03	698761	Bacteria	Proteobacteria	Alphaproteobacteria	Rhizobiales	Rhizobiaceae	Rhizobium	Rhizobium tropici	549467	Plasmid	circular	N		Y	N
NC_020062.1	CP004018.1	pRtrCIAT899c	GCF_000330885.1	SAMN02604105		2013-01-03	698761	Bacteria	Proteobacteria	Alphaproteobacteria	Rhizobiales	Rhizobiaceae	Rhizobium	Rhizobium tropici	2083197	Plasmid	circular	N		Y	N
NZ_CP010572.1	CP010572.1	unnamed	GCF_001183845.1	SAMN03290798	PRJNA234355	2015-07-21	813	Bacteria	Chlamydiae	Chlamydiia	Chlamydiales	Chlamydiaceae	Chlamydia	Chlamydia trachomatis	7471	Plasmid	circular	N		Y	N
NZ_CP040322.1	CP040322.1	p16-6397.1	GCF_005537375.1	SAMN11333169	PRJNA316728	2019-05-21	90371	Bacteria	Proteobacteria	Gammaproteobacteria	Enterobacterales	Enterobacteriaceae	Salmonella	Salmonella enterica	93911	Plasmid	circular	N		N	N
NZ_CP040323.1	CP040323.1	p16-6397.2	GCF_005537375.1	SAMN11333169	PRJNA316728	2019-05-21	90371	Bacteria	Proteobacteria	Gammaproteobacteria	Enterobacterales	Enterobacteriaceae	Salmonella	Salmonella enterica	5491	Plasmid	circular	N		N	N
NZ_CP024546.1	CP024546.1	unnamed1	GCF_002753355.1	SAMEA3357043	PRJNA351909	2017-11-06	573	Bacteria	Proteobacteria	Gammaproteobacteria	Enterobacterales	Enterobacteriaceae	Klebsiella	Klebsiella pneumoniae	110374	Plasmid	circular	N		N	N
NZ_CP024547.1	CP024547.1	unnamed2	GCF_002753355.1	SAMEA3357043	PRJNA351909	2017-11-06	573	Bacteria	Proteobacteria	Gammaproteobacteria	Enterobacterales	Enterobacteriaceae	Klebsiella	Klebsiella pneumoniae	71587	Plasmid	circular	N		N	N
NZ_CP017620.1	CP017620.1	unnamed1	GCF_001887015.1	SAMN05832872	PRJNA344760	2016-11-28	90371	Bacteria	Proteobacteria	Gammaproteobacteria	Enterobacterales	Enterobacteriaceae	Salmonella	Salmonella enterica	93595	Plasmid	circular	N		Y	N
NC_018606.1	HE983996.1	pCher	GCF_000304455.1	SAMEA2272294	PRJEA66421	2012-09-13	1231626	Bacteria	Bacteroidetes	Cytophagia	Cytophagales	Amoebophilaceae	Candidatus Cardinium	Cardinium endosymbiont of Encarsia pergandiella	57800	Plasmid	circular	N		Y	N
NZ_CP012742.1	CP012742.1	pNGBS128	GCF_001552035.1	SAMN04007140	PRJNA293561	2016-02-08	1311	Bacteria	Firmicutes	Bacilli	Lactobacillales	Streptococcaceae	Streptococcus	Streptococcus agalactiae	4944	Plasmid	circular	N		Y	N
NZ_CP034470.1	CP034470.1	pCFSAN047153_1	GCF_004136415.1	SAMN09909699	PRJNA243331	2019-02-04	549	Bacteria	Proteobacteria	Gammaproteobacteria	Enterobacterales	Erwiniaceae	Pantoea	Pantoea agglomerans	613013	Plasmid	circular	N		N	N
NZ_CP034471.1	CP034471.1	pCFSAN047153_2	GCF_004136415.1	SAMN09909699	PRJNA243331	2019-02-04	549	Bacteria	Proteobacteria	Gammaproteobacteria	Enterobacterales	Erwiniaceae	Pantoea	Pantoea agglomerans	211326	Plasmid	circular	N		N	N
NZ_CP034472.1	CP034472.1	pCFSAN047153_3	GCF_004136415.1	SAMN09909699	PRJNA243331	2019-02-04	549	Bacteria	Proteobacteria	Gammaproteobacteria	Enterobacterales	Erwiniaceae	Pantoea	Pantoea agglomerans	203713	Plasmid	circular	N		N	N
NZ_CP034473.1	CP034473.1	pCFSAN047153_4	GCF_004136415.1	SAMN09909699	PRJNA243331	2019-02-04	549	Bacteria	Proteobacteria	Gammaproteobacteria	Enterobacterales	Erwiniaceae	Pantoea	Pantoea agglomerans	82291	Plasmid	circular	N		N	N
NZ_CP045691.1	CP045691.1	pTK421_1	GCF_009601745.1	SAMN13161584	PRJNA449090	2019-11-06	573	Bacteria	Proteobacteria	Gammaproteobacteria	Enterobacterales	Enterobacteriaceae	Klebsiella	Klebsiella pneumoniae	130329	Plasmid	circular	N		N	N
NZ_CP045692.1	CP045692.1	pTK421_2	GCF_009601745.1	SAMN13161584	PRJNA449090	2019-11-06	573	Bacteria	Proteobacteria	Gammaproteobacteria	Enterobacterales	Enterobacteriaceae	Klebsiella	Klebsiella pneumoniae	127353	Plasmid	circular	N		N	N
NZ_CP045693.1	CP045693.1	pTK421_3	GCF_009601745.1	SAMN13161584	PRJNA449090	2019-11-06	573	Bacteria	Proteobacteria	Gammaproteobacteria	Enterobacterales	Enterobacteriaceae	Klebsiella	Klebsiella pneumoniae	30122	Plasmid	circular	N		N	N
NZ_CP023496.1	CP023496.1	unnamed	GCF_002386185.1	SAMN07312427	PRJNA231221	2017-09-28	1286	Bacteria	Firmicutes	Bacilli	Bacillales	Staphylococcaceae	Staphylococcus	Staphylococcus simulans	169687	Plasmid	linear	N		N	N
NZ_CP046372.1	CP046372.1	pScpLB319-1	GCF_010587105.1	SAMN13349063	PRJNA591027	2020-02-14	2133	Bacteria	Tenericutes	Mollicutes	Entomoplasmatales	Spiroplasmataceae	Spiroplasma	Spiroplasma citri	55632	Plasmid	circular	N		N	N
NZ_CP046373.1	CP046373.1	pScpLB319-2	GCF_010587105.1	SAMN13349063	PRJNA591027	2020-02-14	2133	Bacteria	Tenericutes	Mollicutes	Entomoplasmatales	Spiroplasmataceae	Spiroplasma	Spiroplasma citri	39856	Plasmid	circular	N		N	N
NZ_CP033351.2	CP033351.2	pCFSA629	GCF_004124175.2	SAMN10291586	PRJNA498334	2019-05-08	59201	Bacteria	Proteobacteria	Gammaproteobacteria	Enterobacterales	Enterobacteriaceae	Salmonella	Salmonella enterica	210674	Plasmid	circular	N		N	N
NZ_LN999834.1	LN999834.1	II	GCF_900039485.1	SAMEA3725905	PRJEB12066	2016-03-28	1778262	Bacteria	Proteobacteria	Gammaproteobacteria	Enterobacterales	Enterobacteriaceae	Candidatus Doolittlea	Candidatus Doolittlea endobia	11828	Plasmid	circular	N		Y	N
NZ_CP038864.1	CP038864.1	p2	GCF_007431745.1	SAMN11336895	PRJNA389651	2019-07-25	197	Bacteria	Proteobacteria	Epsilonproteobacteria	Campylobacterales	Campylobacteraceae	Campylobacter	Campylobacter jejuni	36143	Plasmid	circular	N		N	N
NZ_CP038863.1	CP038863.1	unnamed1	GCF_007431745.1	SAMN11336895	PRJNA389651	2019-07-25	197	Bacteria	Proteobacteria	Epsilonproteobacteria	Campylobacterales	Campylobacteraceae	Campylobacter	Campylobacter jejuni	86091	Plasmid	linear	N		N	Y
NZ_CP050746.1	CP050746.1	pST53-1	GCF_012049605.1	SAMN14450163	PRJNA615288	2020-04-06	90371	Bacteria	Proteobacteria	Gammaproteobacteria	Enterobacterales	Enterobacteriaceae	Salmonella	Salmonella enterica	115084	Plasmid	circular	N		N	N
NZ_CP050747.1	CP050747.1	pST53-2	GCF_012049605.1	SAMN14450163	PRJNA615288	2020-04-06	90371	Bacteria	Proteobacteria	Gammaproteobacteria	Enterobacterales	Enterobacteriaceae	Salmonella	Salmonella enterica	88006	Plasmid	circular	N		N	N
NZ_CP050748.1	CP050748.1	pST53-3	GCF_012049605.1	SAMN14450163	PRJNA615288	2020-04-06	90371	Bacteria	Proteobacteria	Gammaproteobacteria	Enterobacterales	Enterobacteriaceae	Salmonella	Salmonella enterica	11246	Plasmid	circular	N		N	N
NZ_CP050749.1	CP050749.1	pST53-4	GCF_012049605.1	SAMN14450163	PRJNA615288	2020-04-06	90371	Bacteria	Proteobacteria	Gammaproteobacteria	Enterobacterales	Enterobacteriaceae	Salmonella	Salmonella enterica	536	Plasmid	circular	N		N	N
NZ_CP029448.1	CP029448.1	pCAV1761-205	GCF_003146705.1	SAMN09205456	PRJNA411762	2018-05-22	615	Bacteria	Proteobacteria	Gammaproteobacteria	Enterobacterales	Yersiniaceae	Serratia	Serratia marcescens	204825	Plasmid	circular	N		N	N
NZ_CP029444.1	CP029444.1	pCAV1761-3223	GCF_003146705.1	SAMN09205456	PRJNA411762	2018-05-22	615	Bacteria	Proteobacteria	Gammaproteobacteria	Enterobacterales	Yersiniaceae	Serratia	Serratia marcescens	3223	Plasmid	circular	N		N	N
NZ_CP029445.1	CP029445.1	pCAV1761-6393	GCF_003146705.1	SAMN09205456	PRJNA411762	2018-05-22	615	Bacteria	Proteobacteria	Gammaproteobacteria	Enterobacterales	Yersiniaceae	Serratia	Serratia marcescens	6393	Plasmid	circular	N		N	N
NZ_CP029447.1	CP029447.1	pCAV1761-73	GCF_003146705.1	SAMN09205456	PRJNA411762	2018-05-22	615	Bacteria	Proteobacteria	Gammaproteobacteria	Enterobacterales	Yersiniaceae	Serratia	Serratia marcescens	73100	Plasmid	circular	N		N	Y
NZ_CP029446.1	CP029446.1	pKPC_CAV1761	GCF_003146705.1	SAMN09205456	PRJNA411762	2018-05-22	615	Bacteria	Proteobacteria	Gammaproteobacteria	Enterobacterales	Yersiniaceae	Serratia	Serratia marcescens	69158	Plasmid	circular	N		N	N
NC_011092.1	CP001125.1	pCVM19633_110	GCF_000020745.1	SAMN02604064	PRJNA19459	2008-07-30	439843	Bacteria	Proteobacteria	Gammaproteobacteria	Enterobacterales	Enterobacteriaceae	Salmonella	Salmonella enterica	110227	Plasmid	circular	N		Y	N
NC_011093.1	CP001126.1	pCVM19633_4	GCF_000020745.1	SAMN02604064	PRJNA19459	2008-07-30	439843	Bacteria	Proteobacteria	Gammaproteobacteria	Enterobacterales	Enterobacteriaceae	Salmonella	Salmonella enterica	4585	Plasmid	circular	N		Y	N
NZ_CP011986.1	CP011986.1	pUHKPC07-113.639kb	GCF_000417265.2	SAMN02141972	PRJNA187296	2015-07-23	1284804	Bacteria	Proteobacteria	Gammaproteobacteria	Enterobacterales	Enterobacteriaceae	Klebsiella	Klebsiella pneumoniae	113639	Plasmid	circular	N		Y	N
NZ_CP011988.1	CP011988.1	pUHKPC07-13.841kb	GCF_000417265.2	SAMN02141972	PRJNA187296	2015-07-23	1284804	Bacteria	Proteobacteria	Gammaproteobacteria	Enterobacterales	Enterobacteriaceae	Klebsiella	Klebsiella pneumoniae	13841	Plasmid	circular	N		Y	N
NZ_CP011987.1	CP011987.1	pUHKPC07-74.026kb	GCF_000417265.2	SAMN02141972	PRJNA187296	2015-07-23	1284804	Bacteria	Proteobacteria	Gammaproteobacteria	Enterobacterales	Enterobacteriaceae	Klebsiella	Klebsiella pneumoniae	74026	Plasmid	circular	N		Y	N
NZ_CP017857.1	CP017857.1	pCJDM210L	GCF_001870085.1	SAMN05942186	PRJNA350584	2016-11-07	197	Bacteria	Proteobacteria	Epsilonproteobacteria	Campylobacterales	Campylobacteraceae	Campylobacter	Campylobacter jejuni	44808	Plasmid	circular	N		Y	N
NZ_CP017858.1	CP017858.1	pCJDM210S	GCF_001870085.1	SAMN05942186	PRJNA350584	2016-11-07	197	Bacteria	Proteobacteria	Epsilonproteobacteria	Campylobacterales	Campylobacteraceae	Campylobacter	Campylobacter jejuni	5170	Plasmid	circular	N		Y	N
NZ_CP020740.1	CP020740.1	pATCC31433	GCF_002097715.1	SAMN06690200		2017-04-18	265293	Bacteria	Proteobacteria	Betaproteobacteria	Burkholderiales	Burkholderiaceae	Burkholderia	[Pseudomonas] mesoacidophila	153349	Plasmid	circular	N		Y	N
NZ_LR135227.1	LR135227.1	2_length=169998	GCF_900639355.1	SAMEA4884910	PRJEB28495	2019-01-02	1352	Bacteria	Firmicutes	Bacilli	Lactobacillales	Enterococcaceae	Enterococcus	Enterococcus faecium	169998	Plasmid	linear	N		N	N
NZ_LR135228.1	LR135228.1	3_length=56226	GCF_900639355.1	SAMEA4884910	PRJEB28495	2019-01-02	1352	Bacteria	Firmicutes	Bacilli	Lactobacillales	Enterococcaceae	Enterococcus	Enterococcus faecium	56226	Plasmid	linear	N		N	N
NZ_LR135229.1	LR135229.1	4_length=50023	GCF_900639355.1	SAMEA4884910	PRJEB28495	2019-01-02	1352	Bacteria	Firmicutes	Bacilli	Lactobacillales	Enterococcaceae	Enterococcus	Enterococcus faecium	50023	Plasmid	linear	N		N	N
NZ_LR135230.1	LR135230.1	5_length=44498	GCF_900639355.1	SAMEA4884910	PRJEB28495	2019-01-02	1352	Bacteria	Firmicutes	Bacilli	Lactobacillales	Enterococcaceae	Enterococcus	Enterococcus faecium	44498	Plasmid	linear	N		N	N
NZ_LR135231.1	LR135231.1	6_length=9550	GCF_900639355.1	SAMEA4884910	PRJEB28495	2019-01-02	1352	Bacteria	Firmicutes	Bacilli	Lactobacillales	Enterococcaceae	Enterococcus	Enterococcus faecium	9550	Plasmid	linear	N		N	N
NZ_LR135232.1	LR135232.1	7_length=7165	GCF_900639355.1	SAMEA4884910	PRJEB28495	2019-01-02	1352	Bacteria	Firmicutes	Bacilli	Lactobacillales	Enterococcaceae	Enterococcus	Enterococcus faecium	7165	Plasmid	linear	N		N	N
NZ_LR135233.1	LR135233.1	8_length=2947	GCF_900639355.1	SAMEA4884910	PRJEB28495	2019-01-02	1352	Bacteria	Firmicutes	Bacilli	Lactobacillales	Enterococcaceae	Enterococcus	Enterococcus faecium	2947	Plasmid	linear	N		N	N
NZ_LR135234.1	LR135234.1	9_length=2056	GCF_900639355.1	SAMEA4884910	PRJEB28495	2019-01-02	1352	Bacteria	Firmicutes	Bacilli	Lactobacillales	Enterococcaceae	Enterococcus	Enterococcus faecium	2056	Plasmid	linear	N		N	N
NC_023031.1	CP006769.1	ZW85p2	GCF_000505685.1	SAMN02641530	PRJNA219230	2013-12-11	1400867	Bacteria	Proteobacteria	Gammaproteobacteria	Pseudomonadales	Moraxellaceae	Acinetobacter	Acinetobacter baumannii	113866	Plasmid	circular	N		Y	N
NC_019985.2	JN377410.2	pAbNDM-1	GCF_000505685.1	SAMN02641530	PRJNA219230	2013-12-11	1400867	Bacteria	Proteobacteria	Gammaproteobacteria	Pseudomonadales	Moraxellaceae	Acinetobacter	Acinetobacter baumannii	48368	Plasmid	circular	N		Y	N
NZ_CP038892.1	CP038892.1	unnamed1	GCF_009708295.1	SAMN11338182	PRJNA530845	2019-11-26	1238	Bacteria	Proteobacteria	Gammaproteobacteria	Thiotrichales	Piscirickettsiaceae	Piscirickettsia	Piscirickettsia salmonis	158589	Plasmid	circular	N		N	N
NZ_CP024148.1	CP024148.1	p14EC033a	GCF_002854065.1	SAMN07807403	PRJNA414691	2018-01-03	562	Bacteria	Proteobacteria	Gammaproteobacteria	Enterobacterales	Enterobacteriaceae	Escherichia	Escherichia coli	62585	Plasmid	circular	N		N	N
NZ_CP024149.1	CP024149.1	p14EC033b	GCF_002854065.1	SAMN07807403	PRJNA414691	2018-01-03	562	Bacteria	Proteobacteria	Gammaproteobacteria	Enterobacterales	Enterobacteriaceae	Escherichia	Escherichia coli	33301	Plasmid	circular	N		N	N
NZ_CP024150.1	CP024150.1	p14EC033c	GCF_002854065.1	SAMN07807403	PRJNA414691	2018-01-03	562	Bacteria	Proteobacteria	Gammaproteobacteria	Enterobacterales	Enterobacteriaceae	Escherichia	Escherichia coli	108710	Plasmid	circular	N		N	N
NZ_CP024151.1	CP024151.1	p14EC033d	GCF_002854065.1	SAMN07807403	PRJNA414691	2018-01-03	562	Bacteria	Proteobacteria	Gammaproteobacteria	Enterobacterales	Enterobacteriaceae	Escherichia	Escherichia coli	97858	Plasmid	circular	N		N	N
NZ_CP024152.1	CP024152.1	p14EC033e	GCF_002854065.1	SAMN07807403	PRJNA414691	2018-01-03	562	Bacteria	Proteobacteria	Gammaproteobacteria	Enterobacterales	Enterobacteriaceae	Escherichia	Escherichia coli	87351	Plasmid	circular	N		N	N
NZ_CP024153.1	CP024153.1	p14EC033f	GCF_002854065.1	SAMN07807403	PRJNA414691	2018-01-03	562	Bacteria	Proteobacteria	Gammaproteobacteria	Enterobacterales	Enterobacteriaceae	Escherichia	Escherichia coli	98181	Plasmid	circular	N		N	N
[truncated: 21,560 more rows]
