# Supplementary material for: COPLA, a taxonomic classifier of plasmids
Source: BMC Bioinformatics. 2021 Jul 31;22:390. doi: 10.1186/s12859-021-04299-x (PMC8325299; doi:10.1186/s12859-021-04299-x)
Supplement: Supplementary file 4 — Additional file 4. Benchmark for 1000 new plasmids of RefSeq200 dataset. Predicted PTU, host range and prediction score of COPLA for randomly chosen 1000 plasmids not present in the current COPLA reference database. [file 12859_2021_4299_MOESM4_ESM.xlsx]

## Sheet: Additional file 4
AccessionVersion	Kingdom	Phylum	Class	Order	Family	Genus	Species	Size	Topology	Predicted_PTU	HostRange	Score	Notes
NZ_AP014813.1	Bacteria	Proteobacteria	Alphaproteobacteria	Rhizobiales	Methylobacteriaceae	Methylorubrum	Methylorubrum populi	41417	circular	-	-	1	PTU could not be assigned. Query is part of a graph component of size 1
NZ_AP015031.1	Bacteria	Proteobacteria	Gammaproteobacteria	Pseudomonadales	Pseudomonadaceae	Pseudomonas	Pseudomonas putida	276165	circular	-	-	1	PTU could not be assigned. Query is part of a graph component of size 1
NZ_AP017340.1	Bacteria	Proteobacteria	Epsilonproteobacteria	Campylobacterales	Helicobacteraceae	Helicobacter	Helicobacter pylori	6417	circular	PTU-Cam2	II	0.6667	Query is a PTU-Cam2 plasmid
NZ_AP017383.1	Bacteria	Proteobacteria	Gammaproteobacteria	Pseudomonadales	Moraxellaceae	Moraxella	Moraxella osloensis	62260	circular	-	-	1	PTU could not be assigned. Query is part of a graph component of size 1
NZ_AP017656.1	Bacteria	Proteobacteria	Alphaproteobacteria	Sphingomonadales	Sphingomonadaceae	Sphingobium	Sphingobium cloacae	375493	circular	-	-	1	PTU could not be assigned. Query is part of a sHSBM cluster of size 2
NZ_AP017658.1	Bacteria	Proteobacteria	Alphaproteobacteria	Sphingomonadales	Sphingomonadaceae	Sphingobium	Sphingobium cloacae	108910	circular	-	-	1	PTU could not be assigned. Query is part of a sHSBM cluster of size 1
NZ_AP017933.1	Bacteria	Firmicutes	Bacilli	Lactobacillales	Lactobacillaceae	Lactobacillus	Lactobacillus sakei	6196	circular	PTU-Lab23	III	0.8889	Query is a PTU-Lab23 plasmid
NZ_AP018145.1	Bacteria	Proteobacteria	Gammaproteobacteria	Enterobacterales	Enterobacteriaceae	Escherichia	Escherichia coli	201138	circular	PTU-C	V	1	Query is a PTU-C plasmid
NZ_AP018168.1	Bacteria	Cyanobacteria	-	Nostocales	Nostocaceae	Anabaena	Anabaena cylindrica	177682	circular	-	-	1	PTU could not be assigned. Query is part of a graph component of size 2
NZ_AP018188.1	Bacteria	Cyanobacteria	-	Nostocales	Nostocaceae	Nostoc	Nostoc sp. NIES-2111	115375	circular	-	-	1	PTU could not be assigned. Query is part of a graph component of size 1
NZ_AP018192.1	Bacteria	Cyanobacteria	-	Nostocales	Nostocaceae	Nostoc	Nostoc sp. NIES-2111	47392	circular	-	-	1	PTU could not be assigned. Query is part of a graph component of size 1
NZ_AP018195.1	Bacteria	Cyanobacteria	-	Nostocales	Scytonemataceae	Scytonema	Scytonema sp. HK-05	831926	circular	-	-	1	PTU could not be assigned. Query is part of a graph component of size 1
NZ_AP018198.1	Bacteria	Cyanobacteria	-	Nostocales	Scytonemataceae	Scytonema	Scytonema sp. HK-05	16296	circular	-	-	1	PTU could not be assigned. Query is part of a graph component of size 1
NZ_AP018206.1	Bacteria	Cyanobacteria	-	Synechococcales	Leptolyngbyaceae	Leptolyngbya	Leptolyngbya boryana	13170	circular	-	-	1	PTU could not be assigned. Query is part of a graph component of size 1
NZ_AP018212.1	Bacteria	Cyanobacteria	-	Nostocales	Calotrichaceae	Calothrix	Calothrix brevissima	57802	circular	-	-	1	PTU could not be assigned. Query is part of a graph component of size 1
NZ_AP018232.1	Bacteria	Cyanobacteria	-	Nostocales	Calotrichaceae	Calothrix	Calothrix parasitica	15610	circular	-	-	1	PTU could not be assigned. Query is part of a graph component of size 1
NZ_AP018238.1	Bacteria	Cyanobacteria	-	Nostocales	Rivulariaceae	Microchaete	Microchaete diplosiphon	84811	circular	-	-	1	PTU could not be assigned. Query is part of a graph component of size 1
NZ_AP018243.1	Bacteria	Cyanobacteria	-	Nostocales	Rivulariaceae	Microchaete	Microchaete diplosiphon	39434	circular	-	-	1	PTU could not be assigned. Query is part of a graph component of size 1
NZ_AP018249.1	Bacteria	Cyanobacteria	-	Nostocales	Tolypothrichaceae	Tolypothrix	Tolypothrix tenuis	292325	circular	-	-	1	PTU could not be assigned. Query is part of a graph component of size 1
NZ_AP018250.1	Bacteria	Cyanobacteria	-	Nostocales	Tolypothrichaceae	Tolypothrix	Tolypothrix tenuis	216164	circular	-	-	1	PTU could not be assigned. Query is part of a graph component of size 1
NZ_AP018256.1	Bacteria	Cyanobacteria	-	Nostocales	Calotrichaceae	Calothrix	Calothrix sp. NIES-4071	394732	linear	-	-	1	PTU could not be assigned. Query is part of a graph component of size 1
NZ_AP018302.1	Bacteria	Cyanobacteria	-	Nostocales	Hapalosiphonaceae	Fischerella	Fischerella sp. NIES-4106	39362	circular	-	-	1	PTU could not be assigned. Query is part of a graph component of size 1
NZ_AP018683.1	Bacteria	Proteobacteria	Gammaproteobacteria	Vibrionales	Vibrionaceae	Vibrio	Vibrio casei	16253	circular	-	-	1	PTU could not be assigned. Query is part of a graph component of size 1
NZ_AP018830.1	Bacteria	Proteobacteria	Gammaproteobacteria	Enterobacterales	Enterobacteriaceae	Enterobacter	Enterobacter hormaechei	209679	circular	PTU-FK	III	0.9922	Query is a PTU-FK plasmid
NZ_AP018833.1	Bacteria	Proteobacteria	Gammaproteobacteria	Enterobacterales	Enterobacteriaceae	Escherichia	Escherichia coli	136947	circular	PTU-FE	III	0.9941	Query is a PTU-FE plasmid
NZ_AP019380.1	Bacteria	Proteobacteria	Gammaproteobacteria	Enterobacterales	Erwiniaceae	Buchnera	Buchnera aphidicola	10426	circular	-	-	1	PTU could not be assigned. Query is part of a graph component of size 1
NZ_AP019553.1	Bacteria	Thermotogae	Thermotogae	Mesoaciditogales	Mesoaciditogaceae	Athalassotoga	Athalassotoga saccharophila	43534	circular	-	-	1	PTU could not be assigned. Query is part of a graph component of size 1
NZ_AP019564.1	Bacteria	Proteobacteria	Alphaproteobacteria	Rickettsiales	Rickettsiaceae	Rickettsia	Rickettsia asiatica	74761	circular	-	-	1	PTU could not be assigned. Query is part of a graph component of size 2
NZ_AP019668.1	Bacteria	Proteobacteria	Gammaproteobacteria	Enterobacterales	Enterobacteriaceae	Klebsiella	Klebsiella pneumoniae	81239	circular	PTU-R	I	0.8	Query is a PTU-R plasmid
NZ_AP019689.1	Bacteria	Proteobacteria	Gammaproteobacteria	Enterobacterales	Enterobacteriaceae	Klebsiella	Klebsiella quasipneumoniae	181469	circular	PTU-E35	II	0.75	Query is a PTU-E35 plasmid. Former PTU host range was I
NZ_AP019732.1	Bacteria	Firmicutes	Bacilli	Bacillales	Bacillaceae	Bacillus	Bacillus anthracis	181773	linear	PTU-Bac37	II	1	Query is a PTU-Bac37 plasmid
NZ_AP019744.1	Bacteria	Proteobacteria	Gammaproteobacteria	Pseudomonadales	Moraxellaceae	Acinetobacter	Acinetobacter radioresistens	22527	circular	-	-	1	PTU could not be assigned. Query is part of a graph component of size 1
NZ_AP019800.1	Bacteria	Proteobacteria	Gammaproteobacteria	Vibrionales	Vibrionaceae	Vibrio	Vibrio rotiferianus	243273	circular	-	-	1	PTU could not be assigned. Query is part of a graph component of size 1
NZ_AP020317.1	Bacteria	Firmicutes	Bacilli	Bacillales	Staphylococcaceae	Staphylococcus	Staphylococcus aureus	2987	circular	PTU-Bac16	III	1	Query is a PTU-Bac16 plasmid
NZ_AP020319.1	Bacteria	Firmicutes	Bacilli	Bacillales	Staphylococcaceae	Staphylococcus	Staphylococcus aureus	34268	circular	PTU-Bac18	I	1	Query is a PTU-Bac18 plasmid
NZ_AP020321.1	Bacteria	Firmicutes	Bacilli	Bacillales	Staphylococcaceae	Staphylococcus	Staphylococcus aureus	30217	circular	PTU-Bac18	I	1	Query is a PTU-Bac18 plasmid
NZ_AP020329.1	Bacteria	Actinobacteria	Actinobacteria	Corynebacteriales	Mycobacteriaceae	Mycobacterium	Mycobacterium avium	13441	circular	PTU-Cor1	II	1	Query is a PTU-Cor1 plasmid
NZ_AP022377.1	Bacteria	Proteobacteria	Gammaproteobacteria	Enterobacterales	Morganellaceae	Providencia	Providencia stuartii	152754	circular	PTU-C	V	1	Query is a PTU-C plasmid
NZ_AP022622.1	Bacteria	Actinobacteria	Actinobacteria	Corynebacteriales	Mycobacteriaceae	Mycobacteroides	Mycobacteroides abscessus	119389	linear	-	-	1	PTU could not be assigned. Query is part of a graph component of size 2
NZ_CP007130.1	Bacteria	Gemmatimonadetes	Gemmatimonadetes	Gemmatimonadales	Gemmatimonadaceae	Gemmatirosa	Gemmatirosa kalamazoonesis	1040503	circular	-	-	1	PTU could not be assigned. Query is part of a graph component of size 1
NZ_CP010591.1	Bacteria	Proteobacteria	Alphaproteobacteria	Rhodobacterales	Rhodobacteraceae	Phaeobacter	Phaeobacter gallaeciensis	109815	circular	-	-	1	PTU could not be assigned. Query is part of a graph component of size 2
NZ_CP010638.1	Bacteria	Proteobacteria	Alphaproteobacteria	Rhodobacterales	Rhodobacteraceae	Phaeobacter	Phaeobacter gallaeciensis	171534	circular	-	-	1	PTU could not be assigned. Query is part of a sHSBM cluster of size 2
NZ_CP010642.1	Bacteria	Proteobacteria	Alphaproteobacteria	Rhodobacterales	Rhodobacteraceae	Phaeobacter	Phaeobacter gallaeciensis	68726	circular	PTU-Rho1	II	1	Query is a PTU-Rho1 plasmid
NZ_CP010644.1	Bacteria	Proteobacteria	Alphaproteobacteria	Rhodobacterales	Rhodobacteraceae	Phaeobacter	Phaeobacter piscinae	221490	circular	PTU-Rho4	II	1	Query is a PTU-Rho4 plasmid
NZ_CP010645.1	Bacteria	Proteobacteria	Alphaproteobacteria	Rhodobacterales	Rhodobacteraceae	Phaeobacter	Phaeobacter piscinae	117673	circular	-	-	1	PTU could not be assigned. Query is part of a graph component of size 1
NZ_CP010648.1	Bacteria	Proteobacteria	Alphaproteobacteria	Rhodobacterales	Rhodobacteraceae	Phaeobacter	Phaeobacter piscinae	69149	circular	PTU-Rho1	II	1	Query is a PTU-Rho1 plasmid
NZ_CP010651.1	Bacteria	Proteobacteria	Alphaproteobacteria	Rhodobacterales	Rhodobacteraceae	Phaeobacter	Phaeobacter inhibens	241996	circular	PTU-Rho4	II	1	Query is a PTU-Rho4 plasmid
NZ_CP010654.1	Bacteria	Proteobacteria	Alphaproteobacteria	Rhodobacterales	Rhodobacteraceae	Phaeobacter	Phaeobacter inhibens	68678	circular	-	-	1	PTU could not be assigned. Query is part of a graph component of size 1
NZ_CP010658.1	Bacteria	Proteobacteria	Alphaproteobacteria	Rhodobacterales	Rhodobacteraceae	Phaeobacter	Phaeobacter piscinae	133901	circular	-	-	1	PTU could not be assigned. Query is part of a sHSBM cluster of size 1
NZ_CP010672.1	Bacteria	Proteobacteria	Alphaproteobacteria	Rhodobacterales	Rhodobacteraceae	Phaeobacter	Phaeobacter inhibens	5999	circular	-	-	1	PTU could not be assigned. Query is part of a graph component of size 1
NZ_CP010684.1	Bacteria	Proteobacteria	Alphaproteobacteria	Rhodobacterales	Rhodobacteraceae	Phaeobacter	Phaeobacter piscinae	87499	circular	PTU-Rho5	II	1	Query is a PTU-Rho5 plasmid
NZ_CP010685.1	Bacteria	Proteobacteria	Alphaproteobacteria	Rhodobacterales	Rhodobacteraceae	Phaeobacter	Phaeobacter piscinae	68465	circular	PTU-Rho1	II	1	Query is a PTU-Rho1 plasmid
NZ_CP010686.1	Bacteria	Proteobacteria	Alphaproteobacteria	Rhodobacterales	Rhodobacteraceae	Phaeobacter	Phaeobacter piscinae	23657	circular	-	-	1	PTU could not be assigned. Query is part of a graph component of size 1
NZ_CP010687.1	Bacteria	Proteobacteria	Alphaproteobacteria	Rhodobacterales	Rhodobacteraceae	Phaeobacter	Phaeobacter piscinae	13253	circular	-	-	1	PTU could not be assigned. Query is part of a graph component of size 1
NZ_CP010702.1	Bacteria	Proteobacteria	Alphaproteobacteria	Rhodobacterales	Rhodobacteraceae	Phaeobacter	Phaeobacter inhibens	68548	circular	PTU-Rho1	II	1	Query is a PTU-Rho1 plasmid
NZ_CP010716.1	Bacteria	Proteobacteria	Alphaproteobacteria	Rhodobacterales	Rhodobacteraceae	Phaeobacter	Phaeobacter piscinae	232711	circular	-	-	1	PTU could not be assigned. Query is part of a sHSBM cluster of size 2
NZ_CP010726.1	Bacteria	Proteobacteria	Alphaproteobacteria	Rhodobacterales	Rhodobacteraceae	Phaeobacter	Phaeobacter inhibens	226930	circular	PTU-Rho4	II	1	Query is a PTU-Rho4 plasmid
NZ_CP010727.1	Bacteria	Proteobacteria	Alphaproteobacteria	Rhodobacterales	Rhodobacteraceae	Phaeobacter	Phaeobacter inhibens	214690	circular	PTU-Rho10	III	1	Query is a PTU-Rho10 plasmid
NZ_CP010746.1	Bacteria	Proteobacteria	Alphaproteobacteria	Rhodobacterales	Rhodobacteraceae	Phaeobacter	Phaeobacter inhibens	234052	circular	PTU-Rho4	II	1	Query is a PTU-Rho4 plasmid
NZ_CP012058.1	Bacteria	Proteobacteria	Gammaproteobacteria	Xanthomonadales	Xanthomonadaceae	Xanthomonas	Xanthomonas phaseoli	58946	circular	PTU-Xan11	II	1	Query is a PTU-Xan11 plasmid
NZ_CP012143.1	Bacteria	Proteobacteria	Gammaproteobacteria	Enterobacterales	Enterobacteriaceae	Shigella	Shigella flexneri	42002	circular	PTU-N1	IV	1	Query is a PTU-N1 plasmid
NZ_CP013215.1	Bacteria	Proteobacteria	Gammaproteobacteria	Enterobacterales	Enterobacteriaceae	Klebsiella	Klebsiella pneumoniae	284628	circular	PTU-HI2	IV	1	Query is a PTU-HI2 plasmid
NZ_CP013295.1	Bacteria	Firmicutes	Clostridia	Clostridiales	Clostridiaceae	Clostridium	Clostridium botulinum	196981	circular	-	-	1	PTU could not be assigned. Query is part of a graph component of size 1
NZ_CP013473.1	Bacteria	Proteobacteria	Alphaproteobacteria	Rhodospirillales	Acetobacteraceae	Acetobacter	Acetobacter pasteurianus	2616	circular	-	-	1	PTU could not be assigned. Query is part of a graph component of size 1
NZ_CP013627.1	Bacteria	Firmicutes	Bacilli	Bacillales	Staphylococcaceae	Staphylococcus	Staphylococcus aureus	6183	circular	-	-	1	PTU could not be assigned. Query is part of a sHSBM cluster of size 1
NZ_CP013682.1	Bacteria	Firmicutes	Clostridia	Clostridiales	Clostridiaceae	Clostridium	Clostridium botulinum	196981	circular	-	-	1	PTU could not be assigned. Query is part of a graph component of size 1
NZ_CP013844.1	Bacteria	Firmicutes	Clostridia	Clostridiales	Clostridiaceae	Clostridium	Clostridium botulinum	215420	circular	-	-	1	PTU could not be assigned. Query is part of a graph component of size 1
NZ_CP013986.1	Bacteria	Proteobacteria	Gammaproteobacteria	Enterobacterales	Enterobacteriaceae	Klebsiella	Klebsiella variicola	163254	circular	-	-	1	PTU could not be assigned. Query is part of a graph component of size 1
NZ_CP014052.1	Bacteria	Proteobacteria	Gammaproteobacteria	Vibrionales	Vibrionaceae	Vibrio	Vibrio alginolyticus	217123	circular	-	-	1	PTU could not be assigned. Query is part of a sHSBM cluster of size 3
NZ_CP014130.1	Bacteria	Firmicutes	Bacilli	Bacillales	Staphylococcaceae	Staphylococcus	Staphylococcus epidermidis	21267	circular	-	-	1	PTU could not be assigned. Query is part of a graph component of size 1
NZ_CP014374.1	Bacteria	Firmicutes	Bacilli	Bacillales	Staphylococcaceae	Staphylococcus	Staphylococcus aureus	2473	circular	PTU-Bac20	IV	1	Query is a PTU-Bac20 plasmid
NZ_CP014452.1	Bacteria	Firmicutes	Bacilli	Lactobacillales	Enterococcaceae	Enterococcus	Enterococcus faecium	39138	circular	PTU-Lab15	I	1	Query is a PTU-Lab15 plasmid
NZ_CP014653.1	Bacteria	Proteobacteria	Gammaproteobacteria	Pseudomonadales	Moraxellaceae	Acinetobacter	Acinetobacter sp. DUT-2	50047	circular	PTU-?	II	0.75	New (putative) PTU. Query is part of a sHSBM cluster of size 5
NZ_CP014962.1	Bacteria	Proteobacteria	Gammaproteobacteria	Enterobacterales	Enterobacteriaceae	Salmonella	Salmonella enterica	93850	circular	PTU-FS	I	1	Query is a PTU-FS plasmid
NZ_CP015088.1	Bacteria	Proteobacteria	Gammaproteobacteria	Enterobacterales	Enterobacteriaceae	Escherichia	Escherichia coli	29509	linear	-	-	1	PTU could not be assigned. Query is part of a graph component of size 2
NZ_CP015245.1	Bacteria	Proteobacteria	Gammaproteobacteria	Enterobacterales	Enterobacteriaceae	Escherichia	Escherichia coli	8122	circular	PTU-E20	III	1	Query is a PTU-E20 plasmid
NZ_CP015632.1	Bacteria	Spirochaetes	Spirochaetia	Spirochaetales	Borreliaceae	Borrelia	Borrelia turicatae	30326	linear	-	-	1	PTU could not be assigned. Query is part of a sHSBM cluster of size 1
NZ_CP016291.1	Bacteria	Proteobacteria	Alphaproteobacteria	Rhizobiales	Rhizobiaceae	Rhizobium	Rhizobium leguminosarum	265603	circular	PTU-Rhi13	II	1	Query is a PTU-Rhi13 plasmid
NZ_CP016402.1	Bacteria	Proteobacteria	Gammaproteobacteria	Enterobacterales	Enterobacteriaceae	Klebsiella	Klebsiella pneumoniae	57009	circular	-	-	1	PTU could not be assigned. Query is part of a sHSBM cluster of size 2
NZ_CP016492.1	Bacteria	Firmicutes	Bacilli	Lactobacillales	Lactobacillaceae	Lactobacillus	Lactobacillus pentosus	34178	circular	-	-	1	PTU could not be assigned. Query is part of a graph component of size 1
NZ_CP016835.1	Bacteria	Proteobacteria	Gammaproteobacteria	Enterobacterales	Enterobacteriaceae	Shigella	Shigella dysenteriae	99066	circular	PTU-FSh	III	1	Query is a PTU-FSh plasmid
NZ_CP016866.1	Bacteria	Proteobacteria	Gammaproteobacteria	Enterobacterales	Enterobacteriaceae	Salmonella	Salmonella enterica	4675	circular	-	-	1	PTU could not be assigned. Query is part of a sHSBM cluster of size 1
NZ_CP017084.1	Bacteria	Proteobacteria	Gammaproteobacteria	Enterobacterales	Morganellaceae	Proteus	Proteus mirabilis	171489	circular	PTU-C	V	1	Query is a PTU-C plasmid
NZ_CP017199.1	Bacteria	Firmicutes	Bacilli	Lactobacillales	Leuconostocaceae	Leuconostoc	Leuconostoc gelidum	31685	circular	PTU-Lab48	IV	0.4545	Query is a PTU-Lab48 plasmid
NZ_CP017210.1	Bacteria	Spirochaetes	Spirochaetia	Spirochaetales	Borreliaceae	Borreliella	Borreliella burgdorferi	8714	circular	NAS_8	II	1	Query is a NAS_8 plasmid
NZ_CP017215.1	Bacteria	Spirochaetes	Spirochaetia	Spirochaetales	Borreliaceae	Borreliella	Borreliella burgdorferi	29289	linear	NAS_18	II	1	Query is a NAS_18 plasmid
NZ_CP017262.1	Bacteria	Firmicutes	Bacilli	Lactobacillales	Lactobacillaceae	Lactobacillus	Lactobacillus paracasei	62971	circular	PTU-?	I	0.6667	New (putative) PTU. Query is part of a sHSBM cluster of size 4
NZ_CP017325.1	Bacteria	Proteobacteria	Gammaproteobacteria	Xanthomonadales	Xanthomonadaceae	Xanthomonas	Xanthomonas campestris	61451	circular	PTU-Xan11	II	1	Query is a PTU-Xan11 plasmid
NZ_CP017391.1	Bacteria	Proteobacteria	Gammaproteobacteria	Xanthomonadales	Xanthomonadaceae	Xanthomonas	Xanthomonas campestris	6312	linear	-	-	1	PTU could not be assigned. Query is part of a graph component of size 1
NZ_CP017419.1	Bacteria	Proteobacteria	Epsilonproteobacteria	Campylobacterales	Campylobacteraceae	Campylobacter	Campylobacter jejuni	42686	circular	PTU-Cam1	II	1	Query is a PTU-Cam1 plasmid
NZ_CP017431.1	Bacteria	Firmicutes	Bacilli	Bacillales	Staphylococcaceae	Staphylococcus	Staphylococcus simulans	147416	circular	PTU-Bac16	III	1	Query is a PTU-Bac16 plasmid
NZ_CP017464.1	Bacteria	Firmicutes	Bacilli	Bacillales	Staphylococcaceae	Staphylococcus	Staphylococcus pasteuri	115760	circular	-	-	1	PTU could not be assigned. Query is part of a graph component of size 1
NZ_CP017467.1	Bacteria	Firmicutes	Bacilli	Bacillales	Staphylococcaceae	Staphylococcus	Staphylococcus nepalensis	40183	circular	-	-	1	PTU could not be assigned. Query is part of a graph component of size 1
NZ_CP017683.1	Bacteria	Firmicutes	Bacilli	Bacillales	Staphylococcaceae	Staphylococcus	Staphylococcus aureus	39249	circular	-	-	1	PTU could not be assigned. Query is part of a sHSBM cluster of size 2
NZ_CP017799.1	Bacteria	Firmicutes	Bacilli	Lactobacillales	Enterococcaceae	Enterococcus	Enterococcus faecium	54822	circular	PTU-Lab18	I	1	Query is a PTU-Lab18 plasmid
NZ_CP017835.1	Bacteria	Proteobacteria	Oligoflexia	Silvanigrellales	Silvanigrellaceae	Silvanigrella	Silvanigrella aquatica	42228	linear	-	-	1	PTU could not be assigned. Query is part of a graph component of size 1
NZ_CP017836.1	Bacteria	Proteobacteria	Oligoflexia	Silvanigrellales	Silvanigrellaceae	Silvanigrella	Silvanigrella aquatica	36988	linear	-	-	1	PTU could not be assigned. Query is part of a graph component of size 1
NZ_CP017944.1	Bacteria	Proteobacteria	Alphaproteobacteria	Rhizobiales	Phyllobacteriaceae	Phyllobacterium	Phyllobacterium zundukense	286438	circular	-	-	1	PTU could not be assigned. Query is part of a graph component of size 1
NZ_CP017947.1	Bacteria	Proteobacteria	Alphaproteobacteria	Rhizobiales	Bradyrhizobiaceae	Bosea	Bosea sp. Tri-49	454531	circular	-	-	1	PTU could not be assigned. Query is part of a graph component of size 1
NZ_CP018045.1	Bacteria	Actinobacteria	Actinobacteria	Bifidobacteriales	Bifidobacteriaceae	Bifidobacterium	Bifidobacterium choerinum	11012	circular	-	-	1	PTU could not be assigned. Query is part of a graph component of size 1
NZ_CP018141.1	Bacteria	Proteobacteria	Gammaproteobacteria	Pseudomonadales	Moraxellaceae	Acinetobacter	Acinetobacter larvae	12170	circular	-	-	1	PTU could not be assigned. Query is part of a graph component of size 1
NZ_CP018181.1	Bacteria	Firmicutes	Bacilli	Lactobacillales	Lactobacillaceae	Lactobacillus	Lactobacillus nagelii	67146	circular	-	-	1	PTU could not be assigned. Query is part of a sHSBM cluster of size 1
NZ_CP018350.1	Bacteria	Proteobacteria	Gammaproteobacteria	Enterobacterales	Enterobacteriaceae	Klebsiella	Klebsiella pneumoniae	66920	circular	PTU-E56	III	1	Query is a PTU-E56 plasmid
NZ_CP018652.1	Bacteria	Proteobacteria	Gammaproteobacteria	Enterobacterales	Enterobacteriaceae	Salmonella	Salmonella enterica	200045	circular	PTU-HI1A	IV	1	Query is a PTU-HI1A plasmid
NZ_CP018844.1	Bacteria	Firmicutes	Bacilli	Bacillales	Staphylococcaceae	Staphylococcus	Staphylococcus epidermidis	9323	circular	-	-	1	PTU could not be assigned. Query is part of a graph component of size 1
NZ_CP019063.1	Bacteria	Proteobacteria	Gammaproteobacteria	Enterobacterales	Yersiniaceae	Rahnella	Rahnella sp. ERMR1:05	549463	circular	-	-	1	PTU could not be assigned. Query is part of a graph component of size 1
NZ_CP019064.1	Bacteria	Proteobacteria	Gammaproteobacteria	Enterobacterales	Yersiniaceae	Rahnella	Rahnella sp. ERMR1:05	229977	circular	-	-	1	PTU could not be assigned. Query is part of a graph component of size 1
NZ_CP019065.1	Bacteria	Proteobacteria	Gammaproteobacteria	Enterobacterales	Yersiniaceae	Rahnella	Rahnella sp. ERMR1:05	107727	circular	-	-	1	PTU could not be assigned. Query is part of a graph component of size 1
NZ_CP019072.1	Bacteria	Proteobacteria	Gammaproteobacteria	Enterobacterales	Enterobacteriaceae	Escherichia	Escherichia coli	33858	circular	PTU-X4	III	1	Query is a PTU-X4 plasmid
NZ_CP019191.1	Bacteria	Proteobacteria	Gammaproteobacteria	Enterobacterales	Enterobacteriaceae	Salmonella	Salmonella enterica	28662	circular	PTU-E73	IV	1	Query is a PTU-E73 plasmid
NZ_CP019249.1	Bacteria	Proteobacteria	Gammaproteobacteria	Enterobacterales	Enterobacteriaceae	Escherichia	Escherichia coli	38093	circular	PTU-I1	III	1	Query is a PTU-I1 plasmid
NZ_CP019263.1	Bacteria	Proteobacteria	Gammaproteobacteria	Enterobacterales	Enterobacteriaceae	Escherichia	Escherichia coli	24727	circular	PTU-E49	I	0.8	Query is a PTU-E49 plasmid
NZ_CP019281.1	Bacteria	Proteobacteria	Gammaproteobacteria	Enterobacterales	Enterobacteriaceae	Escherichia	Escherichia coli	33754	circular	-	-	1	PTU could not be assigned. Query is part of a graph component of size 1
NZ_CP019598.1	Bacteria	Firmicutes	Bacilli	Bacillales	Staphylococcaceae	Staphylococcus	Staphylococcus cohnii	29492	circular	-	-	1	PTU could not be assigned. Query is part of a graph component of size 1
NZ_CP019601.1	Bacteria	Spirochaetes	Spirochaetia	Brachyspirales	Brachyspiraceae	Brachyspira	Brachyspira hyodysenteriae	36316	circular	-	-	1	PTU could not be assigned. Query is part of a graph component of size 3
NZ_CP019656.1	Bacteria	Firmicutes	Bacilli	Bacillales	Paenibacillaceae	Paenibacillus	Paenibacillus larvae	103273	circular	-	-	1	PTU could not be assigned. Query is part of a graph component of size 1
NZ_CP019709.1	Bacteria	Proteobacteria	Gammaproteobacteria	Enterobacterales	Yersiniaceae	Yersinia	Yersinia pestis	96196	circular	PTU-FY	I	1	Query is a PTU-FY plasmid
NZ_CP019710.1	Bacteria	Proteobacteria	Gammaproteobacteria	Enterobacterales	Yersiniaceae	Yersinia	Yersinia pestis	69706	circular	PTU-E2	II	1	Query is a PTU-E2 plasmid
NZ_CP019898.1	Bacteria	Proteobacteria	Gammaproteobacteria	Enterobacterales	Enterobacteriaceae	Salmonella	Salmonella enterica	10280	circular	-	-	1	PTU could not be assigned. Query is part of a graph component of size 3
NZ_CP019901.1	Bacteria	Proteobacteria	Gammaproteobacteria	Enterobacterales	Enterobacteriaceae	Raoultella	Raoultella planticola	33315	linear	-	-	1	PTU could not be assigned. Query is part of a graph component of size 1
NZ_CP019982.1	Bacteria	Firmicutes	Bacilli	Lactobacillales	Lactobacillaceae	Pediococcus	Pediococcus inopinatus	89354	circular	PTU-Lab46	III	1	Query is a PTU-Lab46 plasmid
NZ_CP020371.1	Bacteria	Proteobacteria	Gammaproteobacteria	Chromatiales	Chromatiaceae	Thiodictyon	Candidatus Thiodictyon syntrophicum	416864	circular	-	-	1	PTU could not be assigned. Query is part of a graph component of size 1
NZ_CP020393.1	Bacteria	Proteobacteria	Betaproteobacteria	Burkholderiales	Burkholderiaceae	Burkholderia	Burkholderia vietnamiensis	102598	circular	-	-	1	PTU could not be assigned. Query is part of a graph component of size 2
NZ_CP020439.1	Bacteria	Firmicutes	Bacilli	Lactobacillales	Streptococcaceae	Streptococcus	Streptococcus equinus	236564	circular	-	-	1	PTU could not be assigned. Query is part of a graph component of size 1
NZ_CP020505.1	Bacteria	Proteobacteria	Gammaproteobacteria	Enterobacterales	Yersiniaceae	Serratia	Serratia marcescens	47999	circular	-	-	1	PTU could not be assigned. Query is part of a graph component of size 3
NZ_CP020521.1	Bacteria	Proteobacteria	Gammaproteobacteria	Enterobacterales	Enterobacteriaceae	Escherichia	Escherichia coli	13689	circular	-	-	1	PTU could not be assigned. Query is part of a graph component of size 1
NZ_CP020913.1	Bacteria	Proteobacteria	Gammaproteobacteria	Enterobacterales	Enterobacteriaceae	Salmonella	Salmonella enterica	119867	circular	PTU-C	V	1	Query is a PTU-C plasmid
NZ_CP020999.1	Bacteria	Proteobacteria	Gammaproteobacteria	Xanthomonadales	Xanthomonadaceae	Xanthomonas	Xanthomonas citri	58402	circular	-	-	1	PTU could not be assigned. Query is part of a graph component of size 2
NZ_CP021045.1	Bacteria	Proteobacteria	Alphaproteobacteria	Rhodobacterales	Rhodobacteraceae	Phaeobacter	Phaeobacter gallaeciensis	68629	circular	PTU-Rho1	II	1	Query is a PTU-Rho1 plasmid
NZ_CP021073.1	Bacteria	Proteobacteria	Epsilonproteobacteria	Campylobacterales	Campylobacteraceae	Arcobacter	Arcobacter cryaerophilus	100975	circular	-	-	1	PTU could not be assigned. Query is part of a graph component of size 1
NZ_CP021101.1	Bacteria	Proteobacteria	Gammaproteobacteria	Enterobacterales	Enterobacteriaceae	Escherichia	Escherichia coli	8618	circular	PTU-E1	III	0.9756	Query is a PTU-E1 plasmid
NZ_CP021116.1	Bacteria	Proteobacteria	Alphaproteobacteria	Rhodobacterales	Rhodobacteraceae	-	Rhodobacteraceae bacterium	261246	circular	-	-	1	PTU could not be assigned. Query is part of a graph component of size 2
NZ_CP021236.1	Bacteria	Bacteroidetes	Cytophagia	Cytophagales	Hymenobacteraceae	Pontibacter	Pontibacter actiniarum	204027	circular	-	-	1	PTU could not be assigned. Query is part of a graph component of size 1
NZ_CP021285.1	Bacteria	Proteobacteria	Gammaproteobacteria	Legionellales	Legionellaceae	Legionella	Legionella pneumophila	67142	circular	PTU-Leg1	I	1	Query is a PTU-Leg1 plasmid
NZ_CP021418.1	Bacteria	Proteobacteria	Gammaproteobacteria	Enterobacterales	Enterobacteriaceae	Escherichia	Escherichia coli	31224	circular	PTU-X4	III	1	Query is a PTU-X4 plasmid
NZ_CP021419.1	Bacteria	Proteobacteria	Gammaproteobacteria	Enterobacterales	Enterobacteriaceae	Escherichia	Escherichia coli	33304	circular	PTU-X4	III	1	Query is a PTU-X4 plasmid
NZ_CP021667.1	Bacteria	Proteobacteria	Gammaproteobacteria	Enterobacterales	Enterobacteriaceae	Candidatus Hamiltonella	Candidatus Hamiltonella defensa	27768	circular	-	-	1	PTU could not be assigned. Query is part of a graph component of size 1
NZ_CP021792.1	Bacteria	Proteobacteria	Alphaproteobacteria	Sphingomonadales	Sphingomonadaceae	Zymomonas	Zymomonas mobilis	1743	circular	PTU-Sph2	I	1	Query is a PTU-Sph2 plasmid
NZ_CP021930.1	Bacteria	Firmicutes	Bacilli	Lactobacillales	Lactobacillaceae	Lactobacillus	Lactobacillus plantarum	40809	linear	PTU-Lab26	I	1	Query is a PTU-Lab26 plasmid
NZ_CP021968.1	Bacteria	Firmicutes	Bacilli	Lactobacillales	Leuconostocaceae	Leuconostoc	Leuconostoc mesenteroides	24533	circular	-	-	1	PTU could not be assigned. Query is part of a graph component of size 2
NZ_CP022091.1	Bacteria	Firmicutes	Bacilli	Bacillales	Staphylococcaceae	Staphylococcus	Staphylococcus saprophyticus	38454	circular	-	-	1	PTU could not be assigned. Query is part of a sHSBM cluster of size 2
NZ_CP022193.1	Bacteria	Proteobacteria	Alphaproteobacteria	Rhodobacterales	Rhodobacteraceae	Yangia	Yangia pacifica	182129	circular	-	-	1	PTU could not be assigned. Query is part of a graph component of size 1
NZ_CP022211.1	Bacteria	Proteobacteria	Betaproteobacteria	Burkholderiales	Burkholderiaceae	Burkholderia	Burkholderia gladioli	26710	circular	PTU-?	I	1	New (putative) PTU. Query is part of a graph component of size 4
NZ_CP022234.1	Bacteria	Actinobacteria	Actinobacteria	Corynebacteriales	Mycobacteriaceae	Mycobacteroides	Mycobacteroides abscessus	63511	linear	-	-	1	PTU could not be assigned. Query is part of a graph component of size 1
NZ_CP022460.1	Bacteria	Proteobacteria	Gammaproteobacteria	Enterobacterales	Enterobacteriaceae	Shigella	Shigella sonnei	67979	circular	PTU-FE	III	1	Query is a PTU-FE plasmid
NZ_CP022659.1	Bacteria	Proteobacteria	Gammaproteobacteria	Enterobacterales	Enterobacteriaceae	Salmonella	Salmonella enterica	70062	circular	-	-	1	PTU could not be assigned. Query is part of a graph component of size 1
NZ_CP022700.1	Bacteria	Proteobacteria	Alphaproteobacteria	Rhodospirillales	Acetobacteraceae	Acetobacter	Acetobacter tropicalis	151013	circular	-	-	1	PTU could not be assigned. Query is part of a graph component of size 1
NZ_CP022731.1	Bacteria	Proteobacteria	Gammaproteobacteria	Enterobacterales	Enterobacteriaceae	Escherichia	Escherichia coli	198748	circular	PTU-FE	III	1	Query is a PTU-FE plasmid
NZ_CP022771.1	Bacteria	Proteobacteria	Betaproteobacteria	Burkholderiales	Burkholderiaceae	Ralstonia	Ralstonia solanacearum	1883756	circular	PTU-Bur3	I	1	Query is a PTU-Bur3 plasmid
NZ_CP022964.1	Bacteria	Proteobacteria	Gammaproteobacteria	Enterobacterales	Enterobacteriaceae	Salmonella	Salmonella enterica	67685	circular	PTU-X1	III	1	Query is a PTU-X1 plasmid
NZ_CP023190.1	Bacteria	Proteobacteria	Alphaproteobacteria	Rhodospirillales	Acetobacteraceae	Acetobacter	Acetobacter pomorum	166956	circular	-	-	1	PTU could not be assigned. Query is part of a graph component of size 1
NZ_CP023262.1	Bacteria	Proteobacteria	Gammaproteobacteria	Enterobacterales	Enterobacteriaceae	Escherichia	Escherichia coli	2061	circular	PTU-E11	III	1	Query is a PTU-E11 plasmid
NZ_CP023319.1	Bacteria	Firmicutes	Bacilli	Bacillales	Bacillaceae	Bacillus	Bacillus megaterium	76501	circular	-	-	1	PTU could not be assigned. Query is part of a graph component of size 3
NZ_CP023348.1	Bacteria	Proteobacteria	Gammaproteobacteria	Enterobacterales	Enterobacteriaceae	Escherichia	Escherichia coli	88757	circular	PTU-E68	III	1	Query is a PTU-E68 plasmid
NZ_CP023350.1	Bacteria	Proteobacteria	Gammaproteobacteria	Enterobacterales	Enterobacteriaceae	Escherichia	Escherichia coli	112045	circular	-	-	1	PTU could not be assigned. Query is part of a graph component of size 1
NZ_CP023356.1	Bacteria	Proteobacteria	Gammaproteobacteria	Enterobacterales	Enterobacteriaceae	Escherichia	Escherichia coli	94881	circular	PTU-I1	III	1	Query is a PTU-I1 plasmid
NZ_CP023389.1	Bacteria	Proteobacteria	Gammaproteobacteria	Enterobacterales	Enterobacteriaceae	Escherichia	Escherichia coli	74094	circular	PTU-FE	III	0.9941	Query is a PTU-FE plasmid
NZ_CP023400.1	Bacteria	Proteobacteria	Gammaproteobacteria	Alteromonadales	Pseudoalteromonadaceae	Pseudoalteromonas	Pseudoalteromonas spongiae	148952	circular	-	-	1	PTU could not be assigned. Query is part of a graph component of size 1
NZ_CP023408.1	Bacteria	Actinobacteria	Actinobacteria	Streptomycetales	Streptomycetaceae	Streptomyces	Streptomyces fungicidicus	926728	circular	-	-	1	PTU could not be assigned. Query is part of a graph component of size 1
NZ_CP023451.1	Bacteria	Proteobacteria	Alphaproteobacteria	Sphingomonadales	Sphingomonadaceae	Rhizorhabdus	Rhizorhabdus dicambivorans	256400	circular	-	-	1	PTU could not be assigned. Query is part of a sHSBM cluster of size 1
NZ_CP023551.1	Bacteria	Proteobacteria	Alphaproteobacteria	Rhodobacterales	Rhodobacteraceae	Rhodobacter	Rhodobacter sp. CZR27	48382	circular	-	-	1	PTU could not be assigned. Query is part of a graph component of size 1
NZ_CP023556.1	Bacteria	Proteobacteria	Gammaproteobacteria	Enterobacterales	Enterobacteriaceae	Klebsiella	Klebsiella pneumoniae	65209	linear	PTU-E13	II	1	Query is a PTU-E13 plasmid
NZ_CP023707.1	Bacteria	Proteobacteria	Gammaproteobacteria	Enterobacterales	Hafniaceae	Edwardsiella	Edwardsiella tarda	81404	circular	-	-	1	PTU could not be assigned. Query is part of a graph component of size 1
NZ_CP023712.1	Bacteria	Actinobacteria	Actinobacteria	Corynebacteriales	Nocardiaceae	Rhodococcus	Rhodococcus ruber	159746	circular	-	-	1	PTU could not be assigned. Query is part of a graph component of size 1
NZ_CP023717.1	Bacteria	Proteobacteria	Alphaproteobacteria	Sphingomonadales	Sphingomonadaceae	Zymomonas	Zymomonas mobilis	33006	circular	-	-	1	PTU could not be assigned. Query is part of a graph component of size 1
NZ_CP023786.1	Bacteria	Firmicutes	Bacilli	Lactobacillales	Enterococcaceae	Enterococcus	Enterococcus faecium	40911	circular	PTU-Lab15	I	1	Query is a PTU-Lab15 plasmid
NZ_CP023800.1	Bacteria	Firmicutes	Bacilli	Lactobacillales	Enterococcaceae	Enterococcus	Enterococcus faecium	202540	circular	PTU-Lab50	I	0.8421	Query is a PTU-Lab50 plasmid
NZ_CP023828.1	Bacteria	Proteobacteria	Gammaproteobacteria	Enterobacterales	Enterobacteriaceae	Escherichia	Escherichia coli	67839	circular	PTU-FE	III	1	Query is a PTU-FE plasmid
NZ_CP023876.1	Bacteria	Proteobacteria	Gammaproteobacteria	Enterobacterales	Enterobacteriaceae	Raoultella	Raoultella planticola	10343	circular	-	-	1	PTU could not be assigned. Query is part of a sHSBM cluster of size 3
NZ_CP023886.1	Bacteria	Proteobacteria	Gammaproteobacteria	Enterobacterales	Enterobacteriaceae	Raoultella	Raoultella ornithinolytica	1200	linear	-	-	1	PTU could not be assigned. Query is part of a graph component of size 2
NZ_CP023898.1	Bacteria	Proteobacteria	Gammaproteobacteria	Enterobacterales	Enterobacteriaceae	Escherichia	Escherichia coli	5162	circular	PTU-E7	III	1	Query is a PTU-E7 plasmid
NZ_CP023908.1	Bacteria	Proteobacteria	Gammaproteobacteria	Enterobacterales	Enterobacteriaceae	Klebsiella	Klebsiella pneumoniae	4000	circular	PTU-?	II	0.75	New (putative) PTU. Query is part of a sHSBM cluster of size 5
NZ_CP023952.1	Bacteria	Proteobacteria	Gammaproteobacteria	Enterobacterales	Enterobacteriaceae	Klebsiella	Klebsiella pneumoniae	207802	circular	PTU-C	V	1	Query is a PTU-C plasmid
NZ_CP023958.1	Bacteria	Proteobacteria	Gammaproteobacteria	Enterobacterales	Enterobacteriaceae	Escherichia	Escherichia coli	3264	circular	PTU-E1	III	1	Query is a PTU-E1 plasmid
NZ_CP023977.1	Bacteria	Actinobacteria	Actinobacteria	Streptomycetales	Streptomycetaceae	Streptomyces	Streptomyces alboflavus	88700	circular	-	-	1	PTU could not be assigned. Query is part of a graph component of size 1
NZ_CP024062.1	Bacteria	Firmicutes	Bacilli	Lactobacillales	Lactobacillaceae	Lactobacillus	Lactobacillus plantarum	22350	linear	-	-	1	PTU could not be assigned. Query is part of a graph component of size 1
NZ_CP024105.1	Bacteria	Firmicutes	Bacilli	Bacillales	Bacillaceae	Bacillus	Bacillus cytotoxicus	53140	circular	PTU-Bac31	II	1	Query is a PTU-Bac31 plasmid
NZ_CP024108.1	Bacteria	Firmicutes	Bacilli	Bacillales	Bacillaceae	Bacillus	Bacillus cytotoxicus	83510	circular	-	-	1	PTU could not be assigned. Query is part of a graph component of size 1
NZ_CP024117.1	Bacteria	Firmicutes	Bacilli	Bacillales	Bacillaceae	Bacillus	Bacillus cytotoxicus	53095	circular	PTU-Bac31	II	1	Query is a PTU-Bac31 plasmid
NZ_CP024118.1	Bacteria	Firmicutes	Bacilli	Bacillales	Bacillaceae	Bacillus	Bacillus cytotoxicus	83527	circular	-	-	1	PTU could not be assigned. Query is part of a graph component of size 1
NZ_CP024135.1	Bacteria	Proteobacteria	Gammaproteobacteria	Enterobacterales	Enterobacteriaceae	Escherichia	Escherichia coli	63978	circular	PTU-I2	III	1	Query is a PTU-I2 plasmid
NZ_CP024137.1	Bacteria	Proteobacteria	Gammaproteobacteria	Enterobacterales	Enterobacteriaceae	Escherichia	Escherichia coli	107279	circular	-	-	1	PTU could not be assigned. Query is part of a graph component of size 1
NZ_CP024200.1	Bacteria	Proteobacteria	Alphaproteobacteria	Rhodospirillales	Rhodospirillaceae	Thalassospira	Thalassospira marina	908044	circular	-	-	1	PTU could not be assigned. Query is part of a graph component of size 1
NZ_CP024219.1	Bacteria	Spirochaetes	Spirochaetia	Spirochaetales	Borreliaceae	Borrelia	Borrelia miyamotoi	16688	linear	-	-	1	PTU could not be assigned. Query is part of a sHSBM cluster of size 2
NZ_CP024220.1	Bacteria	Spirochaetes	Spirochaetia	Spirochaetales	Borreliaceae	Borrelia	Borrelia miyamotoi	13278	linear	NAS_26	III	0.7586	Query is a NAS_26 plasmid
NZ_CP024221.1	Bacteria	Spirochaetes	Spirochaetia	Spirochaetales	Borreliaceae	Borrelia	Borrelia miyamotoi	8106	linear	-	-	0.9091	PTU could not be assigned. Query is part of a sHSBM cluster of size 2
NZ_CP024222.1	Bacteria	Spirochaetes	Spirochaetia	Spirochaetales	Borreliaceae	Borrelia	Borrelia miyamotoi	5963	linear	NAS_7	II	1	Query is a NAS_7 plasmid
NZ_CP024227.1	Bacteria	Proteobacteria	Gammaproteobacteria	Enterobacterales	Enterobacteriaceae	Escherichia	Escherichia coli	145086	circular	-	-	1	PTU could not be assigned. Query is part of a graph component of size 1
NZ_CP024233.1	Bacteria	Proteobacteria	Gammaproteobacteria	Enterobacterales	Enterobacteriaceae	Escherichia	Escherichia coli	30162	linear	PTU-I1	III	1	Query is a PTU-I1 plasmid
NZ_CP024251.1	Bacteria	Proteobacteria	Gammaproteobacteria	Enterobacterales	Enterobacteriaceae	Escherichia	Escherichia coli	35752	linear	PTU-I1	III	1	Query is a PTU-I1 plasmid
NZ_CP024255.1	Bacteria	Proteobacteria	Gammaproteobacteria	Enterobacterales	Enterobacteriaceae	Escherichia	Escherichia coli	95515	circular	-	-	1	PTU could not be assigned. Query is part of a graph component of size 1
NZ_CP024259.1	Bacteria	Proteobacteria	Gammaproteobacteria	Enterobacterales	Enterobacteriaceae	Escherichia	Escherichia coli	94817	circular	-	-	1	PTU could not be assigned. Query is part of a graph component of size 1
NZ_CP024264.1	Bacteria	Proteobacteria	Gammaproteobacteria	Enterobacterales	Enterobacteriaceae	Escherichia	Escherichia coli	72060	linear	PTU-E16	I	1	Query is a PTU-E16 plasmid
NZ_CP024270.1	Bacteria	Proteobacteria	Gammaproteobacteria	Enterobacterales	Enterobacteriaceae	Escherichia	Escherichia coli	35769	linear	PTU-I1	III	1	Query is a PTU-I1 plasmid
NZ_CP024294.1	Bacteria	Proteobacteria	Gammaproteobacteria	Enterobacterales	Enterobacteriaceae	Escherichia	Escherichia coli	101907	circular	-	-	1	PTU could not be assigned. Query is part of a graph component of size 2
NZ_CP024296.1	Bacteria	Proteobacteria	Gammaproteobacteria	Enterobacterales	Enterobacteriaceae	Escherichia	Escherichia coli	97297	circular	-	-	1	PTU could not be assigned. Query is part of a sHSBM cluster of size 2
NZ_CP024339.1	Bacteria	Spirochaetes	Spirochaetia	Spirochaetales	Borreliaceae	Borrelia	Borrelia miyamotoi	24623	linear	NAS_25	II	0.7692	Query is a NAS_25 plasmid
NZ_CP024364.1	Bacteria	Spirochaetes	Spirochaetia	Spirochaetales	Borreliaceae	Borrelia	Borrelia miyamotoi	14571	linear	NAS_20	III	0.6667	Query is a NAS_20 plasmid
NZ_CP024372.1	Bacteria	Spirochaetes	Spirochaetia	Spirochaetales	Borreliaceae	Borrelia	Borrelia miyamotoi	73569	linear	-	-	1	PTU could not be assigned. Query is part of a graph component of size 3
NZ_CP024387.1	Bacteria	Spirochaetes	Spirochaetia	Spirochaetales	Borreliaceae	Borrelia	Borrelia miyamotoi	12996	linear	NAS_20	III	1	Query is a NAS_20 plasmid
NZ_CP024399.2	Bacteria	Spirochaetes	Spirochaetia	Spirochaetales	Borreliaceae	Borrelia	Borrelia miyamotoi	24033	linear	-	-	1	PTU could not be assigned. Query is part of a sHSBM cluster of size 2
NZ_CP024415.1	Bacteria	Firmicutes	Bacilli	Lactobacillales	Lactobacillaceae	Lactobacillus	Lactobacillus plantarum	39069	circular	-	-	1	PTU could not be assigned. Query is part of a graph component of size 1
NZ_CP024432.1	Bacteria	Proteobacteria	Gammaproteobacteria	Enterobacterales	Enterobacteriaceae	Klebsiella	Klebsiella pneumoniae	45291	circular	-	-	1	PTU could not be assigned. Query is part of a graph component of size 2
NZ_CP024461.1	Bacteria	Proteobacteria	Gammaproteobacteria	Enterobacterales	Enterobacteriaceae	Klebsiella	Klebsiella pneumoniae	77269	circular	-	-	1	PTU could not be assigned. Query is part of a sHSBM cluster of size 3
NZ_CP024485.1	Bacteria	Proteobacteria	Gammaproteobacteria	Enterobacterales	Enterobacteriaceae	Klebsiella	Klebsiella pneumoniae	4228	circular	PTU-?	II	0.75	New (putative) PTU. Query is part of a sHSBM cluster of size 5
NZ_CP024486.1	Bacteria	Proteobacteria	Gammaproteobacteria	Enterobacterales	Enterobacteriaceae	Klebsiella	Klebsiella pneumoniae	3514	circular	PTU-E3	V	0.9118	Query is a PTU-E3 plasmid
NZ_CP024495.1	Bacteria	Proteobacteria	Gammaproteobacteria	Enterobacterales	Enterobacteriaceae	Klebsiella	Klebsiella pneumoniae	2723	circular	-	-	1	PTU could not be assigned. Query is part of a graph component of size 2
NZ_CP024510.1	Bacteria	Proteobacteria	Gammaproteobacteria	Enterobacterales	Enterobacteriaceae	Klebsiella	Klebsiella pneumoniae	98344	circular	PTU-FK	III	1	Query is a PTU-FK plasmid
NZ_CP024524.1	Bacteria	Proteobacteria	Gammaproteobacteria	Enterobacterales	Enterobacteriaceae	Klebsiella	Klebsiella pneumoniae	89345	circular	PTU-R	I	0.8	Query is a PTU-R plasmid
NZ_CP024555.1	Bacteria	Proteobacteria	Gammaproteobacteria	Enterobacterales	Enterobacteriaceae	Klebsiella	Klebsiella pneumoniae	3825	circular	PTU-?	III	0.3333	New (putative) PTU. Query is part of a sHSBM cluster of size 4
NZ_CP024567.1	Bacteria	Proteobacteria	Gammaproteobacteria	Enterobacterales	Enterobacteriaceae	Klebsiella	Klebsiella pneumoniae	4660	circular	-	-	1	PTU could not be assigned. Query is part of a sHSBM cluster of size 2
NZ_CP024589.1	Bacteria	Proteobacteria	Alphaproteobacteria	Rhodospirillales	Acetobacteraceae	Roseomonas	Roseomonas sp. FDAARGOS_362	11772	circular	-	-	1	PTU could not be assigned. Query is part of a graph component of size 2
NZ_CP024663.1	Bacteria	Proteobacteria	Gammaproteobacteria	Enterobacterales	Enterobacteriaceae	Escherichia	Escherichia coli	12610	linear	-	-	1	PTU could not be assigned. Query is part of a sHSBM cluster of size 2
NZ_CP024774.1	Bacteria	Firmicutes	Bacilli	Bacillales	Bacillaceae	Bacillus	Bacillus thuringiensis	112709	circular	-	-	1	PTU could not be assigned. Query is part of a graph component of size 1
NZ_CP024778.1	Bacteria	Firmicutes	Bacilli	Bacillales	Bacillaceae	Bacillus	Bacillus thuringiensis	28658	circular	-	-	1	PTU could not be assigned. Query is part of a graph component of size 1
NZ_CP024823.1	Bacteria	Proteobacteria	Gammaproteobacteria	Enterobacterales	Enterobacteriaceae	Escherichia	Escherichia coli	64564	circular	PTU-FE	III	0.9941	Query is a PTU-FE plasmid
NZ_CP024828.1	Bacteria	Proteobacteria	Gammaproteobacteria	Enterobacterales	Enterobacteriaceae	Escherichia	Escherichia coli	51455	circular	PTU-X3	III	1	Query is a PTU-X3 plasmid
NZ_CP024835.1	Bacteria	Proteobacteria	Gammaproteobacteria	Enterobacterales	Enterobacteriaceae	Klebsiella	Klebsiella pneumoniae	112150	circular	PTU-E25	III	1	Query is a PTU-E25 plasmid
NZ_CP024839.1	Bacteria	Proteobacteria	Gammaproteobacteria	Enterobacterales	Enterobacteriaceae	Klebsiella	Klebsiella pneumoniae	130922	circular	PTU-E25	III	1	Query is a PTU-E25 plasmid
NZ_CP024863.1	Bacteria	Proteobacteria	Gammaproteobacteria	Enterobacterales	Enterobacteriaceae	Escherichia	Escherichia coli	139059	circular	PTU-FE	III	0.9882	Query is a PTU-FE plasmid
NZ_CP024879.1	Bacteria	Proteobacteria	Gammaproteobacteria	Enterobacterales	Enterobacteriaceae	Klebsiella	Klebsiella pneumoniae	38383	circular	PTU-N2/3	III	1	Query is a PTU-N2/3 plasmid
NZ_CP024888.1	Bacteria	Proteobacteria	Gammaproteobacteria	Enterobacterales	Enterobacteriaceae	Escherichia	Escherichia coli	76754	circular	PTU-FE	III	1	Query is a PTU-FE plasmid
NZ_CP024924.1	Bacteria	Proteobacteria	Alphaproteobacteria	Sphingomonadales	Sphingomonadaceae	Sphingomonas	Sphingomonas sp. Cra20	155488	circular	-	-	1	PTU could not be assigned. Query is part of a graph component of size 1
NZ_CP025054.1	Bacteria	Proteobacteria	Gammaproteobacteria	Pseudomonadales	Pseudomonadaceae	Pseudomonas	Pseudomonas aeruginosa	59923	circular	-	-	1	PTU could not be assigned. Query is part of a sHSBM cluster of size 2
NZ_CP025210.1	Bacteria	Actinobacteria	Actinobacteria	Corynebacteriales	Corynebacteriaceae	Corynebacterium	Corynebacterium diphtheriae	1960	circular	-	-	1	PTU could not be assigned. Query is part of a graph component of size 1
NZ_CP025238.1	Bacteria	Proteobacteria	Gammaproteobacteria	Enterobacterales	Enterobacteriaceae	Salmonella	Salmonella enterica	3605	circular	PTU-E51	I	1	Query is a PTU-E51 plasmid
NZ_CP025242.1	Bacteria	Proteobacteria	Gammaproteobacteria	Enterobacterales	Enterobacteriaceae	Salmonella	Salmonella enterica	98400	circular	PTU-C	V	1	Query is a PTU-C plasmid
NZ_CP025245.1	Bacteria	Proteobacteria	Gammaproteobacteria	Enterobacterales	Enterobacteriaceae	Salmonella	Salmonella enterica	111814	circular	PTU-C	V	1	Query is a PTU-C plasmid
NZ_CP025393.1	Bacteria	Firmicutes	Bacilli	Lactobacillales	Enterococcaceae	Enterococcus	Enterococcus faecium	12948	linear	PTU-Lab16	I	1	Query is a PTU-Lab16 plasmid
NZ_CP025463.1	Bacteria	Proteobacteria	Gammaproteobacteria	Enterobacterales	Enterobacteriaceae	Klebsiella	Klebsiella pneumoniae	161580	circular	PTU-FE	III	0.6905	Query is a PTU-FE plasmid
NZ_CP025470.1	Bacteria	Proteobacteria	Gammaproteobacteria	Enterobacterales	Enterobacteriaceae	Klebsiella	Klebsiella pneumoniae	106402	circular	PTU-C	V	1	Query is a PTU-C plasmid
NZ_CP025492.2	Bacteria	Proteobacteria	Gammaproteobacteria	Legionellales	Legionellaceae	Legionella	Legionella sainthelensi	150432	circular	-	-	1	PTU could not be assigned. Query is part of a graph component of size 3
NZ_CP025514.1	Bacteria	Proteobacteria	Alphaproteobacteria	Rhizobiales	Rhizobiaceae	Neorhizobium	Neorhizobium sp. SOG26	15377	circular	-	-	1	PTU could not be assigned. Query is part of a graph component of size 1
NZ_CP025516.1	Bacteria	Proteobacteria	Gammaproteobacteria	Enterobacterales	Enterobacteriaceae	Klebsiella	Klebsiella pneumoniae	159714	circular	PTU-FK	III	0.9922	Query is a PTU-FK plasmid
NZ_CP025517.1	Bacteria	Proteobacteria	Gammaproteobacteria	Enterobacterales	Enterobacteriaceae	Klebsiella	Klebsiella pneumoniae	77809	circular	PTU-R	I	0.8	Query is a PTU-R plasmid
NZ_CP025617.1	Bacteria	Actinobacteria	Actinobacteria	Micrococcales	Micrococcaceae	Micrococcus	Micrococcus luteus	86829	linear	-	-	1	PTU could not be assigned. Query is part of a graph component of size 2
NZ_CP025619.2	Bacteria	Proteobacteria	Gammaproteobacteria	Pseudomonadales	Moraxellaceae	Acinetobacter	Acinetobacter schindleri	156230	circular	-	-	1	PTU could not be assigned. Query is part of a graph component of size 1
NZ_CP025637.1	Bacteria	Proteobacteria	Gammaproteobacteria	Enterobacterales	Enterobacteriaceae	Klebsiella	Klebsiella pneumoniae	86207	circular	-	-	1	PTU could not be assigned. Query is part of a graph component of size 3
NZ_CP025692.1	Bacteria	Firmicutes	Bacilli	Lactobacillales	Lactobacillaceae	Lactobacillus	Lactobacillus plantarum	55589	circular	-	-	1	PTU could not be assigned. Query is part of a sHSBM cluster of size 1
NZ_CP025787.1	Bacteria	Spirochaetes	Spirochaetia	Spirochaetales	Borreliaceae	Borreliella	Candidatus Borrelia tachyglossi	29681	linear	-	-	1	PTU could not be assigned. Query is part of a sHSBM cluster of size 1
NZ_CP025810.1	Bacteria	Proteobacteria	Alphaproteobacteria	Rhodobacterales	Rhodobacteraceae	Sulfitobacter	Sulfitobacter sp. SK025	179124	circular	-	-	1	PTU could not be assigned. Query is part of a graph component of size 1
NZ_CP025855.1	Bacteria	Proteobacteria	Gammaproteobacteria	Enterobacterales	Enterobacteriaceae	Escherichia	Escherichia coli	84977	circular	-	-	1	PTU could not be assigned. Query is part of a graph component of size 1
NZ_CP025884.1	Bacteria	Proteobacteria	Gammaproteobacteria	Enterobacterales	Enterobacteriaceae	Escherichia	Escherichia coli	78134	circular	-	-	1	PTU could not be assigned. Query is part of a graph component of size 2
NZ_CP026016.1	Bacteria	Proteobacteria	Gammaproteobacteria	Enterobacterales	Enterobacteriaceae	Klebsiella	Klebsiella variicola	109205	circular	PTU-?	I	1	New (putative) PTU. Query is part of a sHSBM cluster of size 4
NZ_CP026022.1	Bacteria	Proteobacteria	Gammaproteobacteria	Enterobacterales	Enterobacteriaceae	Klebsiella	Klebsiella pneumoniae	193176	circular	PTU-E21	I	1	Query is a PTU-E21 plasmid
NZ_CP026065.1	Bacteria	Firmicutes	Bacilli	Bacillales	Staphylococcaceae	Staphylococcus	Staphylococcus aureus	45039	linear	-	-	1	PTU could not be assigned. Query is part of a sHSBM cluster of size 3
NZ_CP026078.1	Bacteria	Firmicutes	Bacilli	Bacillales	Staphylococcaceae	Staphylococcus	Staphylococcus aureus	31954	linear	PTU-Bac44	I	1	Query is a PTU-Bac44 plasmid
NZ_CP026161.1	Bacteria	Proteobacteria	Gammaproteobacteria	Enterobacterales	Enterobacteriaceae	Klebsiella	Klebsiella pneumoniae	165465	linear	-	-	1	PTU could not be assigned. Query is part of a graph component of size 3
NZ_CP026170.1	Bacteria	Proteobacteria	Gammaproteobacteria	Enterobacterales	Enterobacteriaceae	Leclercia	Leclercia sp. LSNIH1	128920	circular	-	-	1	PTU could not be assigned. Query is part of a sHSBM cluster of size 1
NZ_CP026187.1	Bacteria	Proteobacteria	Gammaproteobacteria	Enterobacterales	Enterobacteriaceae	-	Enterobacteriaceae bacterium ENNIH2	32224	linear	-	-	1	PTU could not be assigned. Query is part of a graph component of size 1
NZ_CP026203.1	Bacteria	Proteobacteria	Gammaproteobacteria	Enterobacterales	Enterobacteriaceae	Escherichia	Escherichia coli	35036	circular	-	-	1	PTU could not be assigned. Query is part of a graph component of size 1
NZ_CP026204.1	Bacteria	Proteobacteria	Gammaproteobacteria	Enterobacterales	Enterobacteriaceae	Escherichia	Escherichia coli	76500	circular	-	-	1	PTU could not be assigned. Query is part of a sHSBM cluster of size 3
NZ_CP026221.1	Bacteria	Proteobacteria	Gammaproteobacteria	Aeromonadales	Aeromonadaceae	Aeromonas	Aeromonas sp. ASNIH4	171236	circular	-	-	1	PTU could not be assigned. Query is part of a sHSBM cluster of size 2
NZ_CP026224.1	Bacteria	Proteobacteria	Gammaproteobacteria	Aeromonadales	Aeromonadaceae	Aeromonas	Aeromonas sp. ASNIH3	39148	circular	-	-	0.5	PTU could not be assigned. Query is part of a sHSBM cluster of size 3
NZ_CP026273.1	Bacteria	Proteobacteria	Gammaproteobacteria	Enterobacterales	Enterobacteriaceae	Klebsiella	Klebsiella oxytoca	179680	circular	-	-	1	PTU could not be assigned. Query is part of a graph component of size 1
NZ_CP026283.1	Bacteria	Proteobacteria	Gammaproteobacteria	Enterobacterales	Enterobacteriaceae	Klebsiella	Klebsiella oxytoca	125961	circular	-	-	1	PTU could not be assigned. Query is part of a graph component of size 1
NZ_CP026330.1	Bacteria	Proteobacteria	Acidithiobacillia	Acidithiobacillales	Acidithiobacillaceae	Acidithiobacillus	Acidithiobacillus caldus	32842	circular	-	-	1	PTU could not be assigned. Query is part of a graph component of size 3
NZ_CP026384.1	Bacteria	Proteobacteria	Gammaproteobacteria	Enterobacterales	Yersiniaceae	Serratia	Serratia sp. SSNIH1	36870	circular	PTU-E73	IV	1	Query is a PTU-E73 plasmid
NZ_CP026393.1	Bacteria	Proteobacteria	Gammaproteobacteria	Enterobacterales	Enterobacteriaceae	Klebsiella	Klebsiella pneumoniae	6761	circular	PTU-E71	III	1	Query is a PTU-E71 plasmid
NZ_CP026424.1	Bacteria	Proteobacteria	Gammaproteobacteria	Pseudomonadales	Moraxellaceae	Acinetobacter	Acinetobacter sp. ACNIH1	18295	circular	-	-	1	PTU could not be assigned. Query is part of a graph component of size 1
NZ_CP026427.1	Bacteria	Proteobacteria	Gammaproteobacteria	Pseudomonadales	Moraxellaceae	Acinetobacter	Acinetobacter sp. ACNIH1	8765	linear	-	-	1	PTU could not be assigned. Query is part of a graph component of size 1
NZ_CP026475.1	Bacteria	Proteobacteria	Gammaproteobacteria	Enterobacterales	Enterobacteriaceae	Escherichia	Escherichia coli	104701	circular	PTU-Y	III	0.9474	Query is a PTU-Y plasmid
NZ_CP026492.1	Bacteria	Proteobacteria	Gammaproteobacteria	Enterobacterales	Enterobacteriaceae	Escherichia	Escherichia coli	264344	circular	PTU-HI2	IV	0.9706	Query is a PTU-HI2 plasmid
NZ_CP026545.1	Bacteria	Proteobacteria	Betaproteobacteria	Burkholderiales	Burkholderiaceae	Cupriavidus	Cupriavidus metallidurans	30753	linear	PTU-?	II	1	New (putative) PTU. Query is part of a graph component of size 4
NZ_CP026561.1	Bacteria	Proteobacteria	Gammaproteobacteria	Pseudomonadales	Pseudomonadaceae	Pseudomonas	Pseudomonas amygdali	40810	circular	PTU-?	II	1	New (putative) PTU. Query is part of a graph component of size 4
NZ_CP026563.1	Bacteria	Proteobacteria	Gammaproteobacteria	Pseudomonadales	Pseudomonadaceae	Pseudomonas	Pseudomonas avellanae	97840	circular	-	-	1	PTU could not be assigned. Query is part of a graph component of size 2
NZ_CP026576.2	Bacteria	Proteobacteria	Gammaproteobacteria	Enterobacterales	Enterobacteriaceae	Escherichia	Escherichia coli	70688	circular	PTU-FE	III	1	Query is a PTU-FE plasmid
NZ_CP026578.2	Bacteria	Proteobacteria	Gammaproteobacteria	Enterobacterales	Enterobacteriaceae	Escherichia	Escherichia coli	121908	circular	PTU-E50	IV	1	Query is a PTU-E50 plasmid
NZ_CP026643.1	Bacteria	Proteobacteria	Gammaproteobacteria	Enterobacterales	Enterobacteriaceae	Escherichia	Escherichia coli	101404	circular	PTU-FE	III	0.9941	Query is a PTU-FE plasmid
NZ_CP026712.1	Bacteria	Proteobacteria	Gammaproteobacteria	Pseudomonadales	Moraxellaceae	Acinetobacter	Acinetobacter baumannii	72990	circular	PTU-Pse5	I	1	Query is a PTU-Pse5 plasmid
NZ_CP026738.1	Bacteria	Firmicutes	Bacilli	Bacillales	Bacillaceae	Bacillus	Bacillus megaterium	161760	linear	-	-	1	PTU could not be assigned. Query is part of a graph component of size 1
NZ_CP026773.1	Bacteria	Proteobacteria	Gammaproteobacteria	Enterobacterales	Enterobacteriaceae	Shigella	Shigella flexneri	52051	linear	PTU-X1	III	1	Query is a PTU-X1 plasmid
NZ_CP026833.1	Bacteria	Proteobacteria	Gammaproteobacteria	Enterobacterales	Enterobacteriaceae	Shigella	Shigella dysenteriae	224419	circular	PTU-FSh	III	0.9474	Query is a PTU-FSh plasmid
NZ_CP026865.1	Bacteria	Proteobacteria	Gammaproteobacteria	Enterobacterales	Enterobacteriaceae	Shigella	Shigella boydii	135321	linear	PTU-FSh	III	1	Query is a PTU-FSh plasmid
NZ_CP026926.1	Bacteria	Proteobacteria	Alphaproteobacteria	Rhizobiales	Rhizobiaceae	Agrobacterium	Agrobacterium tumefaciens	166117	circular	PTU-?	I	1	New (putative) PTU. Query is part of a sHSBM cluster of size 4
NZ_CP027026.1	Bacteria	Actinobacteria	Actinobacteria	Streptomycetales	Streptomycetaceae	Streptomyces	Streptomyces sp. WAC00288	26915	circular	-	-	1	PTU could not be assigned. Query is part of a graph component of size 1
NZ_CP027197.1	Bacteria	Firmicutes	Bacilli	Lactobacillales	Lactobacillaceae	Lactobacillus	Lactobacillus sp. CBA3606	17059	circular	PTU-Lab23	III	0.9412	Query is a PTU-Lab23 plasmid
NZ_CP027203.2	Bacteria	Proteobacteria	Gammaproteobacteria	Enterobacterales	Enterobacteriaceae	Escherichia	Escherichia coli	50520	circular	PTU-?	III	1	New (putative) PTU. Query is part of a sHSBM cluster of size 4
NZ_CP027305.2	Bacteria	Firmicutes	Bacilli	Bacillales	Bacillaceae	Geobacillus	Geobacillus thermoleovorans	75541	circular	-	-	1	PTU could not be assigned. Query is part of a graph component of size 1
NZ_CP027350.1	Bacteria	Proteobacteria	Gammaproteobacteria	Enterobacterales	Enterobacteriaceae	Escherichia	Escherichia coli	97117	linear	PTU-E69	I	1	Query is a PTU-E69 plasmid
NZ_CP027399.1	Bacteria	Fusobacteria	Fusobacteriia	Fusobacteriales	Leptotrichiaceae	Streptobacillus	Streptobacillus moniliformis	10701	circular	-	-	1	PTU could not be assigned. Query is part of a graph component of size 2
NZ_CP027409.1	Bacteria	Proteobacteria	Gammaproteobacteria	Enterobacterales	Enterobacteriaceae	Salmonella	Salmonella enterica	220137	circular	-	-	1	PTU could not be assigned. Query is part of a sHSBM cluster of size 1
NZ_CP027438.1	Bacteria	Proteobacteria	Gammaproteobacteria	Enterobacterales	Enterobacteriaceae	Escherichia	Escherichia coli	74904	circular	-	-	1	PTU could not be assigned. Query is part of a graph component of size 1
NZ_CP027535.1	Bacteria	Proteobacteria	Gammaproteobacteria	Enterobacterales	Enterobacteriaceae	Escherichia	Escherichia coli	101207	circular	PTU-I1	III	1	Query is a PTU-I1 plasmid
NZ_CP027547.1	Bacteria	Proteobacteria	Gammaproteobacteria	Enterobacterales	Enterobacteriaceae	Escherichia	Escherichia coli	95367	circular	PTU-E69	I	1	Query is a PTU-E69 plasmid
NZ_CP027567.1	Bacteria	Firmicutes	Bacilli	Lactobacillales	Leuconostocaceae	Weissella	Weissella confusa	1263	linear	-	-	1	PTU could not be assigned. Query is part of a graph component of size 1
NZ_CP027575.1	Bacteria	Proteobacteria	Gammaproteobacteria	Enterobacterales	Enterobacteriaceae	Escherichia	Escherichia coli	95952	linear	PTU-Y	III	0.9474	Query is a PTU-Y plasmid
NZ_CP027594.1	Bacteria	Proteobacteria	Gammaproteobacteria	Enterobacterales	Enterobacteriaceae	Escherichia	Escherichia coli	14119	linear	-	-	1	PTU could not be assigned. Query is part of a graph component of size 1
NZ_CP027615.1	Bacteria	Proteobacteria	Gammaproteobacteria	Enterobacterales	Enterobacteriaceae	Klebsiella	Klebsiella pneumoniae	108623	circular	-	-	1	PTU could not be assigned. Query is part of a graph component of size 1
NZ_CP027799.1	Bacteria	Proteobacteria	Gammaproteobacteria	Enterobacterales	Yersiniaceae	Serratia	Serratia marcescens	38978	circular	-	-	1	PTU could not be assigned. Query is part of a graph component of size 2
NZ_CP027859.1	Bacteria	Actinobacteria	Actinobacteria	Streptomycetales	Streptomycetaceae	Streptomyces	Streptomyces clavuligerus	1795495	linear	-	-	1	PTU could not be assigned. Query is part of a graph component of size 2
NZ_CP027927.1	Bacteria	Firmicutes	Bacilli	Bacillales	Bacillaceae	Bacillus	Bacillus cereus	4313	linear	-	-	1	PTU could not be assigned. Query is part of a graph component of size 3
NZ_CP028013.1	Bacteria	Firmicutes	Bacilli	Bacillales	Bacillaceae	Bacillus	Bacillus cereus	70685	circular	PTU-Bac12	II	1	Query is a PTU-Bac12 plasmid
NZ_CP028100.1	Bacteria	Cyanobacteria	-	Synechococcales	Merismopediaceae	Synechocystis	Synechocystis sp. IPPAS B-1465	105272	circular	-	-	1	PTU could not be assigned. Query is part of a graph component of size 3
NZ_CP028113.1	Bacteria	Proteobacteria	Gammaproteobacteria	Enterobacterales	Enterobacteriaceae	Escherichia	Escherichia coli	94220	circular	PTU-E69	I	1	Query is a PTU-E69 plasmid
NZ_CP028155.1	Bacteria	Proteobacteria	Gammaproteobacteria	Enterobacterales	Enterobacteriaceae	Salmonella	Salmonella enterica	60014	circular	PTU-I2	III	1	Query is a PTU-I2 plasmid
NZ_CP028156.1	Bacteria	Proteobacteria	Gammaproteobacteria	Enterobacterales	Enterobacteriaceae	Salmonella	Salmonella enterica	56636	circular	PTU-FS	I	1	Query is a PTU-FS plasmid
NZ_CP028167.1	Bacteria	Proteobacteria	Gammaproteobacteria	Enterobacterales	Enterobacteriaceae	Escherichia	Escherichia coli	33305	circular	PTU-X4	III	1	Query is a PTU-X4 plasmid
NZ_CP028171.1	Bacteria	Proteobacteria	Gammaproteobacteria	Enterobacterales	Enterobacteriaceae	Salmonella	Salmonella enterica	4277	circular	-	-	1	PTU could not be assigned. Query is part of a sHSBM cluster of size 1
NZ_CP028179.1	Bacteria	Proteobacteria	Gammaproteobacteria	Enterobacterales	Enterobacteriaceae	Klebsiella	Klebsiella pneumoniae	38695	circular	PTU-R	I	0.8	Query is a PTU-R plasmid
NZ_CP028182.1	Bacteria	Proteobacteria	Gammaproteobacteria	Enterobacterales	Enterobacteriaceae	Klebsiella	Klebsiella pneumoniae	43380	circular	PTU-X3	III	1	Query is a PTU-X3 plasmid
NZ_CP028191.1	Bacteria	Firmicutes	Bacilli	Bacillales	Staphylococcaceae	Staphylococcus	Staphylococcus aureus	4397	circular	PTU-Bac15	III	0.875	Query is a PTU-Bac15 plasmid
NZ_CP028236.1	Bacteria	Firmicutes	Bacilli	Lactobacillales	Lactobacillaceae	Lactobacillus	Lactobacillus plantarum	55543	circular	-	-	1	PTU could not be assigned. Query is part of a sHSBM cluster of size 1
NZ_CP028260.1	Bacteria	Firmicutes	Bacilli	Lactobacillales	Lactobacillaceae	Pediococcus	Pediococcus pentosaceus	52491	circular	-	-	1	PTU could not be assigned. Query is part of a sHSBM cluster of size 1
NZ_CP028329.1	Bacteria	Firmicutes	Bacilli	Lactobacillales	Lactobacillaceae	Lactobacillus	Lactobacillus sp. D1501	49442	circular	PTU-Lab26	II	1	Query is a PTU-Lab26 plasmid. Former PTU host range was I
NZ_CP028337.1	Bacteria	Firmicutes	Bacilli	Lactobacillales	Lactobacillaceae	Lactobacillus	Lactobacillus plantarum	47265	circular	PTU-Lab26	I	1	Query is a PTU-Lab26 plasmid
NZ_CP028467.2	Bacteria	Proteobacteria	Gammaproteobacteria	Enterobacterales	Enterobacteriaceae	Escherichia	Escherichia coli	1532	circular	-	-	1	PTU could not be assigned. Query is part of a graph component of size 1
NZ_CP028474.1	Bacteria	Proteobacteria	Alphaproteobacteria	Rhodobacterales	Rhodobacteraceae	Celeribacter	Celeribacter baekdonensis	127557	circular	-	-	1	PTU could not be assigned. Query is part of a graph component of size 1
NZ_CP028477.1	Bacteria	Proteobacteria	Alphaproteobacteria	Rhodobacterales	Rhodobacteraceae	Celeribacter	Celeribacter baekdonensis	114606	circular	-	-	1	PTU could not be assigned. Query is part of a graph component of size 1
NZ_CP028480.1	Bacteria	Proteobacteria	Gammaproteobacteria	Enterobacterales	Enterobacteriaceae	Klebsiella	Klebsiella pneumoniae	77910	linear	-	-	1	PTU could not be assigned. Query is part of a sHSBM cluster of size 3
NZ_CP028484.1	Bacteria	Proteobacteria	Gammaproteobacteria	Enterobacterales	Enterobacteriaceae	Escherichia	Escherichia coli	128911	circular	PTU-FE	III	0.994	Query is a PTU-FE plasmid
NZ_CP028485.1	Bacteria	Proteobacteria	Gammaproteobacteria	Enterobacterales	Enterobacteriaceae	Escherichia	Escherichia coli	86657	circular	PTU-I1	III	1	Query is a PTU-I1 plasmid
NZ_CP028521.1	Bacteria	Proteobacteria	Gammaproteobacteria	Enterobacterales	Enterobacteriaceae	Lelliottia	Lelliottia sp. WB101	126628	linear	-	-	1	PTU could not be assigned. Query is part of a graph component of size 1
NZ_CP028546.1	Bacteria	Proteobacteria	Gammaproteobacteria	Enterobacterales	Enterobacteriaceae	Klebsiella	Klebsiella pneumoniae	5596	circular	-	-	1	PTU could not be assigned. Query is part of a sHSBM cluster of size 2
NZ_CP028549.2	Bacteria	Proteobacteria	Gammaproteobacteria	Enterobacterales	Enterobacteriaceae	Klebsiella	Klebsiella variicola	248112	circular	-	-	1	PTU could not be assigned. Query is part of a sHSBM cluster of size 1
NZ_CP028554.1	Bacteria	Proteobacteria	Gammaproteobacteria	Enterobacterales	Enterobacteriaceae	Klebsiella	Klebsiella variicola	89738	circular	PTU-?	III	0.5	New (putative) PTU. Query is part of a sHSBM cluster of size 5
NZ_CP028560.1	Bacteria	Proteobacteria	Gammaproteobacteria	Pseudomonadales	Moraxellaceae	Acinetobacter	Acinetobacter sp. WCHA45	190170	circular	-	-	1	PTU could not be assigned. Query is part of a graph component of size 3
NZ_CP028572.2	Bacteria	Proteobacteria	Gammaproteobacteria	Pseudomonadales	Moraxellaceae	Acinetobacter	Acinetobacter pittii	2295	circular	-	-	1	PTU could not be assigned. Query is part of a graph component of size 3
NZ_CP028605.1	Bacteria	Proteobacteria	Gammaproteobacteria	Enterobacterales	Enterobacteriaceae	Escherichia	Escherichia coli	40350	circular	PTU-E28	III	1	Query is a PTU-E28 plasmid
NZ_CP028611.1	Bacteria	Proteobacteria	Gammaproteobacteria	Enterobacterales	Enterobacteriaceae	Escherichia	Escherichia coli	88018	circular	PTU-B/O/K/Z	III	1	Query is a PTU-B/O/K/Z plasmid
NZ_CP028651.1	Bacteria	Proteobacteria	Gammaproteobacteria	Enterobacterales	Enterobacteriaceae	Escherichia	Escherichia coli	94057	circular	PTU-E5	I	1	Query is a PTU-E5 plasmid
NZ_CP028655.1	Bacteria	Proteobacteria	Gammaproteobacteria	Enterobacterales	Enterobacteriaceae	Escherichia	Escherichia coli	92732	circular	PTU-E5	I	1	Query is a PTU-E5 plasmid
NZ_CP028679.1	Bacteria	Proteobacteria	Gammaproteobacteria	Enterobacterales	Enterobacteriaceae	Escherichia	Escherichia coli	93182	circular	PTU-E5	I	1	Query is a PTU-E5 plasmid
NZ_CP028681.1	Bacteria	Proteobacteria	Gammaproteobacteria	Enterobacterales	Enterobacteriaceae	Escherichia	Escherichia coli	6078	circular	PTU-E1	III	0.9756	Query is a PTU-E1 plasmid
NZ_CP028688.1	Bacteria	Proteobacteria	Gammaproteobacteria	Enterobacterales	Enterobacteriaceae	Escherichia	Escherichia coli	6676	circular	PTU-E14	III	0.9	Query is a PTU-E14 plasmid
NZ_CP028817.1	Bacteria	Proteobacteria	Gammaproteobacteria	Enterobacterales	Enterobacteriaceae	Klebsiella	Klebsiella pneumoniae	231030	linear	PTU-FK	III	1	Query is a PTU-FK plasmid
NZ_CP028822.1	Bacteria	Proteobacteria	Gammaproteobacteria	Enterobacterales	Enterobacteriaceae	Klebsiella	Klebsiella pneumoniae	2138	linear	-	-	1	PTU could not be assigned. Query is part of a sHSBM cluster of size 2
NZ_CP028840.1	Bacteria	Firmicutes	Bacilli	Lactobacillales	Enterococcaceae	Enterococcus	Enterococcus faecalis	11940	circular	-	-	1	PTU could not be assigned. Query is part of a graph component of size 3
NZ_CP028862.1	Bacteria	Spirochaetes	Spirochaetia	Spirochaetales	Borreliaceae	Borreliella	Borreliella garinii	57459	linear	NAS_51	II	1	Query is a NAS_51 plasmid
NZ_CP028867.1	Bacteria	Spirochaetes	Spirochaetia	Spirochaetales	Borreliaceae	Borreliella	Borreliella garinii	27038	circular	NAS_1	II	1	Query is a NAS_1 plasmid
NZ_CP028875.1	Bacteria	Spirochaetes	Spirochaetia	Spirochaetales	Borreliaceae	Borreliella	Borreliella bavariensis	50866	linear	-	-	1	PTU could not be assigned. Query is part of a sHSBM cluster of size 1
NZ_CP028878.1	Bacteria	Spirochaetes	Spirochaetia	Spirochaetales	Borreliaceae	Borreliella	Borreliella bavariensis	22821	linear	NAS_18	II	1	Query is a NAS_18 plasmid
NZ_CP028965.1	Bacteria	Proteobacteria	Betaproteobacteria	Burkholderiales	Burkholderiaceae	Burkholderia	Burkholderia sp. IDO3	420805	circular	-	-	1	PTU could not be assigned. Query is part of a graph component of size 1
NZ_CP028967.1	Bacteria	Proteobacteria	Alphaproteobacteria	Rhizobiales	Phyllobacteriaceae	Aminobacter	Aminobacter sp. MSH1	40559	circular	PTU-P1	VI	0.9688	Query is a PTU-P1 plasmid
NZ_CP028982.1	Bacteria	Firmicutes	Bacilli	Lactobacillales	Lactobacillaceae	Lactobacillus	Lactobacillus plantarum	10218	circular	-	-	1	PTU could not be assigned. Query is part of a graph component of size 1
NZ_CP029104.1	Bacteria	Proteobacteria	Gammaproteobacteria	Enterobacterales	Enterobacteriaceae	Escherichia	Escherichia coli	76919	circular	PTU-FE	III	1	Query is a PTU-FE plasmid
NZ_CP029136.1	Bacteria	Proteobacteria	Gammaproteobacteria	Enterobacterales	Enterobacteriaceae	Klebsiella	Klebsiella pneumoniae	190416	circular	PTU-FK	III	1	Query is a PTU-FK plasmid
NZ_CP029222.1	Bacteria	Proteobacteria	Gammaproteobacteria	Enterobacterales	Enterobacteriaceae	Klebsiella	Klebsiella pneumoniae	142762	linear	-	-	1	PTU could not be assigned. Query is part of a graph component of size 1
NZ_CP029223.1	Bacteria	Proteobacteria	Gammaproteobacteria	Enterobacterales	Enterobacteriaceae	Klebsiella	Klebsiella pneumoniae	87095	linear	-	-	1	PTU could not be assigned. Query is part of a sHSBM cluster of size 3
NZ_CP029245.1	Bacteria	Proteobacteria	Gammaproteobacteria	Enterobacterales	Enterobacteriaceae	Escherichia	Escherichia coli	46161	circular	PTU-X3	III	1	Query is a PTU-X3 plasmid
NZ_CP029350.1	Bacteria	Firmicutes	Bacilli	Lactobacillales	Lactobacillaceae	Lactobacillus	Lactobacillus plantarum	32870	circular	PTU-Lab2	III	0.8462	Query is a PTU-Lab2 plasmid
NZ_CP029359.1	Bacteria	Proteobacteria	Alphaproteobacteria	Rhodospirillales	Rhodospirillaceae	Azospirillum	Azospirillum sp. CFH 70021	186821	linear	-	-	1	PTU could not be assigned. Query is part of a graph component of size 1
NZ_CP029421.1	Bacteria	Proteobacteria	Gammaproteobacteria	Enterobacterales	Enterobacteriaceae	Escherichia	Escherichia coli	101340	circular	PTU-E16	I	1	Query is a PTU-E16 plasmid
NZ_CP029431.1	Bacteria	Proteobacteria	Gammaproteobacteria	Enterobacterales	Enterobacteriaceae	Klebsiella	Klebsiella quasipneumoniae	435125	circular	PTU-C	V	1	Query is a PTU-C plasmid
NZ_CP029438.1	Bacteria	Proteobacteria	Gammaproteobacteria	Enterobacterales	Enterobacteriaceae	Klebsiella	Klebsiella quasipneumoniae	14106	circular	-	-	1	PTU could not be assigned. Query is part of a sHSBM cluster of size 3
NZ_CP029442.1	Bacteria	Proteobacteria	Gammaproteobacteria	Enterobacterales	Enterobacteriaceae	Klebsiella	Klebsiella quasipneumoniae	412382	circular	PTU-C	V	1	Query is a PTU-C plasmid
NZ_CP029447.1	Bacteria	Proteobacteria	Gammaproteobacteria	Enterobacterales	Yersiniaceae	Serratia	Serratia marcescens	73100	circular	PTU-L/M	IV	1	Query is a PTU-L/M plasmid
NZ_CP029564.1	Bacteria	Proteobacteria	Gammaproteobacteria	Legionellales	Legionellaceae	Legionella	Legionella anisa	149144	circular	-	-	1	PTU could not be assigned. Query is part of a graph component of size 1
NZ_CP029565.1	Bacteria	Proteobacteria	Gammaproteobacteria	Legionellales	Legionellaceae	Legionella	Legionella anisa	48353	circular	-	-	1	PTU could not be assigned. Query is part of a graph component of size 3
NZ_CP029580.1	Bacteria	Proteobacteria	Gammaproteobacteria	Enterobacterales	Enterobacteriaceae	Escherichia	Escherichia coli	178078	circular	PTU-FE	III	1	Query is a PTU-FE plasmid
NZ_CP029584.1	Bacteria	Proteobacteria	Gammaproteobacteria	Enterobacterales	Enterobacteriaceae	Klebsiella	Klebsiella pneumoniae	2044	circular	-	-	1	PTU could not be assigned. Query is part of a graph component of size 1
NZ_CP029645.1	Bacteria	Proteobacteria	Gammaproteobacteria	Enterobacterales	Enterobacteriaceae	Salmonella	Salmonella enterica	216963	circular	PTU-HI1A	IV	1	Query is a PTU-HI1A plasmid
NZ_CP029648.1	Bacteria	Firmicutes	Bacilli	Bacillales	Staphylococcaceae	Staphylococcus	Staphylococcus aureus	2473	circular	PTU-Bac20	IV	1	Query is a PTU-Bac20 plasmid
NZ_CP029718.1	Bacteria	Proteobacteria	Gammaproteobacteria	Enterobacterales	Enterobacteriaceae	Enterobacter	Enterobacter cloacae	158987	circular	PTU-C	V	1	Query is a PTU-C plasmid
NZ_CP029831.1	Bacteria	Proteobacteria	Alphaproteobacteria	Rhodospirillales	Rhodospirillaceae	Azospirillum	Azospirillum sp. M2T2B2	686098	linear	-	-	1	PTU could not be assigned. Query is part of a graph component of size 2
NZ_CP029912.1	Bacteria	Proteobacteria	Gammaproteobacteria	Enterobacterales	Enterobacteriaceae	Salmonella	Salmonella enterica	91848	circular	PTU-E50	IV	1	Query is a PTU-E50 plasmid
NZ_CP029921.1	Bacteria	Proteobacteria	Gammaproteobacteria	Enterobacterales	Enterobacteriaceae	Salmonella	Salmonella enterica	106706	circular	PTU-E18	III	1	Query is a PTU-E18 plasmid
NZ_CP029926.1	Bacteria	Proteobacteria	Gammaproteobacteria	Enterobacterales	Enterobacteriaceae	Salmonella	Salmonella enterica	217120	circular	PTU-HI1A	IV	1	Query is a PTU-HI1A plasmid
NZ_CP029972.1	Bacteria	Firmicutes	Bacilli	Lactobacillales	Lactobacillaceae	Lactobacillus	Lactobacillus kefiri	67759	circular	-	-	1	PTU could not be assigned. Query is part of a sHSBM cluster of size 1
NZ_CP029987.1	Bacteria	Proteobacteria	Alphaproteobacteria	Sphingomonadales	Sphingomonadaceae	Sphingomonas	Sphingomonas sp. FARSPH	78167	circular	-	-	1	PTU could not be assigned. Query is part of a sHSBM cluster of size 1
NZ_CP029990.1	Bacteria	Proteobacteria	Gammaproteobacteria	Enterobacterales	Enterobacteriaceae	Salmonella	Salmonella enterica	121189	circular	-	-	1	PTU could not be assigned. Query is part of a graph component of size 1
NZ_CP030132.1	Bacteria	Proteobacteria	Gammaproteobacteria	Enterobacterales	Enterobacteriaceae	Klebsiella	Klebsiella pneumoniae	194181	circular	PTU-C	V	1	Query is a PTU-C plasmid
NZ_CP030135.1	Bacteria	Proteobacteria	Gammaproteobacteria	Enterobacterales	Enterobacteriaceae	Klebsiella	Klebsiella pneumoniae	65500	circular	PTU-L/M	IV	1	Query is a PTU-L/M plasmid
NZ_CP030151.1	Bacteria	Firmicutes	Bacilli	Bacillales	Bacillaceae	Bacillus	Bacillus velezensis	62485	circular	-	-	1	PTU could not be assigned. Query is part of a graph component of size 1
NZ_CP030192.1	Bacteria	Proteobacteria	Gammaproteobacteria	Enterobacterales	Enterobacteriaceae	Salmonella	Salmonella enterica	4096	circular	PTU-E3	V	0.8333	Query is a PTU-E3 plasmid
NZ_CP030221.1	Bacteria	Proteobacteria	Gammaproteobacteria	Enterobacterales	Enterobacteriaceae	Salmonella	Salmonella enterica	54912	circular	PTU-?	III	1	New (putative) PTU. Query is part of a sHSBM cluster of size 4
NZ_CP030222.1	Bacteria	Proteobacteria	Gammaproteobacteria	Enterobacterales	Enterobacteriaceae	Salmonella	Salmonella enterica	54448	circular	PTU-?	II	1	New (putative) PTU. Query is part of a graph component of size 4
NZ_CP030242.1	Bacteria	Proteobacteria	Gammaproteobacteria	Pseudomonadales	Moraxellaceae	Moraxella	Moraxella bovis	44217	circular	-	-	1	PTU could not be assigned. Query is part of a graph component of size 2
NZ_CP030285.1	Bacteria	Proteobacteria	Gammaproteobacteria	Enterobacterales	Enterobacteriaceae	Escherichia	Escherichia coli	92978	circular	-	-	1	PTU could not be assigned. Query is part of a sHSBM cluster of size 1
NZ_CP030343.1	Bacteria	Proteobacteria	Gammaproteobacteria	Enterobacterales	Enterobacteriaceae	Klebsiella	Klebsiella pneumoniae	207546	circular	PTU-FK	III	0.9922	Query is a PTU-FK plasmid
NZ_CP030762.1	Bacteria	Proteobacteria	Alphaproteobacteria	Rhizobiales	Rhizobiaceae	Rhizobium	Rhizobium leguminosarum	415988	circular	-	-	1	PTU could not be assigned. Query is part of a graph component of size 1
NZ_CP030793.1	Bacteria	Proteobacteria	Gammaproteobacteria	Enterobacterales	Enterobacteriaceae	Escherichia	Escherichia coli	2096	circular	PTU-E11	III	1	Query is a PTU-E11 plasmid
NZ_CP030843.1	Bacteria	Acidobacteria	Acidobacteriia	Acidobacteriales	Acidobacteriaceae	Acidisarcina	Acidisarcina polymorpha	196405	circular	-	-	1	PTU could not be assigned. Query is part of a graph component of size 1
NZ_CP030872.1	Bacteria	Proteobacteria	Alphaproteobacteria	Rhodospirillales	Acetobacteraceae	Acetobacter	Acetobacter sp. JWB	137977	circular	-	-	1	PTU could not be assigned. Query is part of a sHSBM cluster of size 3
NZ_CP031031.1	Bacteria	Bacteroidetes	Cytophagia	Cytophagales	Cytophagaceae	Runella	Runella sp. SP2	93030	circular	-	-	1	PTU could not be assigned. Query is part of a graph component of size 1
NZ_CP031069.1	Bacteria	Firmicutes	Bacilli	Bacillales	Bacillaceae	Bacillus	Bacillus sp. JAS24-2	626394	circular	-	-	1	PTU could not be assigned. Query is part of a graph component of size 1
NZ_CP031070.1	Bacteria	Firmicutes	Bacilli	Bacillales	Bacillaceae	Bacillus	Bacillus sp. JAS24-2	277779	circular	-	-	1	PTU could not be assigned. Query is part of a graph component of size 1
NZ_CP031076.1	Bacteria	Firmicutes	Bacilli	Bacillales	Bacillaceae	Bacillus	Bacillus mycoides	36372	circular	-	-	1	PTU could not be assigned. Query is part of a graph component of size 1
NZ_CP031079.1	Bacteria	Proteobacteria	Alphaproteobacteria	Rhodobacterales	Rhodobacteraceae	Paracoccus	Paracoccus yeei	482273	circular	-	-	1	PTU could not be assigned. Query is part of a graph component of size 2
NZ_CP031120.1	Bacteria	Proteobacteria	Gammaproteobacteria	Enterobacterales	Morganellaceae	Providencia	Providencia sp. WCHPHu000369	2642	circular	-	-	1	PTU could not be assigned. Query is part of a graph component of size 1
NZ_CP031147.1	Archaea	Euryarchaeota	Halobacteria	Haloferacales	Haloferacaceae	Haloplanus	Haloplanus sp. CBA1112	225191	circular	-	-	1	PTU could not be assigned. Query is part of a graph component of size 1
NZ_CP031171.1	Bacteria	Firmicutes	Bacilli	Lactobacillales	Lactobacillaceae	Lactobacillus	Lactobacillus brevis	23078	circular	PTU-?	III	1	New (putative) PTU. Query is part of a sHSBM cluster of size 4
NZ_CP031200.1	Bacteria	Firmicutes	Bacilli	Lactobacillales	Lactobacillaceae	Lactobacillus	Lactobacillus brevis	40754	circular	-	-	1	PTU could not be assigned. Query is part of a sHSBM cluster of size 1
NZ_CP031203.1	Bacteria	Firmicutes	Bacilli	Lactobacillales	Lactobacillaceae	Lactobacillus	Lactobacillus brevis	9795	circular	PTU-?	II	0.6667	New (putative) PTU. Query is part of a sHSBM cluster of size 4
NZ_CP031207.1	Bacteria	Firmicutes	Bacilli	Lactobacillales	Lactobacillaceae	Lactobacillus	Lactobacillus brevis	2763	circular	PTU-Lab29	IV	1	Query is a PTU-Lab29 plasmid
NZ_CP031270.1	Bacteria	Firmicutes	Bacilli	Bacillales	Staphylococcaceae	Staphylococcus	Staphylococcus warneri	98949	circular	-	-	1	PTU could not be assigned. Query is part of a graph component of size 1
NZ_CP031313.1	Archaea	Euryarchaeota	Halobacteria	Haloferacales	Haloferacaceae	Halobellus	Halobellus limi	207965	circular	-	-	1	PTU could not be assigned. Query is part of a graph component of size 1
NZ_CP031314.1	Archaea	Euryarchaeota	Halobacteria	Haloferacales	Haloferacaceae	Halobellus	Halobellus limi	185668	circular	-	-	1	PTU could not be assigned. Query is part of a graph component of size 1
NZ_CP031371.1	Bacteria	Proteobacteria	Gammaproteobacteria	Enterobacterales	Enterobacteriaceae	Klebsiella	Klebsiella pneumoniae	21845	circular	-	-	1	PTU could not be assigned. Query is part of a graph component of size 1
NZ_CP031402.1	Bacteria	Spirochaetes	Spirochaetia	Spirochaetales	Borreliaceae	Borreliella	Borreliella burgdorferi	26768	linear	NAS_3	I	1	Query is a NAS_3 plasmid
NZ_CP031566.1	Bacteria	Proteobacteria	Gammaproteobacteria	Enterobacterales	Enterobacteriaceae	Enterobacter	Enterobacter hormaechei	64859	circular	PTU-L/M	IV	1	Query is a PTU-L/M plasmid
NZ_CP031575.1	Bacteria	Proteobacteria	Gammaproteobacteria	Enterobacterales	Enterobacteriaceae	Enterobacter	Enterobacter hormaechei	309444	circular	PTU-HI2	IV	1	Query is a PTU-HI2 plasmid
NZ_CP031590.1	Bacteria	Proteobacteria	Alphaproteobacteria	Rhodobacterales	Rhodobacteraceae	-	Rhodobacteraceae bacterium	118073	circular	-	-	1	PTU could not be assigned. Query is part of a graph component of size 1
NZ_CP031601.1	Bacteria	Proteobacteria	Alphaproteobacteria	Rhodobacterales	Rhodobacteraceae	Roseovarius	Roseovarius indicus	144735	circular	PTU-?	III	0.6667	New (putative) PTU. Query is part of a sHSBM cluster of size 4
NZ_CP031610.1	Bacteria	Proteobacteria	Gammaproteobacteria	Enterobacterales	Enterobacteriaceae	Escherichia	Escherichia coli	160292	circular	PTU-C	V	1	Query is a PTU-C plasmid
NZ_CP031616.1	Bacteria	Proteobacteria	Gammaproteobacteria	Enterobacterales	Enterobacteriaceae	Klebsiella	Klebsiella pneumoniae	36589	circular	PTU-X4	III	1	Query is a PTU-X4 plasmid
NZ_CP031651.1	Bacteria	Proteobacteria	Gammaproteobacteria	Enterobacterales	Erwiniaceae	Pantoea	Pantoea agglomerans	182169	circular	PTU-E34	II	1	Query is a PTU-E34 plasmid
NZ_CP031668.1	Bacteria	Firmicutes	Bacilli	Bacillales	Staphylococcaceae	Staphylococcus	Staphylococcus aureus	18320	circular	PTU-Bac21	II	1	Query is a PTU-Bac21 plasmid
NZ_CP031714.1	Bacteria	Proteobacteria	Gammaproteobacteria	Pseudomonadales	Moraxellaceae	Acinetobacter	Acinetobacter wuhouensis	5113	circular	-	-	1	PTU could not be assigned. Query is part of a graph component of size 1
NZ_CP031816.1	Bacteria	Proteobacteria	Gammaproteobacteria	Enterobacterales	Enterobacteriaceae	Klebsiella	Klebsiella pneumoniae	4110	circular	PTU-?	II	0.6	New (putative) PTU. Query is part of a sHSBM cluster of size 6
NZ_CP031882.1	Bacteria	Proteobacteria	Gammaproteobacteria	Enterobacterales	Enterobacteriaceae	Klebsiella	Klebsiella pneumoniae	5733	circular	PTU-?	II	0.75	New (putative) PTU. Query is part of a sHSBM cluster of size 5
NZ_CP031884.1	Bacteria	Proteobacteria	Gammaproteobacteria	Enterobacterales	Enterobacteriaceae	Klebsiella	Klebsiella pneumoniae	105259	circular	PTU-X3	III	1	Query is a PTU-X3 plasmid
NZ_CP031903.1	Bacteria	Proteobacteria	Gammaproteobacteria	Enterobacterales	Enterobacteriaceae	Escherichia	Escherichia coli	88545	circular	PTU-I1	III	1	Query is a PTU-I1 plasmid
NZ_CP031915.1	Bacteria	Proteobacteria	Gammaproteobacteria	Enterobacterales	Enterobacteriaceae	Escherichia	Escherichia coli	6675	circular	PTU-E14	III	0.9	Query is a PTU-E14 plasmid
NZ_CP031951.1	Bacteria	Proteobacteria	Alphaproteobacteria	Rhodobacterales	Rhodobacteraceae	Phaeobacter	Phaeobacter inhibens	65245	circular	PTU-Rho1	II	1	Query is a PTU-Rho1 plasmid
NZ_CP031953.1	Bacteria	Proteobacteria	Alphaproteobacteria	Rhodobacterales	Rhodobacteraceae	Phaeobacter	Phaeobacter inhibens	237766	circular	PTU-Rho4	II	1	Query is a PTU-Rho4 plasmid
NZ_CP031957.1	Bacteria	Proteobacteria	Alphaproteobacteria	Rhodobacterales	Rhodobacteraceae	Phaeobacter	Phaeobacter sp. LSS9	206689	circular	PTU-Rho4	II	1	Query is a PTU-Rho4 plasmid
NZ_CP031960.1	Bacteria	Proteobacteria	Alphaproteobacteria	Rhodobacterales	Rhodobacteraceae	Phaeobacter	Phaeobacter sp. LSS9	40878	circular	-	-	1	PTU could not be assigned. Query is part of a graph component of size 2
NZ_CP031982.1	Bacteria	Proteobacteria	Gammaproteobacteria	Pseudomonadales	Moraxellaceae	Acinetobacter	Acinetobacter haemolyticus	4481	circular	-	-	1	PTU could not be assigned. Query is part of a graph component of size 1
NZ_CP031993.1	Bacteria	Proteobacteria	Gammaproteobacteria	Pseudomonadales	Moraxellaceae	Acinetobacter	Acinetobacter haemolyticus	21807	circular	-	-	1	PTU could not be assigned. Query is part of a graph component of size 1
NZ_CP032104.1	Bacteria	Proteobacteria	Gammaproteobacteria	Pseudomonadales	Moraxellaceae	Acinetobacter	Acinetobacter lwoffii	8399	circular	-	-	1	PTU could not be assigned. Query is part of a graph component of size 1
NZ_CP032116.1	Bacteria	Proteobacteria	Gammaproteobacteria	Pseudomonadales	Moraxellaceae	Acinetobacter	Acinetobacter lwoffii	4861	circular	PTU-Pse2	II	1	Query is a PTU-Pse2 plasmid
NZ_CP032123.1	Bacteria	Proteobacteria	Gammaproteobacteria	Pseudomonadales	Moraxellaceae	Acinetobacter	Acinetobacter lwoffii	8120	circular	-	-	1	PTU could not be assigned. Query is part of a graph component of size 1
NZ_CP032199.1	Bacteria	Proteobacteria	Gammaproteobacteria	Enterobacterales	Enterobacteriaceae	Klebsiella	Klebsiella pneumoniae	9294	circular	PTU-E4	III	1	Query is a PTU-E4 plasmid
NZ_CP032238.1	Bacteria	Proteobacteria	Gammaproteobacteria	Enterobacterales	Enterobacteriaceae	Escherichia	Escherichia coli	162163	circular	PTU-C	V	1	Query is a PTU-C plasmid
NZ_CP032241.1	Bacteria	Proteobacteria	Gammaproteobacteria	Enterobacterales	Enterobacteriaceae	Klebsiella	Klebsiella pneumoniae	219775	circular	PTU-E21	I	1	Query is a PTU-E21 plasmid
NZ_CP032259.1	Bacteria	Proteobacteria	Gammaproteobacteria	Enterobacterales	Enterobacteriaceae	Escherichia	Escherichia coli	49921	circular	PTU-?	I	1	New (putative) PTU. Query is part of a graph component of size 4
NZ_CP032260.1	Bacteria	Proteobacteria	Gammaproteobacteria	Enterobacterales	Enterobacteriaceae	Escherichia	Escherichia coli	87423	circular	PTU-B/O/K/Z	III	0.9545	Query is a PTU-B/O/K/Z plasmid
NZ_CP032278.1	Bacteria	Proteobacteria	Gammaproteobacteria	Pseudomonadales	Moraxellaceae	Acinetobacter	Acinetobacter sp. WCHAc010034	49649	circular	PTU-Pse8	V	0.9333	Query is a PTU-Pse8 plasmid
NZ_CP032309.1	Bacteria	Firmicutes	Bacilli	Lactobacillales	Enterococcaceae	Enterococcus	Enterococcus faecium	21516	circular	PTU-Lab17	II	1	Query is a PTU-Lab17 plasmid
NZ_CP032331.1	Bacteria	Proteobacteria	Alphaproteobacteria	Rhodospirillales	Rhodospirillaceae	Azospirillum	Azospirillum brasilense	2058394	circular	PTU-?	I	1	New (putative) PTU. Query is part of a graph component of size 4
NZ_CP032344.1	Bacteria	Proteobacteria	Alphaproteobacteria	Rhodospirillales	Rhodospirillaceae	Azospirillum	Azospirillum brasilense	161729	circular	-	-	1	PTU could not be assigned. Query is part of a graph component of size 2
NZ_CP032385.1	Bacteria	Proteobacteria	Gammaproteobacteria	Enterobacterales	Enterobacteriaceae	Salmonella	Salmonella enterica	103514	circular	PTU-C	V	1	Query is a PTU-C plasmid
NZ_CP032394.1	Bacteria	Proteobacteria	Gammaproteobacteria	Enterobacterales	Enterobacteriaceae	Salmonella	Salmonella enterica	55415	circular	PTU-X1	III	1	Query is a PTU-X1 plasmid
NZ_CP032525.1	Bacteria	Proteobacteria	Gammaproteobacteria	Enterobacterales	Enterobacteriaceae	Shigella	Shigella sonnei	5933	circular	PTU-E1	III	0.9861	Query is a PTU-E1 plasmid
NZ_CP032531.1	Bacteria	Firmicutes	Bacilli	Bacillales	Bacillaceae	Bacillus	Bacillus megaterium	119712	circular	-	-	1	PTU could not be assigned. Query is part of a graph component of size 1
NZ_CP032656.1	Bacteria	Firmicutes	Bacilli	Lactobacillales	Lactobacillaceae	Lactobacillus	Lactobacillus pentosus	29469	circular	-	-	1	PTU could not be assigned. Query is part of a sHSBM cluster of size 1
NZ_CP032755.1	Bacteria	Firmicutes	Bacilli	Lactobacillales	Lactobacillaceae	Lactobacillus	Lactobacillus plantarum	35993	circular	-	-	1	PTU could not be assigned. Query is part of a sHSBM cluster of size 1
NZ_CP032792.1	Bacteria	Proteobacteria	Gammaproteobacteria	Enterobacterales	Enterobacteriaceae	Escherichia	Escherichia coli	90310	circular	PTU-E5	I	1	Query is a PTU-E5 plasmid
NZ_CP032838.1	Bacteria	Proteobacteria	Gammaproteobacteria	Enterobacterales	Enterobacteriaceae	Klebsiella	Klebsiella pneumoniae	6704	circular	-	-	1	PTU could not be assigned. Query is part of a sHSBM cluster of size 1
NZ_CP032846.1	Bacteria	Proteobacteria	Gammaproteobacteria	Enterobacterales	Enterobacteriaceae	Enterobacter	Enterobacter hormaechei	2496	circular	-	-	1	PTU could not be assigned. Query is part of a sHSBM cluster of size 2
NZ_CP032850.1	Bacteria	Proteobacteria	Gammaproteobacteria	Enterobacterales	Enterobacteriaceae	Salmonella	Salmonella enterica	59387	circular	PTU-FS	I	1	Query is a PTU-FS plasmid
NZ_CP032854.1	Bacteria	Firmicutes	Bacilli	Bacillales	Bacillaceae	Bacillus	Bacillus subtilis	24698	circular	-	-	1	PTU could not be assigned. Query is part of a graph component of size 1
NZ_CP032894.1	Bacteria	Proteobacteria	Gammaproteobacteria	Enterobacterales	Enterobacteriaceae	Enterobacter	Enterobacter kobei	3994	circular	-	-	1	PTU could not be assigned. Query is part of a graph component of size 1
NZ_CP032923.1	Bacteria	Proteobacteria	Alphaproteobacteria	Rhizobiales	Rhizobiaceae	Agrobacterium	Agrobacterium tumefaciens	502274	circular	-	-	1	PTU could not be assigned. Query is part of a graph component of size 2
NZ_CP032941.1	Bacteria	Proteobacteria	Gammaproteobacteria	Enterobacterales	Enterobacteriaceae	Escherichia	Escherichia coli	6647	circular	PTU-E1	III	0.9861	Query is a PTU-E1 plasmid
NZ_CP032993.1	Bacteria	Proteobacteria	Gammaproteobacteria	Enterobacterales	Enterobacteriaceae	Escherichia	Escherichia coli	241043	circular	PTU-HI2	IV	1	Query is a PTU-HI2 plasmid
NZ_CP033030.1	Bacteria	Proteobacteria	Alphaproteobacteria	Rhizobiales	Rhizobiaceae	Agrobacterium	Agrobacterium tumefaciens	194263	circular	PTU-?	I	1	New (putative) PTU. Query is part of a sHSBM cluster of size 4
NZ_CP033042.1	Bacteria	Firmicutes	Bacilli	Lactobacillales	Enterococcaceae	Enterococcus	Enterococcus faecium	78861	circular	PTU-Lab18	I	1	Query is a PTU-Lab18 plasmid
NZ_CP033118.1	Bacteria	Proteobacteria	Gammaproteobacteria	Pseudomonadales	Moraxellaceae	Acinetobacter	Acinetobacter wuhouensis	4283	circular	-	-	1	PTU could not be assigned. Query is part of a graph component of size 1
NZ_CP033123.1	Bacteria	Proteobacteria	Gammaproteobacteria	Pseudomonadales	Moraxellaceae	Acinetobacter	Acinetobacter wuhouensis	16135	circular	-	-	1	PTU could not be assigned. Query is part of a graph component of size 1
NZ_CP033127.1	Bacteria	Proteobacteria	Gammaproteobacteria	Pseudomonadales	Moraxellaceae	Acinetobacter	Acinetobacter wuhouensis	7351	circular	-	-	1	PTU could not be assigned. Query is part of a graph component of size 2
NZ_CP033160.1	Bacteria	Proteobacteria	Gammaproteobacteria	Enterobacterales	Enterobacteriaceae	Escherichia	Escherichia coli	62055	linear	-	-	0.5	PTU could not be assigned. Query is part of a sHSBM cluster of size 3
NZ_CP033208.1	Bacteria	Firmicutes	Bacilli	Lactobacillales	Enterococcaceae	Enterococcus	Enterococcus faecium	55808	circular	-	-	1	PTU could not be assigned. Query is part of a sHSBM cluster of size 1
NZ_CP033217.1	Bacteria	Firmicutes	Clostridia	Clostridiales	Peptostreptococcaceae	Clostridioides	Clostridioides difficile	109346	linear	-	-	1	PTU could not be assigned. Query is part of a graph component of size 1
NZ_CP033221.1	Bacteria	Proteobacteria	Alphaproteobacteria	Rhodobacterales	Rhodobacteraceae	Sedimentitalea	Sedimentitalea sp. W43	237026	circular	-	-	1	PTU could not be assigned. Query is part of a graph component of size 1
NZ_CP033256.1	Bacteria	Proteobacteria	Gammaproteobacteria	Enterobacterales	Enterobacteriaceae	Salmonella	Salmonella enterica	147918	circular	PTU-HI2	IV	1	Query is a PTU-HI2 plasmid
NZ_CP033386.1	Bacteria	Proteobacteria	Gammaproteobacteria	Enterobacterales	Enterobacteriaceae	Salmonella	Salmonella enterica	52922	circular	-	-	1	PTU could not be assigned. Query is part of a sHSBM cluster of size 2
NZ_CP033582.1	Bacteria	Actinobacteria	Actinobacteria	Streptomycetales	Streptomycetaceae	Streptomyces	Streptomyces sp. ADI95-16	630187	linear	-	-	1	PTU could not be assigned. Query is part of a graph component of size 1
NZ_CP033583.1	Bacteria	Actinobacteria	Actinobacteria	Streptomycetales	Streptomycetaceae	Streptomyces	Streptomyces sp. ADI95-16	254705	linear	-	-	1	PTU could not be assigned. Query is part of a graph component of size 2
NZ_CP033610.1	Bacteria	Firmicutes	Bacilli	Lactobacillales	Leuconostocaceae	Weissella	Weissella hellenica	20648	circular	PTU-Lab31	IV	1	Query is a PTU-Lab31 plasmid
NZ_CP033692.1	Bacteria	Proteobacteria	Gammaproteobacteria	Enterobacterales	Yersiniaceae	Yersinia	Yersinia pestis	101615	circular	PTU-FY	I	1	Query is a PTU-FY plasmid
NZ_CP033728.1	Bacteria	Proteobacteria	Gammaproteobacteria	Enterobacterales	Erwiniaceae	Tatumella	Tatumella sp. TA1	49211	circular	-	-	1	PTU could not be assigned. Query is part of a graph component of size 1
NZ_CP033797.1	Bacteria	Proteobacteria	Gammaproteobacteria	Enterobacterales	Enterobacteriaceae	Enterobacter	Enterobacter roggenkampii	53756	circular	-	-	1	PTU could not be assigned. Query is part of a sHSBM cluster of size 3
NZ_CP033887.1	Bacteria	Firmicutes	Bacilli	Lactobacillales	Lactobacillaceae	Lactobacillus	Lactobacillus brevis	10582	linear	PTU-Lab19	IV	1	Query is a PTU-Lab19 plasmid
NZ_CP033913.1	Bacteria	Bacteroidetes	Flavobacteriia	Flavobacteriales	Flavobacteriaceae	Chryseobacterium	Chryseobacterium shandongense	70071	circular	-	-	1	PTU could not be assigned. Query is part of a graph component of size 1
NZ_CP033963.1	Bacteria	Proteobacteria	Gammaproteobacteria	Enterobacterales	Enterobacteriaceae	Klebsiella	Klebsiella pneumoniae	102879	circular	PTU-I1	III	1	Query is a PTU-I1 plasmid
NZ_CP033965.1	Bacteria	Proteobacteria	Gammaproteobacteria	Enterobacterales	Enterobacteriaceae	Klebsiella	Klebsiella pneumoniae	5596	circular	-	-	1	PTU could not be assigned. Query is part of a sHSBM cluster of size 2
NZ_CP033975.1	Bacteria	Firmicutes	Bacilli	Bacillales	Staphylococcaceae	Staphylococcus	Staphylococcus aureus	3785	circular	PTU-Bac15	III	0.8421	Query is a PTU-Bac15 plasmid
NZ_CP033979.1	Bacteria	Firmicutes	Bacilli	Bacillales	Staphylococcaceae	Staphylococcus	Staphylococcus aureus	3011	circular	PTU-Bac16	III	1	Query is a PTU-Bac16 plasmid
NZ_CP033981.1	Bacteria	Firmicutes	Bacilli	Bacillales	Staphylococcaceae	Staphylococcus	Staphylococcus aureus	25519	circular	PTU-Bac42	I	0.5692	Query is a PTU-Bac42 plasmid
NZ_CP033985.1	Bacteria	Firmicutes	Bacilli	Bacillales	Staphylococcaceae	Staphylococcus	Staphylococcus aureus	3785	circular	PTU-Bac15	III	0.9412	Query is a PTU-Bac15 plasmid
NZ_CP034027.1	Bacteria	Proteobacteria	Betaproteobacteria	Neisseriales	Neisseriaceae	Neisseria	Neisseria gonorrhoeae	4207	circular	PTU-Nei1	I	1	Query is a PTU-Nei1 plasmid
NZ_CP034043.1	Bacteria	Proteobacteria	Gammaproteobacteria	Enterobacterales	Enterobacteriaceae	Klebsiella	Klebsiella pneumoniae	3511	circular	PTU-E3	V	0.9104	Query is a PTU-E3 plasmid
NZ_CP034063.1	Bacteria	Proteobacteria	Gammaproteobacteria	Enterobacterales	Enterobacteriaceae	Shigella	Shigella flexneri	3920	linear	PTU-E22	III	1	Query is a PTU-E22 plasmid. Former PTU host range was I
NZ_CP034065.1	Bacteria	Proteobacteria	Gammaproteobacteria	Enterobacterales	Enterobacteriaceae	Shigella	Shigella flexneri	2551	linear	PTU-E1	III	0.9722	Query is a PTU-E1 plasmid
NZ_CP034069.1	Bacteria	Proteobacteria	Gammaproteobacteria	Enterobacterales	Enterobacteriaceae	Shigella	Shigella sonnei	5034	linear	PTU-E1	III	0.8472	Query is a PTU-E1 plasmid
NZ_CP034119.1	Bacteria	Firmicutes	Bacilli	Bacillales	Thermoactinomycetaceae	Staphylospora	Staphylospora marina	44983	circular	-	-	1	PTU could not be assigned. Query is part of a graph component of size 1
NZ_CP034153.1	Bacteria	Actinobacteria	Actinobacteria	Corynebacteriales	Nocardiaceae	Rhodococcus	Rhodococcus sp. NJ-530	106843	circular	-	-	1	PTU could not be assigned. Query is part of a graph component of size 1
NZ_CP034187.1	Bacteria	Deinococcus-Thermus	Deinococci	Deinococcales	Deinococcaceae	Deinococcus	Deinococcus sp. S14-83	164279	circular	-	-	1	PTU could not be assigned. Query is part of a graph component of size 1
NZ_CP034227.1	Bacteria	Firmicutes	Bacilli	Lactobacillales	Lactobacillaceae	Lactobacillus	Lactobacillus agilis	4743	circular	-	-	1	PTU could not be assigned. Query is part of a graph component of size 1
NZ_CP034257.1	Bacteria	Firmicutes	Bacilli	Bacillales	Staphylococcaceae	Staphylococcus	Staphylococcus aureus	3011	circular	PTU-Bac16	III	1	Query is a PTU-Bac16 plasmid
NZ_CP034297.1	Bacteria	Proteobacteria	Gammaproteobacteria	Vibrionales	Vibrionaceae	Vibrio	Vibrio parahaemolyticus	71249	circular	PTU-?	II	1	New (putative) PTU. Query is part of a graph component of size 4
NZ_CP034302.1	Bacteria	Proteobacteria	Gammaproteobacteria	Vibrionales	Vibrionaceae	Vibrio	Vibrio parahaemolyticus	96431	circular	-	-	1	PTU could not be assigned. Query is part of a graph component of size 1
NZ_CP034303.1	Bacteria	Proteobacteria	Gammaproteobacteria	Vibrionales	Vibrionaceae	Vibrio	Vibrio parahaemolyticus	73460	circular	-	-	1	PTU could not be assigned. Query is part of a graph component of size 1
NZ_CP034339.1	Bacteria	Proteobacteria	Gammaproteobacteria	Enterobacterales	Enterobacteriaceae	Klebsiella	Klebsiella quasipneumoniae	3733	circular	PTU-E71	III	0.75	Query is a PTU-E71 plasmid
NZ_CP034476.1	Bacteria	Proteobacteria	Gammaproteobacteria	Enterobacterales	Erwiniaceae	Pantoea	Pantoea agglomerans	211326	circular	PTU-E34	II	1	Query is a PTU-E34 plasmid
NZ_CP034480.1	Bacteria	Proteobacteria	Gammaproteobacteria	Enterobacterales	Enterobacteriaceae	Salmonella	Salmonella enterica	93832	circular	PTU-FS	I	1	Query is a PTU-FS plasmid
NZ_CP034485.1	Bacteria	Firmicutes	Bacilli	Bacillales	Bacillaceae	Bacillus	Bacillus subtilis	84215	circular	PTU-Bac38	II	1	Query is a PTU-Bac38 plasmid
NZ_CP034651.1	Bacteria	Proteobacteria	Gammaproteobacteria	Xanthomonadales	Xanthomonadaceae	Xanthomonas	Xanthomonas vasicola	45366	circular	-	-	1	PTU could not be assigned. Query is part of a graph component of size 1
NZ_CP034676.1	Bacteria	Proteobacteria	Gammaproteobacteria	Enterobacterales	Enterobacteriaceae	Klebsiella	Klebsiella quasipneumoniae	6830	circular	-	-	1	PTU could not be assigned. Query is part of a sHSBM cluster of size 2
NZ_CP034690.1	Archaea	Euryarchaeota	Halobacteria	Haloferacales	Halorubraceae	Halorubrum	Halorubrum sp. BOL3-1	13972	circular	-	-	1	PTU could not be assigned. Query is part of a graph component of size 1
NZ_CP034691.1	Archaea	Euryarchaeota	Halobacteria	Haloferacales	Halorubraceae	Halorubrum	Halorubrum sp. BOL3-1	117216	circular	-	-	1	PTU could not be assigned. Query is part of a graph component of size 1
NZ_CP034710.1	Bacteria	Proteobacteria	Gammaproteobacteria	Enterobacterales	Enterobacteriaceae	Salmonella	Salmonella enterica	193610	circular	-	-	1	PTU could not be assigned. Query is part of a graph component of size 1
NZ_CP034731.1	Bacteria	Proteobacteria	Gammaproteobacteria	Enterobacterales	Enterobacteriaceae	Escherichia	Escherichia coli	14198	linear	-	-	1	PTU could not be assigned. Query is part of a graph component of size 1
NZ_CP034741.1	Bacteria	Proteobacteria	Gammaproteobacteria	Enterobacterales	Enterobacteriaceae	Escherichia	Escherichia coli	1183	circular	-	-	0.9242	PTU could not be assigned. Query is part of a sHSBM cluster of size 2
NZ_CP034796.1	Bacteria	Proteobacteria	Gammaproteobacteria	Enterobacterales	Enterobacteriaceae	Escherichia	Escherichia coli	94189	circular	PTU-E5	I	1	Query is a PTU-E5 plasmid
NZ_CP034800.1	Bacteria	Proteobacteria	Gammaproteobacteria	Enterobacterales	Enterobacteriaceae	Escherichia	Escherichia coli	94606	circular	PTU-E5	I	1	Query is a PTU-E5 plasmid
NZ_CP034817.1	Bacteria	Proteobacteria	Alphaproteobacteria	Rhodobacterales	Rhodobacteraceae	Paracoccus	Paracoccus sp. Arc7-R13	33154	circular	-	-	1	PTU could not be assigned. Query is part of a graph component of size 1
NZ_CP034845.1	Bacteria	Proteobacteria	Gammaproteobacteria	Enterobacterales	Enterobacteriaceae	Escherichia	Escherichia coli	102395	circular	-	-	1	PTU could not be assigned. Query is part of a sHSBM cluster of size 1
NZ_CP034847.1	Bacteria	Proteobacteria	Gammaproteobacteria	Enterobacterales	Enterobacteriaceae	Escherichia	Escherichia coli	46263	circular	PTU-X3	III	1	Query is a PTU-X3 plasmid
NZ_CP034849.1	Bacteria	Proteobacteria	Gammaproteobacteria	Enterobacterales	Enterobacteriaceae	Escherichia	Escherichia coli	12706	circular	-	-	1	PTU could not be assigned. Query is part of a sHSBM cluster of size 3
NZ_CP034875.1	Bacteria	Proteobacteria	Gammaproteobacteria	Enterobacterales	Erwiniaceae	Buchnera	Buchnera aphidicola	3201	circular	-	-	1	PTU could not be assigned. Query is part of a graph component of size 1
NZ_CP034877.1	Bacteria	Proteobacteria	Gammaproteobacteria	Enterobacterales	Erwiniaceae	Buchnera	Buchnera aphidicola	7707	circular	PTU-E17	I	1	Query is a PTU-E17 plasmid
NZ_CP034887.1	Bacteria	Proteobacteria	Gammaproteobacteria	Enterobacterales	Erwiniaceae	Buchnera	Buchnera aphidicola	2978	circular	PTU-?	I	1	New (putative) PTU. Query is part of a graph component of size 4
NZ_CP034892.1	Bacteria	Proteobacteria	Gammaproteobacteria	Enterobacterales	Erwiniaceae	Buchnera	Buchnera aphidicola	7888	circular	PTU-E17	I	1	Query is a PTU-E17 plasmid
NZ_CP034893.1	Bacteria	Proteobacteria	Gammaproteobacteria	Enterobacterales	Erwiniaceae	Buchnera	Buchnera aphidicola	3264	circular	-	-	1	PTU could not be assigned. Query is part of a graph component of size 1
NZ_CP034911.1	Bacteria	Proteobacteria	Alphaproteobacteria	Rhizobiales	Rhizobiaceae	Ensifer	Ensifer alkalisoli	456424	circular	-	-	1	PTU could not be assigned. Query is part of a graph component of size 1
NZ_CP034934.1	Bacteria	Proteobacteria	Gammaproteobacteria	Enterobacterales	Enterobacteriaceae	Shigella	Shigella dysenteriae	100586	circular	PTU-FSh	III	1	Query is a PTU-FSh plasmid
NZ_CP034942.1	Archaea	Euryarchaeota	Halobacteria	Haloferacales	Halorubraceae	Halorubrum	Halorubrum ezzemoulense	57310	circular	-	-	1	PTU could not be assigned. Query is part of a graph component of size 1
NZ_CP034945.1	Bacteria	Firmicutes	Bacilli	Lactobacillales	Enterococcaceae	Enterococcus	Enterococcus faecium	46584	circular	-	-	1	PTU could not be assigned. Query is part of a graph component of size 1
NZ_CP034964.1	Bacteria	Proteobacteria	Gammaproteobacteria	Enterobacterales	Enterobacteriaceae	Escherichia	Escherichia coli	87704	circular	PTU-FE	III	1	Query is a PTU-FE plasmid
NZ_CP035000.1	Bacteria	Proteobacteria	Alphaproteobacteria	Rhizobiales	Rhizobiaceae	Rhizobium	Rhizobium acidisoli	701880	circular	PTU-Rhi13	II	0.8182	Query is a PTU-Rhi13 plasmid
NZ_CP035002.1	Bacteria	Proteobacteria	Alphaproteobacteria	Rhizobiales	Rhizobiaceae	Rhizobium	Rhizobium acidisoli	845857	circular	PTU-Rhi13	II	0.8864	Query is a PTU-Rhi13 plasmid
NZ_CP035046.1	Bacteria	Proteobacteria	Gammaproteobacteria	Pseudomonadales	Moraxellaceae	Acinetobacter	Acinetobacter baumannii	106963	circular	-	-	1	PTU could not be assigned. Query is part of a graph component of size 1
NZ_CP035053.1	Bacteria	Proteobacteria	Gammaproteobacteria	Pseudomonadales	Moraxellaceae	Acinetobacter	Acinetobacter baumannii	10967	circular	PTU-Pse7	I	1	Query is a PTU-Pse7 plasmid
NZ_CP035100.1	Bacteria	Firmicutes	Bacilli	Bacillales	Bacillaceae	Bacillus	Bacillus megaterium	2048	circular	-	-	1	PTU could not be assigned. Query is part of a graph component of size 2
NZ_CP035120.1	Archaea	Euryarchaeota	Halobacteria	Halobacteriales	Halobacteriaceae	Halorussus	Halorussus sp. RC-68	303357	circular	-	-	1	PTU could not be assigned. Query is part of a graph component of size 1
NZ_CP035124.1	Bacteria	Proteobacteria	Gammaproteobacteria	Enterobacterales	Enterobacteriaceae	Escherichia	Escherichia coli	227349	circular	PTU-E42	III	0.7857	Query is a PTU-E42 plasmid. Former PTU host range was I
NZ_CP035203.1	Bacteria	Proteobacteria	Gammaproteobacteria	Enterobacterales	Enterobacteriaceae	Klebsiella	Klebsiella pneumoniae	202829	circular	PTU-E35	I	1	Query is a PTU-E35 plasmid
NZ_CP035218.1	Bacteria	Proteobacteria	Gammaproteobacteria	Enterobacterales	Enterobacteriaceae	Klebsiella	Klebsiella michiganensis	8852	circular	-	-	1	PTU could not be assigned. Query is part of a sHSBM cluster of size 1
NZ_CP035221.1	Bacteria	Firmicutes	Bacilli	Lactobacillales	Enterococcaceae	Enterococcus	Enterococcus faecium	239262	linear	-	-	1	PTU could not be assigned. Query is part of a sHSBM cluster of size 1
NZ_CP035225.1	Bacteria	Firmicutes	Bacilli	Lactobacillales	Lactobacillaceae	Lactobacillus	Lactobacillus plantarum	14902	linear	-	-	1	PTU could not be assigned. Query is part of a graph component of size 1
NZ_CP035229.1	Bacteria	Firmicutes	Bacilli	Bacillales	Bacillaceae	Bacillus	Bacillus licheniformis	96005	circular	-	-	1	PTU could not be assigned. Query is part of a graph component of size 2
NZ_CP035328.1	Bacteria	Proteobacteria	Gammaproteobacteria	Enterobacterales	Enterobacteriaceae	Escherichia	Escherichia coli	4439	linear	-	-	1	PTU could not be assigned. Query is part of a sHSBM cluster of size 1
NZ_CP035388.1	Bacteria	Proteobacteria	Gammaproteobacteria	Enterobacterales	Enterobacteriaceae	Enterobacter	Enterobacter hormaechei	2699	circular	PTU-E76	III	0.8333	Query is a PTU-E76 plasmid
NZ_CP035420.1	Bacteria	Proteobacteria	Alphaproteobacteria	Rhodobacterales	Rhodobacteraceae	Leisingera	Leisingera sp. NJS204	140681	circular	-	-	1	PTU could not be assigned. Query is part of a graph component of size 1
NZ_CP035422.1	Bacteria	Proteobacteria	Alphaproteobacteria	Rhodobacterales	Rhodobacteraceae	Leisingera	Leisingera sp. NJS204	122006	circular	PTU-Rho10	III	1	Query is a PTU-Rho10 plasmid
NZ_CP035468.1	Bacteria	Proteobacteria	Gammaproteobacteria	Enterobacterales	Enterobacteriaceae	Escherichia	Escherichia coli	151747	circular	PTU-FE	III	0.6905	Query is a PTU-FE plasmid
NZ_CP035562.1	Bacteria	Firmicutes	Bacilli	Lactobacillales	Lactobacillaceae	Lactobacillus	Lactobacillus plantarum	12139	linear	PTU-Lab2	III	0.6923	Query is a PTU-Lab2 plasmid
NZ_CP035575.1	Bacteria	Firmicutes	Bacilli	Lactobacillales	Lactobacillaceae	Lactobacillus	Lactobacillus plantarum	29629	linear	-	-	1	PTU could not be assigned. Query is part of a sHSBM cluster of size 1
NZ_CP035650.1	Bacteria	Firmicutes	Bacilli	Lactobacillales	Enterococcaceae	Enterococcus	Enterococcus faecium	37293	circular	PTU-Lab15	I	0.9375	Query is a PTU-Lab15 plasmid
NZ_CP035703.1	Bacteria	Proteobacteria	Gammaproteobacteria	Xanthomonadales	Xanthomonadaceae	Pseudolysobacter	Pseudolysobacter antarcticus	17196	linear	-	-	1	PTU could not be assigned. Query is part of a graph component of size 1
NZ_CP035754.1	Bacteria	Proteobacteria	Gammaproteobacteria	Enterobacterales	Enterobacteriaceae	Escherichia	Escherichia coli	33827	circular	PTU-X4	III	1	Query is a PTU-X4 plasmid
NZ_CP035755.1	Bacteria	Proteobacteria	Gammaproteobacteria	Enterobacterales	Enterobacteriaceae	Escherichia	Escherichia coli	25421	linear	-	-	1	PTU could not be assigned. Query is part of a graph component of size 1
NZ_CP035775.1	Bacteria	Proteobacteria	Gammaproteobacteria	Enterobacterales	Enterobacteriaceae	Klebsiella	Klebsiella pneumoniae	42640	circular	PTU-X4	III	1	Query is a PTU-X4 plasmid
NZ_CP035911.1	Bacteria	Proteobacteria	Gammaproteobacteria	Enterobacterales	Enterobacteriaceae	Klebsiella	Klebsiella pneumoniae	9729	linear	PTU-E4	III	1	Query is a PTU-E4 plasmid
NZ_CP036156.1	Bacteria	Firmicutes	Bacilli	Lactobacillales	Enterococcaceae	Enterococcus	Enterococcus faecium	41388	circular	PTU-Lab15	I	0.9375	Query is a PTU-Lab15 plasmid
NZ_CP036180.1	Bacteria	Proteobacteria	Gammaproteobacteria	Enterobacterales	Enterobacteriaceae	Escherichia	Escherichia coli	109593	circular	-	-	1	PTU could not be assigned. Query is part of a sHSBM cluster of size 3
NZ_CP036196.1	Bacteria	Proteobacteria	Gammaproteobacteria	Enterobacterales	Enterobacteriaceae	Klebsiella	Klebsiella pneumoniae	9729	linear	PTU-E4	III	1	Query is a PTU-E4 plasmid
NZ_CP036221.1	Bacteria	Actinobacteria	Actinobacteria	Corynebacteriales	Mycobacteriaceae	Mycobacterium	Mycobacterium avium	34349	circular	-	-	1	PTU could not be assigned. Query is part of a graph component of size 1
NZ_CP036222.1	Bacteria	Actinobacteria	Actinobacteria	Corynebacteriales	Mycobacteriaceae	Mycobacterium	Mycobacterium avium	27479	circular	-	-	1	PTU could not be assigned. Query is part of a graph component of size 1
NZ_CP036248.1	Bacteria	Firmicutes	Bacilli	Lactobacillales	Enterococcaceae	Enterococcus	Enterococcus faecalis	97950	circular	-	-	1	PTU could not be assigned. Query is part of a graph component of size 1
NZ_CP036321.1	Bacteria	Proteobacteria	Gammaproteobacteria	Enterobacterales	Enterobacteriaceae	Klebsiella	Klebsiella pneumoniae	127300	circular	PTU-E70	I	1	Query is a PTU-E70 plasmid
NZ_CP036355.1	Bacteria	Firmicutes	Bacilli	Bacillales	Bacillaceae	Bacillus	Bacillus sp. SYJ	218649	circular	-	-	1	PTU could not be assigned. Query is part of a graph component of size 1
NZ_CP036367.1	Bacteria	Proteobacteria	Gammaproteobacteria	Enterobacterales	Enterobacteriaceae	Klebsiella	Klebsiella pneumoniae	55373	circular	-	-	1	PTU could not be assigned. Query is part of a sHSBM cluster of size 2
NZ_CP036405.1	Bacteria	Proteobacteria	Alphaproteobacteria	Rhodospirillales	Acetobacteraceae	Komagataeibacter	Komagataeibacter saccharivorans	221732	circular	-	-	1	PTU could not be assigned. Query is part of a graph component of size 1
NZ_CP036409.1	Bacteria	Proteobacteria	Alphaproteobacteria	Rhodospirillales	Acetobacteraceae	Komagataeibacter	Komagataeibacter saccharivorans	41060	linear	-	-	1	PTU could not be assigned. Query is part of a graph component of size 1
NZ_CP036413.1	Bacteria	Proteobacteria	Alphaproteobacteria	Rhodospirillales	Acetobacteraceae	Komagataeibacter	Komagataeibacter saccharivorans	2808	linear	-	-	1	PTU could not be assigned. Query is part of a graph component of size 1
NZ_CP036418.1	Bacteria	Proteobacteria	Alphaproteobacteria	Rhodospirillales	Acetobacteraceae	Komagataeibacter	Komagataeibacter saccharivorans	532	linear	-	-	1	PTU could not be assigned. Query is part of a graph component of size 1
NZ_CP036439.1	Bacteria	Proteobacteria	Gammaproteobacteria	Enterobacterales	Enterobacteriaceae	Klebsiella	Klebsiella pneumoniae	115291	circular	-	-	1	PTU could not be assigned. Query is part of a graph component of size 1
NZ_CP036489.1	Bacteria	Proteobacteria	Gammaproteobacteria	Enterobacterales	Yersiniaceae	Rahnella	Rahnella aquatilis	49310	circular	-	-	1	PTU could not be assigned. Query is part of a graph component of size 1
NZ_CP036594.1	Bacteria	Spirochaetes	Spirochaetia	Spirochaetales	Borreliaceae	Borrelia	Borrelia miyamotoi	3417	linear	-	-	1	PTU could not be assigned. Query is part of a sHSBM cluster of size 3
NZ_CP036609.1	Bacteria	Spirochaetes	Spirochaetia	Spirochaetales	Borreliaceae	Borrelia	Borrelia miyamotoi	1781	linear	-	-	1	PTU could not be assigned. Query is part of a sHSBM cluster of size 1
NZ_CP036611.1	Bacteria	Spirochaetes	Spirochaetia	Spirochaetales	Borreliaceae	Borrelia	Borrelia miyamotoi	1516	linear	NAS_20	III	1	Query is a NAS_20 plasmid
NZ_CP036622.1	Bacteria	Spirochaetes	Spirochaetia	Spirochaetales	Borreliaceae	Borrelia	Borrelia miyamotoi	966	linear	-	-	1	PTU could not be assigned. Query is part of a graph component of size 1
NZ_CP036623.1	Bacteria	Spirochaetes	Spirochaetia	Spirochaetales	Borreliaceae	Borrelia	Borrelia miyamotoi	958	linear	-	-	1	PTU could not be assigned. Query is part of a graph component of size 1
NZ_CP036641.1	Bacteria	Spirochaetes	Spirochaetia	Spirochaetales	Borreliaceae	Borrelia	Borrelia miyamotoi	704	linear	-	-	1	PTU could not be assigned. Query is part of a graph component of size 1
NZ_CP036646.1	Bacteria	Spirochaetes	Spirochaetia	Spirochaetales	Borreliaceae	Borrelia	Borrelia miyamotoi	630	linear	-	-	1	PTU could not be assigned. Query is part of a graph component of size 1
NZ_CP036652.1	Bacteria	Spirochaetes	Spirochaetia	Spirochaetales	Borreliaceae	Borrelia	Borrelia miyamotoi	553	linear	-	-	1	PTU could not be assigned. Query is part of a graph component of size 1
NZ_CP036655.1	Bacteria	Spirochaetes	Spirochaetia	Spirochaetales	Borreliaceae	Borrelia	Borrelia miyamotoi	545	linear	-	-	1	PTU could not be assigned. Query is part of a graph component of size 1
NZ_CP036663.1	Bacteria	Spirochaetes	Spirochaetia	Spirochaetales	Borreliaceae	Borrelia	Borrelia miyamotoi	502	linear	-	-	1	PTU could not be assigned. Query is part of a graph component of size 1
NZ_CP036687.1	Bacteria	Spirochaetes	Spirochaetia	Spirochaetales	Borreliaceae	Borrelia	Borrelia miyamotoi	443	linear	-	-	1	PTU could not be assigned. Query is part of a graph component of size 1
NZ_CP036696.1	Bacteria	Spirochaetes	Spirochaetia	Spirochaetales	Borreliaceae	Borrelia	Borrelia miyamotoi	430	linear	-	-	1	PTU could not be assigned. Query is part of a graph component of size 1
NZ_CP036700.1	Bacteria	Spirochaetes	Spirochaetia	Spirochaetales	Borreliaceae	Borrelia	Borrelia miyamotoi	377	linear	-	-	1	PTU could not be assigned. Query is part of a graph component of size 1
NZ_CP036717.1	Bacteria	Spirochaetes	Spirochaetia	Spirochaetales	Borreliaceae	Borrelia	Borrelia miyamotoi	232	linear	-	-	1	PTU could not be assigned. Query is part of a graph component of size 1
NZ_CP036723.1	Bacteria	Spirochaetes	Spirochaetia	Silvanigrellales	Borreliaceae	Borrelia	Borrelia miyamotoi	214	linear	-	-	1	PTU could not be assigned. Query is part of a graph component of size 1
NZ_CP036724.1	Bacteria	Spirochaetes	Spirochaetia	Spirochaetales	Borreliaceae	Borrelia	Borrelia miyamotoi	213	linear	-	-	1	PTU could not be assigned. Query is part of a graph component of size 1
NZ_CP036749.1	Bacteria	Spirochaetes	Spirochaetia	Spirochaetales	Borreliaceae	Borrelia	Borrelia miyamotoi	5769	linear	-	-	0.5	PTU could not be assigned. Query is part of a sHSBM cluster of size 3
NZ_CP036752.1	Bacteria	Spirochaetes	Spirochaetia	Spirochaetales	Borreliaceae	Borrelia	Borrelia miyamotoi	5120	linear	-	-	1	PTU could not be assigned. Query is part of a sHSBM cluster of size 2
NZ_CP036755.1	Bacteria	Spirochaetes	Spirochaetia	Spirochaetales	Borreliaceae	Borrelia	Borrelia miyamotoi	4287	linear	-	-	1	PTU could not be assigned. Query is part of a graph component of size 2
NZ_CP036767.1	Bacteria	Spirochaetes	Spirochaetia	Spirochaetales	Borreliaceae	Borrelia	Borrelia miyamotoi	3038	linear	NAS_41	II	0.88	Query is a NAS_41 plasmid
NZ_CP036780.1	Bacteria	Spirochaetes	Spirochaetia	Spirochaetales	Borreliaceae	Borrelia	Borrelia miyamotoi	1760	linear	-	-	1	PTU could not be assigned. Query is part of a sHSBM cluster of size 1
NZ_CP036793.1	Bacteria	Spirochaetes	Spirochaetia	Spirochaetales	Borreliaceae	Borrelia	Borrelia miyamotoi	1156	linear	NAS_41	II	1	Query is a NAS_41 plasmid
NZ_CP036796.1	Bacteria	Spirochaetes	Spirochaetia	Spirochaetales	Borreliaceae	Borrelia	Borrelia miyamotoi	1072	linear	-	-	1	PTU could not be assigned. Query is part of a sHSBM cluster of size 2
NZ_CP036854.1	Bacteria	Spirochaetes	Spirochaetia	Spirochaetales	Borreliaceae	Borrelia	Borrelia miyamotoi	458	linear	-	-	1	PTU could not be assigned. Query is part of a graph component of size 1
NZ_CP036875.1	Bacteria	Spirochaetes	Spirochaetia	Spirochaetales	Borreliaceae	Borrelia	Borrelia miyamotoi	313	linear	-	-	1	PTU could not be assigned. Query is part of a graph component of size 1
NZ_CP036896.1	Bacteria	Spirochaetes	Spirochaetia	Spirochaetales	Borreliaceae	Borrelia	Borrelia miyamotoi	251	linear	-	-	1	PTU could not be assigned. Query is part of a graph component of size 1
NZ_CP036897.1	Bacteria	Spirochaetes	Spirochaetia	Spirochaetales	Borreliaceae	Borrelia	Borrelia miyamotoi	249	linear	-	-	1	PTU could not be assigned. Query is part of a graph component of size 1
NZ_CP036898.1	Bacteria	Spirochaetes	Spirochaetia	Spirochaetales	Borreliaceae	Borrelia	Borrelia miyamotoi	248	linear	-	-	1	PTU could not be assigned. Query is part of a graph component of size 1
NZ_CP036906.1	Bacteria	Spirochaetes	Spirochaetia	Spirochaetales	Borreliaceae	Borrelia	Borrelia miyamotoi	227	linear	-	-	1	PTU could not be assigned. Query is part of a graph component of size 1
NZ_CP036913.1	Bacteria	Spirochaetes	Spirochaetia	Spirochaetales	Borreliaceae	Borrelia	Borrelia miyamotoi	209	linear	-	-	1	PTU could not be assigned. Query is part of a graph component of size 1
NZ_CP036943.1	Bacteria	Spirochaetes	Spirochaetia	Spirochaetales	Borreliaceae	Borrelia	Borrelia miyamotoi	4156	linear	-	-	1	PTU could not be assigned. Query is part of a sHSBM cluster of size 2
NZ_CP036945.1	Bacteria	Spirochaetes	Spirochaetia	Spirochaetales	Borreliaceae	Borrelia	Borrelia miyamotoi	4075	linear	-	-	1	PTU could not be assigned. Query is part of a sHSBM cluster of size 1
NZ_CP036963.1	Bacteria	Spirochaetes	Spirochaetia	Spirochaetales	Borreliaceae	Borrelia	Borrelia miyamotoi	1749	linear	NAS_42	II	0.75	Query is a NAS_42 plasmid
NZ_CP036966.1	Bacteria	Spirochaetes	Spirochaetia	Spirochaetales	Borreliaceae	Borrelia	Borrelia miyamotoi	1684	linear	-	-	0.5	PTU could not be assigned. Query is part of a sHSBM cluster of size 2
NZ_CP036979.1	Bacteria	Spirochaetes	Spirochaetia	Spirochaetales	Borreliaceae	Borrelia	Borrelia miyamotoi	1097	linear	NAS_41	II	0.9565	Query is a NAS_41 plasmid
NZ_CP036990.1	Bacteria	Spirochaetes	Spirochaetia	Spirochaetales	Borreliaceae	Borrelia	Borrelia miyamotoi	870	linear	-	-	1	PTU could not be assigned. Query is part of a graph component of size 1
NZ_CP037004.1	Bacteria	Spirochaetes	Spirochaetia	Spirochaetales	Borreliaceae	Borrelia	Borrelia miyamotoi	675	linear	-	-	1	PTU could not be assigned. Query is part of a graph component of size 1
NZ_CP037005.1	Bacteria	Spirochaetes	Spirochaetia	Spirochaetales	Borreliaceae	Borrelia	Borrelia miyamotoi	665	linear	-	-	1	PTU could not be assigned. Query is part of a graph component of size 1
NZ_CP037037.1	Bacteria	Spirochaetes	Spirochaetia	Spirochaetales	Borreliaceae	Borrelia	Borrelia miyamotoi	365	linear	-	-	1	PTU could not be assigned. Query is part of a graph component of size 1
NZ_CP037049.1	Bacteria	Spirochaetes	Spirochaetia	Spirochaetales	Borreliaceae	Borrelia	Borrelia miyamotoi	255	linear	-	-	1	PTU could not be assigned. Query is part of a graph component of size 1
NZ_CP037064.1	Bacteria	Spirochaetes	Spirochaetia	Spirochaetales	Borreliaceae	Borrelia	Borrelia miyamotoi	15248	linear	-	-	1	PTU could not be assigned. Query is part of a sHSBM cluster of size 2
NZ_CP037069.1	Bacteria	Spirochaetes	Spirochaetia	Spirochaetales	Borreliaceae	Borrelia	Borrelia miyamotoi	9868	linear	-	-	1	PTU could not be assigned. Query is part of a sHSBM cluster of size 2
NZ_CP037079.1	Bacteria	Spirochaetes	Spirochaetia	Spirochaetales	Borreliaceae	Borrelia	Borrelia miyamotoi	5821	linear	NAS_41	II	0.9565	Query is a NAS_41 plasmid
NZ_CP037086.1	Bacteria	Spirochaetes	Spirochaetia	Spirochaetales	Borreliaceae	Borrelia	Borrelia miyamotoi	4075	linear	NAS_38	II	0.8636	Query is a NAS_38 plasmid
NZ_CP037096.1	Bacteria	Spirochaetes	Spirochaetia	Spirochaetales	Borreliaceae	Borrelia	Borrelia miyamotoi	2190	linear	NAS_41	II	0.9412	Query is a NAS_41 plasmid
NZ_CP037134.1	Bacteria	Spirochaetes	Spirochaetia	Spirochaetales	Borreliaceae	Borrelia	Borrelia miyamotoi	560	linear	-	-	1	PTU could not be assigned. Query is part of a graph component of size 1
NZ_CP037141.1	Bacteria	Spirochaetes	Spirochaetia	Spirochaetales	Borreliaceae	Borrelia	Borrelia miyamotoi	522	linear	-	-	1	PTU could not be assigned. Query is part of a graph component of size 1
NZ_CP037147.1	Bacteria	Spirochaetes	Spirochaetia	Spirochaetales	Borreliaceae	Borrelia	Borrelia miyamotoi	477	linear	-	-	1	PTU could not be assigned. Query is part of a graph component of size 1
NZ_CP037152.1	Bacteria	Spirochaetes	Spirochaetia	Spirochaetales	Borreliaceae	Borrelia	Borrelia miyamotoi	461	linear	-	-	1	PTU could not be assigned. Query is part of a graph component of size 1
NZ_CP037153.1	Bacteria	Spirochaetes	Spirochaetia	Spirochaetales	Borreliaceae	Borrelia	Borrelia miyamotoi	460	linear	-	-	1	PTU could not be assigned. Query is part of a graph component of size 1
NZ_CP037188.1	Bacteria	Spirochaetes	Spirochaetia	Spirochaetales	Borreliaceae	Borrelia	Borrelia miyamotoi	315	linear	-	-	1	PTU could not be assigned. Query is part of a graph component of size 1
NZ_CP037195.1	Bacteria	Spirochaetes	Spirochaetia	Spirochaetales	Borreliaceae	Borrelia	Borrelia miyamotoi	255	linear	-	-	1	PTU could not be assigned. Query is part of a graph component of size 1
NZ_CP037234.1	Bacteria	Spirochaetes	Spirochaetia	Spirochaetales	Borreliaceae	Borrelia	Borrelia miyamotoi	5094	linear	-	-	1	PTU could not be assigned. Query is part of a sHSBM cluster of size 3
NZ_CP037249.1	Bacteria	Spirochaetes	Spirochaetia	Spirochaetales	Borreliaceae	Borrelia	Borrelia miyamotoi	3686	linear	-	-	1	PTU could not be assigned. Query is part of a graph component of size 2
NZ_CP037256.1	Bacteria	Spirochaetes	Spirochaetia	Spirochaetales	Borreliaceae	Borrelia	Borrelia miyamotoi	3156	linear	PTU-?	I	0.1818	New (putative) PTU. Query is part of a sHSBM cluster of size 12
NZ_CP037263.1	Bacteria	Spirochaetes	Spirochaetia	Spirochaetales	Borreliaceae	Borrelia	Borrelia miyamotoi	2383	linear	NAS_41	II	0.7111	Query is a NAS_41 plasmid
NZ_CP037265.1	Bacteria	Spirochaetes	Spirochaetia	Spirochaetales	Borreliaceae	Borrelia	Borrelia miyamotoi	2264	linear	PTU-?	II	1	New (putative) PTU. Query is part of a sHSBM cluster of size 4
NZ_CP037279.1	Bacteria	Spirochaetes	Spirochaetia	Spirochaetales	Borreliaceae	Borrelia	Borrelia miyamotoi	1624	linear	NAS_41	II	0.9565	Query is a NAS_41 plasmid
NZ_CP037306.1	Bacteria	Spirochaetes	Spirochaetia	Spirochaetales	Borreliaceae	Borrelia	Borrelia miyamotoi	825	linear	-	-	1	PTU could not be assigned. Query is part of a graph component of size 1
NZ_CP037310.1	Bacteria	Spirochaetes	Spirochaetia	Spirochaetales	Borreliaceae	Borrelia	Borrelia miyamotoi	787	linear	-	-	1	PTU could not be assigned. Query is part of a graph component of size 1
NZ_CP037320.1	Bacteria	Spirochaetes	Spirochaetia	Spirochaetales	Borreliaceae	Borrelia	Borrelia miyamotoi	682	linear	-	-	1	PTU could not be assigned. Query is part of a graph component of size 1
NZ_CP037327.1	Bacteria	Spirochaetes	Spirochaetia	Spirochaetales	Borreliaceae	Borrelia	Borrelia miyamotoi	575	linear	-	-	1	PTU could not be assigned. Query is part of a graph component of size 1
NZ_CP037338.1	Bacteria	Spirochaetes	Spirochaetia	Spirochaetales	Borreliaceae	Borrelia	Borrelia miyamotoi	507	linear	-	-	1	PTU could not be assigned. Query is part of a graph component of size 1
NZ_CP037400.1	Bacteria	Spirochaetes	Spirochaetia	Spirochaetales	Borreliaceae	Borrelia	Borrelia miyamotoi	238	linear	-	-	1	PTU could not be assigned. Query is part of a graph component of size 1
NZ_CP037415.1	Bacteria	Spirochaetes	Spirochaetia	Spirochaetales	Borreliaceae	Borrelia	Borrelia miyamotoi	201	linear	-	-	1	PTU could not be assigned. Query is part of a graph component of size 1
NZ_CP037430.1	Bacteria	Firmicutes	Bacilli	Lactobacillales	Lactobacillaceae	Lactobacillus	Lactobacillus plantarum	71700	circular	-	-	1	PTU could not be assigned. Query is part of a sHSBM cluster of size 1
NZ_CP037442.1	Bacteria	Proteobacteria	Gammaproteobacteria	Enterobacterales	Enterobacteriaceae	Klebsiella	Klebsiella sp. PO552	204467	circular	-	-	1	PTU could not be assigned. Query is part of a sHSBM cluster of size 2
NZ_CP037443.1	Bacteria	Proteobacteria	Gammaproteobacteria	Enterobacterales	Enterobacteriaceae	Klebsiella	Klebsiella sp. PO552	113520	circular	-	-	1	PTU could not be assigned. Query is part of a graph component of size 1
NZ_CP037458.1	Bacteria	Firmicutes	Bacilli	Bacillales	Bacillaceae	Bacillus	Bacillus thuringiensis	359437	circular	-	-	1	PTU could not be assigned. Query is part of a graph component of size 2
NZ_CP037465.1	Bacteria	Firmicutes	Bacilli	Bacillales	Bacillaceae	Bacillus	Bacillus thuringiensis	5415	circular	-	-	1	PTU could not be assigned. Query is part of a graph component of size 2
NZ_CP037499.1	Bacteria	Spirochaetes	Spirochaetia	Spirochaetales	Borreliaceae	Borrelia	Borrelia miyamotoi	4115	linear	NAS_41	II	0.913	Query is a NAS_41 plasmid
NZ_CP037504.1	Bacteria	Spirochaetes	Spirochaetia	Spirochaetales	Borreliaceae	Borrelia	Borrelia miyamotoi	3658	linear	PTU-?	I	0.3333	New (putative) PTU. Query is part of a sHSBM cluster of size 7
NZ_CP037532.1	Bacteria	Spirochaetes	Spirochaetia	Spirochaetales	Borreliaceae	Borrelia	Borrelia miyamotoi	1145	linear	NAS_41	II	0.9412	Query is a NAS_41 plasmid
NZ_CP037538.1	Bacteria	Spirochaetes	Spirochaetia	Spirochaetales	Borreliaceae	Borrelia	Borrelia miyamotoi	864	linear	-	-	1	PTU could not be assigned. Query is part of a graph component of size 1
NZ_CP037557.1	Bacteria	Spirochaetes	Spirochaetia	Spirochaetales	Borreliaceae	Borrelia	Borrelia miyamotoi	581	linear	-	-	1	PTU could not be assigned. Query is part of a graph component of size 1
NZ_CP037559.1	Bacteria	Spirochaetes	Spirochaetia	Spirochaetales	Borreliaceae	Borrelia	Borrelia miyamotoi	574	linear	-	-	1	PTU could not be assigned. Query is part of a graph component of size 1
NZ_CP037562.1	Bacteria	Spirochaetes	Spirochaetia	Spirochaetales	Borreliaceae	Borrelia	Borrelia miyamotoi	558	linear	-	-	1	PTU could not be assigned. Query is part of a graph component of size 1
NZ_CP037576.1	Bacteria	Spirochaetes	Spirochaetia	Spirochaetales	Borreliaceae	Borrelia	Borrelia miyamotoi	504	linear	-	-	1	PTU could not be assigned. Query is part of a graph component of size 1
NZ_CP037591.1	Bacteria	Spirochaetes	Spirochaetia	Spirochaetales	Borreliaceae	Borrelia	Borrelia miyamotoi	471	linear	-	-	1	PTU could not be assigned. Query is part of a graph component of size 1
NZ_CP037617.1	Bacteria	Spirochaetes	Spirochaetia	Spirochaetales	Borreliaceae	Borrelia	Borrelia miyamotoi	453	linear	-	-	1	PTU could not be assigned. Query is part of a graph component of size 1
NZ_CP037620.1	Bacteria	Spirochaetes	Spirochaetia	Spirochaetales	Borreliaceae	Borrelia	Borrelia miyamotoi	452	linear	-	-	1	PTU could not be assigned. Query is part of a graph component of size 1
NZ_CP037621.1	Bacteria	Spirochaetes	Spirochaetia	Spirochaetales	Borreliaceae	Borrelia	Borrelia miyamotoi	452	linear	-	-	1	PTU could not be assigned. Query is part of a graph component of size 1
NZ_CP037631.1	Bacteria	Spirochaetes	Spirochaetia	Spirochaetales	Borreliaceae	Borrelia	Borrelia miyamotoi	448	linear	-	-	1	PTU could not be assigned. Query is part of a graph component of size 1
NZ_CP037634.1	Bacteria	Spirochaetes	Spirochaetia	Spirochaetales	Borreliaceae	Borrelia	Borrelia miyamotoi	448	linear	-	-	1	PTU could not be assigned. Query is part of a graph component of size 1
NZ_CP037647.1	Bacteria	Spirochaetes	Spirochaetia	Spirochaetales	Borreliaceae	Borrelia	Borrelia miyamotoi	444	linear	-	-	1	PTU could not be assigned. Query is part of a graph component of size 1
NZ_CP037681.1	Bacteria	Spirochaetes	Spirochaetia	Spirochaetales	Borreliaceae	Borrelia	Borrelia miyamotoi	433	linear	-	-	1	PTU could not be assigned. Query is part of a graph component of size 1
NZ_CP037683.1	Bacteria	Spirochaetes	Spirochaetia	Spirochaetales	Borreliaceae	Borrelia	Borrelia miyamotoi	432	linear	-	-	1	PTU could not be assigned. Query is part of a graph component of size 1
NZ_CP037690.1	Bacteria	Spirochaetes	Spirochaetia	Spirochaetales	Borreliaceae	Borrelia	Borrelia miyamotoi	429	linear	-	-	1	PTU could not be assigned. Query is part of a graph component of size 1
NZ_CP037735.1	Bacteria	Proteobacteria	Gammaproteobacteria	Enterobacterales	Enterobacteriaceae	Citrobacter	Citrobacter freundii	208702	circular	PTU-E40	III	1	Query is a PTU-E40 plasmid
NZ_CP037737.1	Bacteria	Proteobacteria	Gammaproteobacteria	Enterobacterales	Enterobacteriaceae	Citrobacter	Citrobacter freundii	85575	circular	-	-	1	PTU could not be assigned. Query is part of a sHSBM cluster of size 2
NZ_CP037914.1	Bacteria	Proteobacteria	Alphaproteobacteria	Sphingomonadales	Sphingomonadaceae	Sphingomonas	Sphingomonas sp. AAP5	213080	circular	-	-	1	PTU could not be assigned. Query is part of a graph component of size 1
NZ_CP037915.1	Bacteria	Proteobacteria	Alphaproteobacteria	Sphingomonadales	Sphingomonadaceae	Sphingomonas	Sphingomonas sp. AAP5	150273	circular	-	-	1	PTU could not be assigned. Query is part of a graph component of size 1
NZ_CP037946.1	Bacteria	Proteobacteria	Gammaproteobacteria	Enterobacterales	Enterobacteriaceae	Escherichia	Escherichia coli	96016	circular	PTU-E69	I	1	Query is a PTU-E69 plasmid
NZ_CP037959.1	Bacteria	Proteobacteria	Gammaproteobacteria	Enterobacterales	Enterobacteriaceae	Salmonella	Salmonella enterica	278374	circular	PTU-HI2	IV	1	Query is a PTU-HI2 plasmid
NZ_CP038140.1	Bacteria	Proteobacteria	Gammaproteobacteria	Enterobacterales	Enterobacteriaceae	Escherichia	Escherichia coli	138950	circular	-	-	1	PTU could not be assigned. Query is part of a sHSBM cluster of size 2
NZ_CP038264.1	Bacteria	Proteobacteria	Gammaproteobacteria	Pseudomonadales	Moraxellaceae	Acinetobacter	Acinetobacter baumannii	76956	circular	PTU-Pse5	I	1	Query is a PTU-Pse5 plasmid
NZ_CP038459.1	Bacteria	Proteobacteria	Gammaproteobacteria	Enterobacterales	Enterobacteriaceae	Escherichia	Escherichia coli	14827	circular	-	-	1	PTU could not be assigned. Query is part of a sHSBM cluster of size 1
NZ_CP038602.1	Bacteria	Proteobacteria	Gammaproteobacteria	Enterobacterales	Enterobacteriaceae	Salmonella	Salmonella enterica	30148	linear	-	-	1	PTU could not be assigned. Query is part of a graph component of size 2
NZ_CP038615.1	Bacteria	Proteobacteria	Gammaproteobacteria	Enterobacterales	Morganellaceae	Arsenophonus	Arsenophonus nasoniae	85190	circular	-	-	1	PTU could not be assigned. Query is part of a graph component of size 1
NZ_CP038622.1	Bacteria	Proteobacteria	Gammaproteobacteria	Enterobacterales	Morganellaceae	Arsenophonus	Arsenophonus nasoniae	50328	circular	-	-	1	PTU could not be assigned. Query is part of a graph component of size 1
NZ_CP038624.1	Bacteria	Proteobacteria	Gammaproteobacteria	Enterobacterales	Morganellaceae	Arsenophonus	Arsenophonus nasoniae	34725	circular	-	-	1	PTU could not be assigned. Query is part of a graph component of size 1
NZ_CP038627.1	Bacteria	Proteobacteria	Gammaproteobacteria	Enterobacterales	Morganellaceae	Arsenophonus	Arsenophonus nasoniae	15977	circular	-	-	1	PTU could not be assigned. Query is part of a graph component of size 1
NZ_CP038863.1	Bacteria	Proteobacteria	Epsilonproteobacteria	Campylobacterales	Campylobacteraceae	Campylobacter	Campylobacter jejuni	86091	linear	-	-	1	PTU could not be assigned. Query is part of a graph component of size 1
NZ_CP038877.1	Bacteria	Proteobacteria	Gammaproteobacteria	Thiotrichales	Piscirickettsiaceae	Piscirickettsia	Piscirickettsia salmonis	153781	circular	PTU-Thi4	I	1	Query is a PTU-Thi4 plasmid
NZ_CP038888.1	Bacteria	Proteobacteria	Gammaproteobacteria	Thiotrichales	Piscirickettsiaceae	Piscirickettsia	Piscirickettsia salmonis	79944	circular	PTU-Thi3	I	1	Query is a PTU-Thi3 plasmid
NZ_CP038905.1	Bacteria	Proteobacteria	Gammaproteobacteria	Thiotrichales	Piscirickettsiaceae	Piscirickettsia	Piscirickettsia salmonis	165781	circular	PTU-Thi6	I	1	Query is a PTU-Thi6 plasmid
NZ_CP038935.1	Bacteria	Proteobacteria	Gammaproteobacteria	Thiotrichales	Piscirickettsiaceae	Piscirickettsia	Piscirickettsia salmonis	38756	circular	-	-	1	PTU could not be assigned. Query is part of a graph component of size 1
NZ_CP038963.1	Bacteria	Proteobacteria	Gammaproteobacteria	Thiotrichales	Piscirickettsiaceae	Piscirickettsia	Piscirickettsia salmonis	181949	circular	PTU-Thi4	I	1	Query is a PTU-Thi4 plasmid
NZ_CP039033.1	Bacteria	Proteobacteria	Gammaproteobacteria	Thiotrichales	Piscirickettsiaceae	Piscirickettsia	Piscirickettsia salmonis	108848	circular	PTU-Thi4	I	1	Query is a PTU-Thi4 plasmid
NZ_CP039054.1	Bacteria	Proteobacteria	Gammaproteobacteria	Thiotrichales	Piscirickettsiaceae	Piscirickettsia	Piscirickettsia salmonis	33497	circular	PTU-Thi9	I	1	Query is a PTU-Thi9 plasmid
NZ_CP039071.1	Bacteria	Proteobacteria	Gammaproteobacteria	Thiotrichales	Piscirickettsiaceae	Piscirickettsia	Piscirickettsia salmonis	185794	circular	PTU-Thi6	I	1	Query is a PTU-Thi6 plasmid
NZ_CP039099.1	Bacteria	Proteobacteria	Gammaproteobacteria	Thiotrichales	Piscirickettsiaceae	Piscirickettsia	Piscirickettsia salmonis	57431	circular	PTU-Thi7	I	1	Query is a PTU-Thi7 plasmid
NZ_CP039103.1	Bacteria	Proteobacteria	Gammaproteobacteria	Thiotrichales	Piscirickettsiaceae	Piscirickettsia	Piscirickettsia salmonis	175417	circular	PTU-Thi6	I	1	Query is a PTU-Thi6 plasmid
NZ_CP039116.1	Bacteria	Proteobacteria	Gammaproteobacteria	Thiotrichales	Piscirickettsiaceae	Piscirickettsia	Piscirickettsia salmonis	33468	circular	PTU-Thi9	I	1	Query is a PTU-Thi9 plasmid
NZ_CP039135.1	Archaea	Euryarchaeota	Halobacteria	Halobacteriales	Haloarculaceae	Haloarcula	Haloarcula marismortui	132675	circular	-	-	1	PTU could not be assigned. Query is part of a graph component of size 2
NZ_CP039224.1	Bacteria	Proteobacteria	Gammaproteobacteria	Thiotrichales	Piscirickettsiaceae	Piscirickettsia	Piscirickettsia salmonis	42705	circular	-	-	1	PTU could not be assigned. Query is part of a graph component of size 1
NZ_CP039274.1	Bacteria	Proteobacteria	Gammaproteobacteria	Enterobacterales	Enterobacteriaceae	Salmonella	Salmonella enterica	4096	circular	PTU-E3	V	0.8507	Query is a PTU-E3 plasmid
NZ_CP039312.1	Bacteria	Proteobacteria	Gammaproteobacteria	Enterobacterales	Enterobacteriaceae	Enterobacter	Enterobacter cloacae	145588	circular	-	-	1	PTU could not be assigned. Query is part of a sHSBM cluster of size 1
NZ_CP039314.1	Bacteria	Proteobacteria	Gammaproteobacteria	Enterobacterales	Enterobacteriaceae	Enterobacter	Enterobacter cloacae	41843	linear	-	-	1	PTU could not be assigned. Query is part of a graph component of size 1
NZ_CP039328.1	Bacteria	Proteobacteria	Gammaproteobacteria	Enterobacterales	Enterobacteriaceae	Citrobacter	Citrobacter portucalensis	125137	circular	PTU-E50	IV	1	Query is a PTU-E50 plasmid
NZ_CP039433.1	Bacteria	Actinobacteria	Actinobacteria	Corynebacteriales	Nocardiaceae	Rhodococcus	Rhodococcus sp. SGAir0479	104493	linear	PTU-Cor2	II	1	Query is a PTU-Cor2 plasmid. Former PTU host range was I
NZ_CP039449.1	Bacteria	Firmicutes	Bacilli	Bacillales	Staphylococcaceae	Staphylococcus	Staphylococcus aureus	29324	circular	PTU-Bac18	I	0.7778	Query is a PTU-Bac18 plasmid
NZ_CP039461.1	Bacteria	Proteobacteria	Alphaproteobacteria	Rhodospirillales	Acetobacteraceae	-	Acetobacteraceae bacterium	20485	circular	-	-	1	PTU could not be assigned. Query is part of a graph component of size 1
NZ_CP039479.1	Bacteria	Proteobacteria	Gammaproteobacteria	Enterobacterales	Enterobacteriaceae	Salmonella	Salmonella enterica	81940	circular	PTU-E39	II	1	Query is a PTU-E39 plasmid
NZ_CP039525.1	Bacteria	Proteobacteria	Gammaproteobacteria	Enterobacterales	Enterobacteriaceae	Klebsiella	Klebsiella pneumoniae	88581	circular	PTU-FK	III	1	Query is a PTU-FK plasmid
NZ_CP039597.1	Bacteria	Proteobacteria	Gammaproteobacteria	Enterobacterales	Enterobacteriaceae	Salmonella	Salmonella enterica	3208	circular	PTU-E1	III	0.9583	Query is a PTU-E1 plasmid
NZ_CP039717.1	Bacteria	Proteobacteria	Gammaproteobacteria	Enterobacterales	Enterobacteriaceae	Salmonella	Salmonella enterica	248353	circular	PTU-HI1A	IV	1	Query is a PTU-HI1A plasmid
NZ_CP039718.1	Bacteria	Proteobacteria	Gammaproteobacteria	Enterobacterales	Enterobacteriaceae	Salmonella	Salmonella enterica	93838	circular	PTU-FS	I	1	Query is a PTU-FS plasmid
NZ_CP039796.1	Bacteria	Proteobacteria	Gammaproteobacteria	Enterobacterales	Enterobacteriaceae	Klebsiella	Klebsiella pneumoniae	169144	circular	PTU-FK	III	1	Query is a PTU-FK plasmid
NZ_CP039799.1	Bacteria	Proteobacteria	Gammaproteobacteria	Enterobacterales	Enterobacteriaceae	Klebsiella	Klebsiella pneumoniae	60383	circular	PTU-FK	III	1	Query is a PTU-FK plasmid
NZ_CP039807.1	Bacteria	Proteobacteria	Gammaproteobacteria	Enterobacterales	Enterobacteriaceae	Klebsiella	Klebsiella pneumoniae	35466	circular	PTU-E73	IV	1	Query is a PTU-E73 plasmid
NZ_CP039817.1	Bacteria	Proteobacteria	Gammaproteobacteria	Enterobacterales	Enterobacteriaceae	Klebsiella	Klebsiella pneumoniae	51995	circular	PTU-N2/3	III	1	Query is a PTU-N2/3 plasmid
NZ_CP039818.1	Bacteria	Proteobacteria	Gammaproteobacteria	Enterobacterales	Enterobacteriaceae	Klebsiella	Klebsiella pneumoniae	35466	circular	PTU-E73	IV	1	Query is a PTU-E73 plasmid
NZ_CP039906.1	Bacteria	Proteobacteria	Alphaproteobacteria	Rhizobiales	Rhizobiaceae	Agrobacterium	Agrobacterium tumefaciens	47742	circular	-	-	1	PTU could not be assigned. Query is part of a graph component of size 1
NZ_CP039920.1	Bacteria	Proteobacteria	Alphaproteobacteria	Rhizobiales	Rhizobiaceae	Agrobacterium	Agrobacterium tumefaciens	129620	circular	-	-	1	PTU could not be assigned. Query is part of a graph component of size 1
NZ_CP039921.1	Bacteria	Proteobacteria	Alphaproteobacteria	Rhizobiales	Rhizobiaceae	Agrobacterium	Agrobacterium tumefaciens	46073	circular	-	-	1	PTU could not be assigned. Query is part of a graph component of size 1
NZ_CP039966.1	Bacteria	Proteobacteria	Alphaproteobacteria	Rhodobacterales	Rhodobacteraceae	Pseudorhodobacter	Pseudorhodobacter sp. S12M18	70154	circular	-	-	1	PTU could not be assigned. Query is part of a graph component of size 1
NZ_CP040242.1	Bacteria	Proteobacteria	Epsilonproteobacteria	Campylobacterales	Campylobacteraceae	Campylobacter	Campylobacter coli	25776	circular	PTU-Cam6	II	1	Query is a PTU-Cam6 plasmid
NZ_CP040268.1	Bacteria	Proteobacteria	Gammaproteobacteria	Enterobacterales	Enterobacteriaceae	Escherichia	Escherichia coli	5165	circular	PTU-E7	III	1	Query is a PTU-E7 plasmid
NZ_CP040270.1	Bacteria	Proteobacteria	Gammaproteobacteria	Enterobacterales	Enterobacteriaceae	Escherichia	Escherichia coli	91123	circular	PTU-I1	III	1	Query is a PTU-I1 plasmid
NZ_CP040345.1	Bacteria	Firmicutes	Bacilli	Bacillales	Bacillaceae	Bacillus	Bacillus albus	501998	circular	-	-	1	PTU could not be assigned. Query is part of a graph component of size 1
NZ_CP040376.1	Bacteria	Firmicutes	Bacilli	Lactobacillales	Lactobacillaceae	Lactobacillus	Lactobacillus plantarum	77627	circular	-	-	1	PTU could not be assigned. Query is part of a sHSBM cluster of size 1
NZ_CP040540.1	Bacteria	Proteobacteria	Gammaproteobacteria	Enterobacterales	Enterobacteriaceae	Klebsiella	Klebsiella pneumoniae	178154	circular	PTU-E21	I	1	Query is a PTU-E21 plasmid
NZ_CP040541.1	Bacteria	Proteobacteria	Gammaproteobacteria	Enterobacterales	Enterobacteriaceae	Klebsiella	Klebsiella pneumoniae	177585	circular	-	-	1	PTU could not be assigned. Query is part of a sHSBM cluster of size 3
NZ_CP040609.1	Bacteria	Proteobacteria	Epsilonproteobacteria	Campylobacterales	Campylobacteraceae	Campylobacter	Campylobacter sp. CFSAN093226	39913	circular	PTU-Cam1	II	1	Query is a PTU-Cam1 plasmid
NZ_CP040669.1	Bacteria	Proteobacteria	Gammaproteobacteria	Enterobacterales	Enterobacteriaceae	Salmonella	Salmonella enterica	107560	circular	PTU-FS	I	1	Query is a PTU-FS plasmid
NZ_CP040674.1	Bacteria	Firmicutes	Bacilli	Bacillales	-	Exiguobacterium	Exiguobacterium mexicanum	4590	circular	-	-	1	PTU could not be assigned. Query is part of a graph component of size 1
NZ_CP040738.1	Bacteria	Firmicutes	Bacilli	Lactobacillales	Lactobacillaceae	Lactobacillus	Lactobacillus futsaii	27087	circular	-	-	1	PTU could not be assigned. Query is part of a sHSBM cluster of size 1
NZ_CP040821.1	Bacteria	Proteobacteria	Alphaproteobacteria	Rhodobacterales	Rhodobacteraceae	Paraoceanicella	Paraoceanicella profunda	189758	circular	-	-	1	PTU could not be assigned. Query is part of a graph component of size 1
NZ_CP040822.1	Bacteria	Proteobacteria	Alphaproteobacteria	Rhodobacterales	Rhodobacteraceae	Paraoceanicella	Paraoceanicella profunda	137471	circular	-	-	1	PTU could not be assigned. Query is part of a graph component of size 1
NZ_CP040830.1	Bacteria	Firmicutes	Bacilli	Bacillales	Paenibacillaceae	Paenibacillus	Paenibacillus polymyxa	79020	circular	-	-	1	PTU could not be assigned. Query is part of a graph component of size 1
NZ_CP040895.1	Bacteria	Proteobacteria	Gammaproteobacteria	Enterobacterales	Enterobacteriaceae	Leclercia	Leclercia adecarboxylata	94635	linear	PTU-N1	IV	1	Query is a PTU-N1 plasmid
NZ_CP040921.1	Bacteria	Proteobacteria	Gammaproteobacteria	Enterobacterales	Enterobacteriaceae	Escherichia	Escherichia coli	49465	circular	PTU-?	I	1	New (putative) PTU. Query is part of a graph component of size 4
NZ_CP040989.1	Bacteria	Proteobacteria	Gammaproteobacteria	Vibrionales	Vibrionaceae	Vibrio	Vibrio furnissii	76098	circular	-	-	1	PTU could not be assigned. Query is part of a graph component of size 1
NZ_CP041020.1	Bacteria	Proteobacteria	Alphaproteobacteria	Sphingomonadales	Sphingomonadaceae	Sphingobium	Sphingobium fuliginis	43234	circular	-	-	1	PTU could not be assigned. Query is part of a graph component of size 2
NZ_CP041085.1	Bacteria	Proteobacteria	Gammaproteobacteria	Enterobacterales	Enterobacteriaceae	Klebsiella	Klebsiella pneumoniae	63499	circular	PTU-L/M	IV	1	Query is a PTU-L/M plasmid
NZ_CP041094.1	Bacteria	Proteobacteria	Gammaproteobacteria	Enterobacterales	Enterobacteriaceae	Klebsiella	Klebsiella pneumoniae	168755	circular	-	-	1	PTU could not be assigned. Query is part of a sHSBM cluster of size 1
NZ_CP041104.1	Bacteria	Proteobacteria	Gammaproteobacteria	Enterobacterales	Enterobacteriaceae	Klebsiella	Klebsiella pneumoniae	36884	circular	PTU-E73	IV	1	Query is a PTU-E73 plasmid
NZ_CP041172.1	Bacteria	Proteobacteria	Gammaproteobacteria	Enterobacterales	Enterobacteriaceae	Salmonella	Salmonella enterica	153516	circular	PTU-C	V	1	Query is a PTU-C plasmid
NZ_CP041175.1	Bacteria	Proteobacteria	Gammaproteobacteria	Enterobacterales	Enterobacteriaceae	Salmonella	Salmonella enterica	29337	circular	-	-	1	PTU could not be assigned. Query is part of a sHSBM cluster of size 1
NZ_CP041249.1	Bacteria	Proteobacteria	Gammaproteobacteria	Enterobacterales	Enterobacteriaceae	Raoultella	Raoultella electrica	92370	circular	-	-	1	PTU could not be assigned. Query is part of a sHSBM cluster of size 3
NZ_CP041252.1	Bacteria	Proteobacteria	Gammaproteobacteria	Enterobacterales	Enterobacteriaceae	Raoultella	Raoultella electrica	3336	circular	PTU-?	III	0.75	New (putative) PTU. Query is part of a sHSBM cluster of size 5
NZ_CP041255.1	Bacteria	Firmicutes	Bacilli	Lactobacillales	Enterococcaceae	Enterococcus	Enterococcus faecium	53447	circular	PTU-Lab5	I	1	Query is a PTU-Lab5 plasmid
NZ_CP041258.1	Bacteria	Firmicutes	Bacilli	Lactobacillales	Enterococcaceae	Enterococcus	Enterococcus faecium	81972	circular	-	-	0.9286	PTU could not be assigned. Query is part of a sHSBM cluster of size 2
NZ_CP041339.1	Bacteria	Proteobacteria	Gammaproteobacteria	Enterobacterales	Enterobacteriaceae	Escherichia	Escherichia coli	79945	circular	PTU-FE	III	1	Query is a PTU-FE plasmid
NZ_CP041350.1	Bacteria	Proteobacteria	Alphaproteobacteria	Rhodospirillales	Acetobacteraceae	Komagataeibacter	Komagataeibacter xylinus	190752	circular	-	-	1	PTU could not be assigned. Query is part of a graph component of size 1
NZ_CP041370.1	Bacteria	Firmicutes	Bacilli	Bacillales	Bacillaceae	Bacillus	Bacillus sp. M4U3P1	65122	circular	PTU-Bac2	II	1	Query is a PTU-Bac2 plasmid. Former PTU host range was I
NZ_CP041374.1	Bacteria	Proteobacteria	Gammaproteobacteria	Enterobacterales	Enterobacteriaceae	Klebsiella	Klebsiella pneumoniae	197415	circular	PTU-E21	I	1	Query is a PTU-E21 plasmid
NZ_CP041421.1	Bacteria	Proteobacteria	Gammaproteobacteria	Enterobacterales	Enterobacteriaceae	Escherichia	Escherichia coli	82344	circular	PTU-FE	III	0.9655	Query is a PTU-FE plasmid
NZ_CP041444.1	Bacteria	Proteobacteria	Gammaproteobacteria	Enterobacterales	Enterobacteriaceae	Escherichia	Escherichia coli	78706	circular	-	-	1	PTU could not be assigned. Query is part of a sHSBM cluster of size 1
NZ_CP041453.1	Bacteria	Proteobacteria	Gammaproteobacteria	Enterobacterales	Enterobacteriaceae	Escherichia	Escherichia coli	92973	circular	-	-	1	PTU could not be assigned. Query is part of a graph component of size 1
NZ_CP041525.1	Bacteria	Proteobacteria	Gammaproteobacteria	Enterobacterales	Enterobacteriaceae	Escherichia	Escherichia coli	31500	linear	PTU-N1	IV	1	Query is a PTU-N1 plasmid
NZ_CP041527.1	Bacteria	Proteobacteria	Gammaproteobacteria	Enterobacterales	Enterobacteriaceae	Escherichia	Escherichia coli	91974	linear	PTU-FE	III	0.6905	Query is a PTU-FE plasmid
NZ_CP041528.1	Bacteria	Proteobacteria	Gammaproteobacteria	Enterobacterales	Enterobacteriaceae	Escherichia	Escherichia coli	15190	linear	-	-	1	PTU could not be assigned. Query is part of a graph component of size 1
NZ_CP041549.1	Bacteria	Proteobacteria	Gammaproteobacteria	Enterobacterales	Enterobacteriaceae	Escherichia	Escherichia coli	97937	linear	PTU-Y	III	0.9474	Query is a PTU-Y plasmid
NZ_CP041553.1	Bacteria	Proteobacteria	Gammaproteobacteria	Enterobacterales	Enterobacteriaceae	Escherichia	Escherichia coli	33823	linear	PTU-E80	IV	0.8333	Query is a PTU-E80 plasmid
NZ_CP041557.1	Bacteria	Proteobacteria	Gammaproteobacteria	Enterobacterales	Enterobacteriaceae	Escherichia	Escherichia coli	122484	linear	PTU-FE	III	0.686	Query is a PTU-FE plasmid
NZ_CP041569.1	Bacteria	Proteobacteria	Gammaproteobacteria	Enterobacterales	Enterobacteriaceae	Escherichia	Escherichia coli	109120	linear	PTU-E16	I	1	Query is a PTU-E16 plasmid
NZ_CP041570.1	Bacteria	Proteobacteria	Gammaproteobacteria	Enterobacterales	Enterobacteriaceae	Escherichia	Escherichia coli	93108	linear	PTU-E25	III	1	Query is a PTU-E25 plasmid
NZ_CP041573.1	Bacteria	Proteobacteria	Gammaproteobacteria	Enterobacterales	Enterobacteriaceae	Escherichia	Escherichia coli	100444	linear	PTU-FE	III	1	Query is a PTU-FE plasmid
NZ_CP041575.1	Bacteria	Proteobacteria	Gammaproteobacteria	Enterobacterales	Enterobacteriaceae	Escherichia	Escherichia coli	46057	linear	PTU-N1	IV	1	Query is a PTU-N1 plasmid
NZ_CP041603.1	Bacteria	Actinobacteria	Actinobacteria	Streptomycetales	Streptomycetaceae	Streptomyces	Streptomyces sp. S1A1-7	292353	linear	-	-	1	PTU could not be assigned. Query is part of a graph component of size 1
NZ_CP041606.1	Bacteria	Actinobacteria	Actinobacteria	Streptomycetales	Streptomycetaceae	Streptomyces	Streptomyces sp. S1D4-14	98815	linear	-	-	1	PTU could not be assigned. Query is part of a graph component of size 1
NZ_CP041653.1	Bacteria	Actinobacteria	Actinobacteria	Streptomycetales	Streptomycetaceae	Streptomyces	Streptomyces sp. RLB1-9	154158	circular	-	-	1	PTU could not be assigned. Query is part of a graph component of size 1
NZ_CP041884.1	Bacteria	Firmicutes	Bacilli	Bacillales	Staphylococcaceae	Staphylococcus	Staphylococcus sciuri	6800	linear	-	-	1	PTU could not be assigned. Query is part of a graph component of size 1
NZ_CP041889.1	Bacteria	Firmicutes	Bacilli	Bacillales	Staphylococcaceae	Staphylococcus	Staphylococcus sciuri	1158	linear	PTU-?	II	0.5	New (putative) PTU. Query is part of a sHSBM cluster of size 5
NZ_CP041906.1	Bacteria	Firmicutes	Bacilli	Bacillales	Staphylococcaceae	Staphylococcus	Staphylococcus sciuri	718	linear	-	-	1	PTU could not be assigned. Query is part of a graph component of size 1
NZ_CP041930.1	Bacteria	Proteobacteria	Gammaproteobacteria	Enterobacterales	Enterobacteriaceae	Klebsiella	Klebsiella pneumoniae	86019	circular	-	-	1	PTU could not be assigned. Query is part of a graph component of size 1
NZ_CP041972.1	Bacteria	Proteobacteria	Gammaproteobacteria	Enterobacterales	Enterobacteriaceae	Salmonella	Salmonella enterica	83299	circular	PTU-FS	I	1	Query is a PTU-FS plasmid
NZ_CP041977.1	Bacteria	Firmicutes	Bacilli	Bacillales	Bacillaceae	Bacillus	Bacillus pacificus	35649	circular	PTU-?	II	1	New (putative) PTU. Query is part of a graph component of size 4
NZ_CP042016.1	Bacteria	Firmicutes	Bacilli	Bacillales	Staphylococcaceae	Staphylococcus	Staphylococcus aureus	7038	linear	-	-	1	PTU could not be assigned. Query is part of a graph component of size 1
NZ_CP042020.1	Bacteria	Firmicutes	Bacilli	Bacillales	Staphylococcaceae	Staphylococcus	Staphylococcus aureus	4313	linear	-	-	1	PTU could not be assigned. Query is part of a graph component of size 1
NZ_CP042025.1	Bacteria	Firmicutes	Bacilli	Bacillales	Staphylococcaceae	Staphylococcus	Staphylococcus aureus	1435	linear	-	-	1	PTU could not be assigned. Query is part of a graph component of size 1
NZ_CP042026.1	Bacteria	Firmicutes	Bacilli	Bacillales	Staphylococcaceae	Staphylococcus	Staphylococcus aureus	1325	linear	-	-	1	PTU could not be assigned. Query is part of a graph component of size 1
NZ_CP042030.1	Bacteria	Firmicutes	Bacilli	Bacillales	Staphylococcaceae	Staphylococcus	Staphylococcus aureus	1232	linear	-	-	1	PTU could not be assigned. Query is part of a graph component of size 1
NZ_CP042033.1	Bacteria	Firmicutes	Bacilli	Bacillales	Staphylococcaceae	Staphylococcus	Staphylococcus aureus	679	linear	-	-	1	PTU could not be assigned. Query is part of a graph component of size 1
NZ_CP042056.1	Bacteria	Firmicutes	Bacilli	Bacillales	Staphylococcaceae	Staphylococcus	Staphylococcus aureus	13339	linear	-	-	1	PTU could not be assigned. Query is part of a graph component of size 1
NZ_CP042058.1	Bacteria	Firmicutes	Bacilli	Bacillales	Staphylococcaceae	Staphylococcus	Staphylococcus aureus	4830	linear	-	-	1	PTU could not be assigned. Query is part of a graph component of size 1
NZ_CP042061.1	Bacteria	Firmicutes	Bacilli	Bacillales	Staphylococcaceae	Staphylococcus	Staphylococcus aureus	2243	linear	-	-	1	PTU could not be assigned. Query is part of a sHSBM cluster of size 1
NZ_CP042095.1	Bacteria	Firmicutes	Bacilli	Bacillales	Staphylococcaceae	Staphylococcus	Staphylococcus aureus	887	linear	-	-	1	PTU could not be assigned. Query is part of a graph component of size 1
NZ_CP042101.1	Bacteria	Firmicutes	Bacilli	Bacillales	Staphylococcaceae	Staphylococcus	Staphylococcus aureus	603	linear	-	-	1	PTU could not be assigned. Query is part of a graph component of size 1
NZ_CP042104.1	Bacteria	Firmicutes	Bacilli	Bacillales	Staphylococcaceae	Staphylococcus	Staphylococcus aureus	539	linear	-	-	1	PTU could not be assigned. Query is part of a graph component of size 1
NZ_CP042155.1	Bacteria	Firmicutes	Bacilli	Bacillales	Staphylococcaceae	Staphylococcus	Staphylococcus aureus	2880	circular	-	-	1	PTU could not be assigned. Query is part of a graph component of size 3
NZ_CP042160.1	Bacteria	Firmicutes	Bacilli	Bacillales	Staphylococcaceae	Staphylococcus	Staphylococcus aureus	1435	circular	-	-	1	PTU could not be assigned. Query is part of a graph component of size 3
NZ_CP042265.1	Bacteria	Proteobacteria	Alphaproteobacteria	Rhodobacterales	Rhodobacteraceae	Litoreibacter	Litoreibacter sp. LN3S51	516857	circular	-	-	1	PTU could not be assigned. Query is part of a sHSBM cluster of size 1
NZ_CP042273.1	Bacteria	Firmicutes	Bacilli	Bacillales	Paenibacillaceae	Paenibacillus	Paenibacillus polymyxa	32065	circular	-	-	1	PTU could not be assigned. Query is part of a graph component of size 1
NZ_CP042296.1	Bacteria	Proteobacteria	Gammaproteobacteria	Enterobacterales	Enterobacteriaceae	Escherichia	Escherichia coli	167256	circular	PTU-E79	I	1	Query is a PTU-E79 plasmid
NZ_CP042338.1	Bacteria	Proteobacteria	Gammaproteobacteria	Enterobacterales	Enterobacteriaceae	Escherichia	Escherichia coli	68545	circular	PTU-FE	III	1	Query is a PTU-FE plasmid
NZ_CP042349.1	Bacteria	Firmicutes	Bacilli	Bacillales	Staphylococcaceae	Staphylococcus	Staphylococcus aureus	35655	circular	PTU-Bac7	I	1	Query is a PTU-Bac7 plasmid
NZ_CP042369.1	Bacteria	Proteobacteria	Gammaproteobacteria	Pseudomonadales	Moraxellaceae	Acinetobacter	Acinetobacter pittii	4478	circular	PTU-Pse2	II	1	Query is a PTU-Pse2 plasmid
NZ_CP042471.2	Bacteria	Proteobacteria	Gammaproteobacteria	Enterobacterales	Enterobacteriaceae	Escherichia	Escherichia coli	62001	circular	PTU-I2	III	1	Query is a PTU-I2 plasmid
NZ_CP042491.1	Bacteria	Proteobacteria	Gammaproteobacteria	Enterobacterales	Enterobacteriaceae	Enterobacter	Enterobacter hormaechei	4853	circular	PTU-E3	V	0.9697	Query is a PTU-E3 plasmid
NZ_CP042500.1	Bacteria	Proteobacteria	Gammaproteobacteria	Enterobacterales	Enterobacteriaceae	Enterobacter	Enterobacter sp. E76	148871	circular	-	-	1	PTU could not be assigned. Query is part of a graph component of size 1
NZ_CP042541.1	Bacteria	Proteobacteria	Gammaproteobacteria	Enterobacterales	Enterobacteriaceae	Enterobacter	Enterobacter hormaechei	155361	circular	-	-	1	PTU could not be assigned. Query is part of a sHSBM cluster of size 2
NZ_CP042553.1	Bacteria	Proteobacteria	Gammaproteobacteria	Enterobacterales	Enterobacteriaceae	Enterobacter	Enterobacter hormaechei	173758	circular	PTU-E46	III	1	Query is a PTU-E46 plasmid
NZ_CP042563.1	Bacteria	Proteobacteria	Gammaproteobacteria	Pseudomonadales	Moraxellaceae	Acinetobacter	Acinetobacter baumannii	4715	circular	-	-	1	PTU could not be assigned. Query is part of a graph component of size 1
NZ_CP042564.1	Bacteria	Proteobacteria	Gammaproteobacteria	Pseudomonadales	Moraxellaceae	Acinetobacter	Acinetobacter baumannii	3065	circular	-	-	1	PTU could not be assigned. Query is part of a graph component of size 1
NZ_CP042574.1	Bacteria	Proteobacteria	Gammaproteobacteria	Enterobacterales	Enterobacteriaceae	Enterobacter	Enterobacter hormaechei	86404	circular	PTU-L/M	IV	1	Query is a PTU-L/M plasmid
NZ_CP042584.1	Bacteria	Proteobacteria	Gammaproteobacteria	Enterobacterales	Enterobacteriaceae	Escherichia	Escherichia coli	76292	circular	-	-	1	PTU could not be assigned. Query is part of a graph component of size 1
NZ_CP042605.1	Bacteria	Proteobacteria	Gammaproteobacteria	Enterobacterales	Enterobacteriaceae	Escherichia	Escherichia coli	2457	circular	-	-	1	PTU could not be assigned. Query is part of a sHSBM cluster of size 2
NZ_CP042612.1	Bacteria	Proteobacteria	Gammaproteobacteria	Enterobacterales	Enterobacteriaceae	Escherichia	Escherichia coli	2997	circular	PTU-E76	III	0.6818	Query is a PTU-E76 plasmid
NZ_CP042620.1	Bacteria	Proteobacteria	Gammaproteobacteria	Enterobacterales	Enterobacteriaceae	Escherichia	Escherichia coli	93655	circular	PTU-E25	III	1	Query is a PTU-E25 plasmid
NZ_CP042624.1	Bacteria	Proteobacteria	Gammaproteobacteria	Enterobacterales	Enterobacteriaceae	Escherichia	Escherichia coli	3129	circular	PTU-E1	III	0.9878	Query is a PTU-E1 plasmid
NZ_CP042637.1	Bacteria	Proteobacteria	Gammaproteobacteria	Enterobacterales	Enterobacteriaceae	Escherichia	Escherichia coli	1462	circular	PTU-E9	VI	1	Query is a PTU-E9 plasmid
NZ_CP042805.1	Bacteria	Proteobacteria	Gammaproteobacteria	Pseudomonadales	Pseudomonadaceae	Pseudomonas	Pseudomonas amygdali	68162	circular	-	-	1	PTU could not be assigned. Query is part of a graph component of size 3
NZ_CP042840.1	Bacteria	Firmicutes	Bacilli	Lactobacillales	Enterococcaceae	Enterococcus	Enterococcus sp. DA9	159791	linear	-	-	1	PTU could not be assigned. Query is part of a sHSBM cluster of size 1
NZ_CP042842.1	Bacteria	Proteobacteria	Gammaproteobacteria	Pseudomonadales	Moraxellaceae	Acinetobacter	Acinetobacter baumannii	67023	circular	PTU-Pse5	I	1	Query is a PTU-Pse5 plasmid
NZ_CP042915.1	Bacteria	Actinobacteria	Actinobacteria	Corynebacteriales	Nocardiaceae	Rhodococcus	Rhodococcus qingshengii	448745	linear	-	-	1	PTU could not be assigned. Query is part of a graph component of size 1
NZ_CP042995.1	Bacteria	Proteobacteria	Gammaproteobacteria	Pseudomonadales	Moraxellaceae	Acinetobacter	Acinetobacter nosocomialis	72657	circular	-	-	1	PTU could not be assigned. Query is part of a graph component of size 1
NZ_CP043007.1	Bacteria	Proteobacteria	Gammaproteobacteria	Enterobacterales	Enterobacteriaceae	Citrobacter	Citrobacter portucalensis	62434	circular	PTU-E50	IV	1	Query is a PTU-E50 plasmid
NZ_CP043037.1	Bacteria	Proteobacteria	Gammaproteobacteria	Enterobacterales	Enterobacteriaceae	Escherichia	Escherichia coli	6731	circular	PTU-E20	III	1	Query is a PTU-E20 plasmid
NZ_CP043212.1	Bacteria	Proteobacteria	Gammaproteobacteria	Enterobacterales	Enterobacteriaceae	Escherichia	Escherichia coli	64997	circular	PTU-I2	III	1	Query is a PTU-I2 plasmid
NZ_CP043221.1	Bacteria	Proteobacteria	Gammaproteobacteria	Enterobacterales	Enterobacteriaceae	Escherichia	Escherichia coli	1552	circular	PTU-E9	VI	1	Query is a PTU-E9 plasmid
NZ_CP043384.1	Bacteria	Proteobacteria	Gammaproteobacteria	Enterobacterales	Enterobacteriaceae	Enterobacter	Enterobacter hormaechei	78247	circular	-	-	1	PTU could not be assigned. Query is part of a graph component of size 2
NZ_CP043394.1	Bacteria	Firmicutes	Bacilli	Bacillales	Staphylococcaceae	Staphylococcus	Staphylococcus aureus	3123	circular	PTU-Bac16	III	1	Query is a PTU-Bac16 plasmid
NZ_CP043415.1	Bacteria	Proteobacteria	Gammaproteobacteria	Enterobacterales	Enterobacteriaceae	Escherichia	Escherichia coli	138121	circular	PTU-E77	I	1	Query is a PTU-E77 plasmid
NZ_CP043423.1	Bacteria	Proteobacteria	Gammaproteobacteria	Vibrionales	Vibrionaceae	Vibrio	Vibrio parahaemolyticus	69047	circular	PTU-?	II	1	New (putative) PTU. Query is part of a graph component of size 4
NZ_CP043437.1	Bacteria	Proteobacteria	Gammaproteobacteria	Enterobacterales	Enterobacteriaceae	Enterobacter	Enterobacter sp. LU1	466898	linear	-	-	1	PTU could not be assigned. Query is part of a graph component of size 1
NZ_CP043475.1	Bacteria	Actinobacteria	Actinobacteria	Corynebacteriales	Mycobacteriaceae	Mycobacterium	Mycobacterium grossiae	43679	circular	-	-	1	PTU could not be assigned. Query is part of a graph component of size 1
NZ_CP043508.1	Bacteria	Proteobacteria	Alphaproteobacteria	Rhodospirillales	Acetobacteraceae	Acetobacter	Acetobacter sp. KACC 21233	102624	circular	-	-	1	PTU could not be assigned. Query is part of a graph component of size 1
NZ_CP043515.1	Bacteria	Proteobacteria	Gammaproteobacteria	Enterobacterales	Enterobacteriaceae	Enterobacter	Enterobacter kobei	125849	circular	PTU-E46	III	1	Query is a PTU-E46 plasmid
NZ_CP043522.1	Bacteria	Firmicutes	Bacilli	Lactobacillales	Streptococcaceae	Lactococcus	Lactococcus lactis	7928	circular	PTU-Lab39	IV	0.9375	Query is a PTU-Lab39 plasmid
NZ_CP043620.1	Bacteria	Proteobacteria	Alphaproteobacteria	Rhodobacterales	Rhodobacteraceae	-	Rhodobacteraceae bacterium SH-1	78245	circular	-	-	1	PTU could not be assigned. Query is part of a graph component of size 2
NZ_CP043815.1	Bacteria	Proteobacteria	Betaproteobacteria	Neisseriales	Neisseriaceae	Neisseria	Neisseria gonorrhoeae	4207	circular	PTU-Nei1	I	1	Query is a PTU-Nei1 plasmid
NZ_CP043833.1	Bacteria	Firmicutes	Bacilli	Bacillales	Bacillaceae	Bacillus	Bacillus sp. BS98	35360	linear	-	-	1	PTU could not be assigned. Query is part of a graph component of size 1
NZ_CP043935.1	Bacteria	Proteobacteria	Gammaproteobacteria	Enterobacterales	Enterobacteriaceae	Klebsiella	Klebsiella pneumoniae	179179	circular	-	-	1	PTU could not be assigned. Query is part of a sHSBM cluster of size 3
NZ_CP043948.1	Bacteria	Proteobacteria	Gammaproteobacteria	Enterobacterales	Enterobacteriaceae	Escherichia	Escherichia coli	99454	circular	-	-	1	PTU could not be assigned. Query is part of a sHSBM cluster of size 2
NZ_CP043949.1	Bacteria	Proteobacteria	Gammaproteobacteria	Enterobacterales	Enterobacteriaceae	Escherichia	Escherichia coli	66611	circular	PTU-FE	III	1	Query is a PTU-FE plasmid
NZ_CP043960.1	Bacteria	Actinobacteria	Actinobacteria	Streptomycetales	Streptomycetaceae	Streptomyces	Streptomyces tendae	408250	circular	-	-	1	PTU could not be assigned. Query is part of a graph component of size 1
NZ_CP044019.1	Bacteria	Proteobacteria	Gammaproteobacteria	Pseudomonadales	Moraxellaceae	Acinetobacter	Acinetobacter indicus	116992	circular	-	-	1	PTU could not be assigned. Query is part of a sHSBM cluster of size 1
NZ_CP044037.1	Bacteria	Proteobacteria	Gammaproteobacteria	Enterobacterales	Enterobacteriaceae	Klebsiella	Klebsiella pneumoniae	23368	circular	-	-	1	PTU could not be assigned. Query is part of a sHSBM cluster of size 1
NZ_CP044072.1	Bacteria	Proteobacteria	Gammaproteobacteria	Pseudomonadales	Pseudomonadaceae	Pseudomonas	Pseudomonas oryzihabitans	132067	circular	-	-	1	PTU could not be assigned. Query is part of a graph component of size 1
NZ_CP044084.1	Bacteria	Proteobacteria	Gammaproteobacteria	Pseudomonadales	Pseudomonadaceae	Pseudomonas	Pseudomonas luteola	585976	circular	-	-	1	PTU could not be assigned. Query is part of a graph component of size 1
NZ_CP044139.1	Bacteria	Proteobacteria	Gammaproteobacteria	Enterobacterales	Enterobacteriaceae	Escherichia	Escherichia coli	92728	circular	PTU-E5	I	1	Query is a PTU-E5 plasmid
NZ_CP044194.1	Bacteria	Proteobacteria	Gammaproteobacteria	Enterobacterales	Enterobacteriaceae	Shigella	Shigella sonnei	36906	linear	PTU-FSh	III	0.9474	Query is a PTU-FSh plasmid
NZ_CP044195.1	Bacteria	Proteobacteria	Gammaproteobacteria	Enterobacterales	Enterobacteriaceae	Shigella	Shigella sonnei	70310	linear	PTU-I1	III	1	Query is a PTU-I1 plasmid
NZ_CP044216.1	Bacteria	Proteobacteria	Gammaproteobacteria	Enterobacterales	Enterobacteriaceae	Klebsiella	Klebsiella aerogenes	4359	circular	PTU-?	III	0.5	New (putative) PTU. Query is part of a sHSBM cluster of size 7
NZ_CP044259.1	Bacteria	Proteobacteria	Gammaproteobacteria	Enterobacterales	Enterobacteriaceae	Klebsiella	Klebsiella pneumoniae	144422	circular	-	-	1	PTU could not be assigned. Query is part of a sHSBM cluster of size 2
NZ_CP044425.1	Bacteria	Proteobacteria	Alphaproteobacteria	Rhodobacterales	Rhodobacteraceae	Paracoccus	Paracoccus pantotrophus	535332	circular	-	-	1	PTU could not be assigned. Query is part of a sHSBM cluster of size 1
NZ_CP044454.1	Bacteria	Proteobacteria	Gammaproteobacteria	Pseudomonadales	Moraxellaceae	Acinetobacter	Acinetobacter indicus	10553	circular	-	-	1	PTU could not be assigned. Query is part of a graph component of size 1
NZ_CP044468.1	Bacteria	Proteobacteria	Gammaproteobacteria	Pseudomonadales	Moraxellaceae	Acinetobacter	Acinetobacter schindleri	11821	circular	-	-	1	PTU could not be assigned. Query is part of a graph component of size 1
NZ_CP044480.1	Bacteria	Proteobacteria	Gammaproteobacteria	Pseudomonadales	Moraxellaceae	Acinetobacter	Acinetobacter schindleri	5952	circular	-	-	1	PTU could not be assigned. Query is part of a graph component of size 1
NZ_CP044494.1	Bacteria	Firmicutes	Bacilli	Lactobacillales	Streptococcaceae	Streptococcus	Streptococcus mutans	13108	circular	-	-	1	PTU could not be assigned. Query is part of a sHSBM cluster of size 1
NZ_CP044531.1	Bacteria	Proteobacteria	Gammaproteobacteria	Enterobacterales	Enterobacteriaceae	Klebsiella	Klebsiella grimontii	1180	linear	-	-	1	PTU could not be assigned. Query is part of a sHSBM cluster of size 3
NZ_CP044542.1	Bacteria	Spirochaetes	Spirochaetia	Spirochaetales	Borreliaceae	Borreliella	Borrelia sp. CA690	16877	circular	-	-	1	PTU could not be assigned. Query is part of a graph component of size 1
NZ_CP044632.1	Bacteria	Spirochaetes	Spirochaetia	Spirochaetales	Borreliaceae	Borrelia	Borrelia miyamotoi	9492	linear	NAS_26	III	0.8182	Query is a NAS_26 plasmid
NZ_CP044636.1	Bacteria	Spirochaetes	Spirochaetia	Spirochaetales	Borreliaceae	Borrelia	Borrelia miyamotoi	7104	linear	-	-	1	PTU could not be assigned. Query is part of a graph component of size 1
NZ_CP044684.1	Bacteria	Spirochaetes	Spirochaetia	Spirochaetales	Borreliaceae	Borrelia	Borrelia miyamotoi	1210	linear	-	-	1	PTU could not be assigned. Query is part of a sHSBM cluster of size 1
NZ_CP044689.1	Bacteria	Spirochaetes	Spirochaetia	Spirochaetales	Borreliaceae	Borrelia	Borrelia miyamotoi	1103	linear	-	-	1	PTU could not be assigned. Query is part of a sHSBM cluster of size 2
NZ_CP044721.1	Bacteria	Spirochaetes	Spirochaetia	Spirochaetales	Borreliaceae	Borrelia	Borrelia miyamotoi	540	linear	-	-	1	PTU could not be assigned. Query is part of a graph component of size 1
NZ_CP044731.1	Bacteria	Spirochaetes	Spirochaetia	Spirochaetales	Borreliaceae	Borrelia	Borrelia miyamotoi	410	linear	-	-	1	PTU could not be assigned. Query is part of a graph component of size 1
NZ_CP044763.1	Bacteria	Spirochaetes	Spirochaetia	Spirochaetales	Borreliaceae	Borrelia	Borrelia miyamotoi	244	linear	-	-	1	PTU could not be assigned. Query is part of a graph component of size 1
NZ_CP044769.1	Bacteria	Spirochaetes	Spirochaetia	Spirochaetales	Borreliaceae	Borrelia	Borrelia miyamotoi	222	linear	-	-	1	PTU could not be assigned. Query is part of a graph component of size 1
NZ_CP044770.1	Bacteria	Spirochaetes	Spirochaetia	Spirochaetales	Borreliaceae	Borrelia	Borrelia miyamotoi	221	linear	-	-	1	PTU could not be assigned. Query is part of a graph component of size 1
NZ_CP044807.1	Bacteria	Spirochaetes	Spirochaetia	Spirochaetales	Borreliaceae	Borrelia	Borrelia miyamotoi	4570	linear	-	-	1	PTU could not be assigned. Query is part of a graph component of size 1
NZ_CP044813.1	Bacteria	Spirochaetes	Spirochaetia	Spirochaetales	Borreliaceae	Borrelia	Borrelia miyamotoi	3726	linear	NAS_45	II	0.6154	Query is a NAS_45 plasmid
NZ_CP044823.1	Bacteria	Spirochaetes	Spirochaetia	Spirochaetales	Borreliaceae	Borrelia	Borrelia miyamotoi	2665	linear	PTU-?	II	0.4	New (putative) PTU. Query is part of a sHSBM cluster of size 6
NZ_CP044858.1	Bacteria	Spirochaetes	Spirochaetia	Spirochaetales	Borreliaceae	Borrelia	Borrelia miyamotoi	1022	linear	NAS_46	III	0.8462	Query is a NAS_46 plasmid
NZ_CP044859.1	Bacteria	Spirochaetes	Spirochaetia	Spirochaetales	Borreliaceae	Borrelia	Borrelia miyamotoi	974	linear	-	-	1	PTU could not be assigned. Query is part of a graph component of size 1
NZ_CP044917.1	Bacteria	Spirochaetes	Spirochaetia	Spirochaetales	Borreliaceae	Borrelia	Borrelia miyamotoi	315	linear	-	-	1	PTU could not be assigned. Query is part of a graph component of size 1
NZ_CP044924.1	Bacteria	Spirochaetes	Spirochaetia	Spirochaetales	Borreliaceae	Borrelia	Borrelia miyamotoi	281	linear	-	-	1	PTU could not be assigned. Query is part of a graph component of size 1
NZ_CP044944.1	Bacteria	Spirochaetes	Spirochaetia	Spirochaetales	Borreliaceae	Borrelia	Borrelia miyamotoi	225	linear	-	-	1	PTU could not be assigned. Query is part of a graph component of size 1
NZ_CP044973.1	Bacteria	Proteobacteria	Betaproteobacteria	Burkholderiales	Comamonadaceae	Hydrogenophaga	Hydrogenophaga sp. PBL-H3	319548	circular	-	-	1	PTU could not be assigned. Query is part of a graph component of size 1
NZ_CP045009.1	Bacteria	Proteobacteria	Gammaproteobacteria	Enterobacterales	Morganellaceae	Proteus	Proteus cibarius	59167	circular	-	-	1	PTU could not be assigned. Query is part of a graph component of size 1
NZ_CP045022.1	Bacteria	Proteobacteria	Gammaproteobacteria	Enterobacterales	Enterobacteriaceae	Klebsiella	Klebsiella pneumoniae	50635	circular	PTU-N1	IV	1	Query is a PTU-N1 plasmid
NZ_CP045095.1	Bacteria	Actinobacteria	Actinobacteria	Streptomycetales	Streptomycetaceae	Streptomyces	Streptomyces sp. GY16	59304	circular	-	-	1	PTU could not be assigned. Query is part of a graph component of size 1
NZ_CP045126.1	Bacteria	Proteobacteria	Gammaproteobacteria	Pseudomonadales	Moraxellaceae	Acinetobacter	Acinetobacter indicus	5629	circular	-	-	1	PTU could not be assigned. Query is part of a graph component of size 1
NZ_CP045130.1	Bacteria	Proteobacteria	Gammaproteobacteria	Pseudomonadales	Moraxellaceae	Acinetobacter	Acinetobacter indicus	41086	circular	PTU-Pse8	V	1	Query is a PTU-Pse8 plasmid
NZ_CP045153.1	Bacteria	Proteobacteria	Gammaproteobacteria	Enterobacterales	Yersiniaceae	Yersinia	Yersinia pestis	9610	circular	PTU-E6	I	1	Query is a PTU-E6 plasmid
NZ_CP045177.1	Bacteria	Actinobacteria	Actinobacteria	Streptomycetales	Streptomycetaceae	Streptomyces	Streptomyces tsukubensis	18766	linear	-	-	1	PTU could not be assigned. Query is part of a graph component of size 1
NZ_CP045223.1	Bacteria	Proteobacteria	Betaproteobacteria	Burkholderiales	Alcaligenaceae	Achromobacter	Achromobacter xylosoxidans	278917	linear	-	-	1	PTU could not be assigned. Query is part of a graph component of size 1
NZ_CP045225.1	Bacteria	Firmicutes	Clostridia	Clostridiales	Peptostreptococcaceae	Clostridioides	Clostridioides difficile	42254	circular	-	-	1	PTU could not be assigned. Query is part of a graph component of size 1
NZ_CP045261.1	Bacteria	Proteobacteria	Gammaproteobacteria	Enterobacterales	Yersiniaceae	Yersinia	Yersinia pestis	33968	circular	-	-	1	PTU could not be assigned. Query is part of a graph component of size 1
NZ_CP045280.1	Bacteria	Proteobacteria	Gammaproteobacteria	Enterobacterales	Enterobacteriaceae	Escherichia	Escherichia coli	37385	circular	-	-	1	PTU could not be assigned. Query is part of a graph component of size 1
NZ_CP045289.1	Bacteria	Actinobacteria	Actinobacteria	Micrococcales	Microbacteriaceae	Curtobacterium	Curtobacterium flaccumfaciens	25571	circular	-	-	1	PTU could not be assigned. Query is part of a graph component of size 1
NZ_CP045321.1	Bacteria	Proteobacteria	Alphaproteobacteria	Rhodobacterales	Rhodobacteraceae	Roseivivax	Roseivivax sp. THAF197b	84228	circular	-	-	1	PTU could not be assigned. Query is part of a sHSBM cluster of size 1
NZ_CP045358.1	Bacteria	Proteobacteria	Gammaproteobacteria	Vibrionales	Vibrionaceae	Vibrio	Vibrio sp. THAF64	95651	circular	-	-	1	PTU could not be assigned. Query is part of a graph component of size 1
NZ_CP045363.1	Bacteria	Proteobacteria	Alphaproteobacteria	Rhodobacterales	Rhodobacteraceae	Roseivivax	Roseivivax sp. THAF40	65946	circular	-	-	1	PTU could not be assigned. Query is part of a graph component of size 1
NZ_CP045385.1	Bacteria	Proteobacteria	Alphaproteobacteria	Rhodobacterales	Rhodobacteraceae	Ruegeria	Ruegeria sp. THAF33	811101	circular	-	-	1	PTU could not be assigned. Query is part of a graph component of size 1
NZ_CP045390.1	Bacteria	Proteobacteria	Alphaproteobacteria	Rhodobacterales	Rhodobacteraceae	Roseivivax	Roseivivax sp. THAF30	73873	circular	-	-	1	PTU could not be assigned. Query is part of a sHSBM cluster of size 1
NZ_CP045398.1	Bacteria	Proteobacteria	Alphaproteobacteria	Rhodobacterales	Rhodobacteraceae	Roseovarius	Roseovarius sp. THAF27	4597	circular	-	-	1	PTU could not be assigned. Query is part of a graph component of size 1
NZ_CP045409.1	Bacteria	Proteobacteria	Alphaproteobacteria	Rhodobacterales	Rhodobacteraceae	Roseovarius	Roseovarius sp. THAF9	27503	circular	-	-	1	PTU could not be assigned. Query is part of a graph component of size 1
NZ_CP045462.1	Bacteria	Proteobacteria	Gammaproteobacteria	Enterobacterales	Enterobacteriaceae	Salmonella	Salmonella enterica	90138	circular	PTU-C	V	1	Query is a PTU-C plasmid
NZ_CP045490.1	Archaea	Euryarchaeota	Halobacteria	Natrialbales	Natrialbaceae	Natronorubrum	Natronorubrum aibiense	356702	linear	-	-	1	PTU could not be assigned. Query is part of a graph component of size 1
NZ_CP045520.1	Bacteria	Proteobacteria	Gammaproteobacteria	Enterobacterales	Enterobacteriaceae	Salmonella	Salmonella enterica	90138	circular	PTU-C	V	1	Query is a PTU-C plasmid
NZ_CP045764.1	Bacteria	Proteobacteria	Gammaproteobacteria	Enterobacterales	Enterobacteriaceae	Salmonella	Salmonella enterica	35297	circular	PTU-X4	III	1	Query is a PTU-X4 plasmid
NZ_CP045765.1	Bacteria	Proteobacteria	Gammaproteobacteria	Enterobacterales	Enterobacteriaceae	Salmonella	Salmonella enterica	4773	circular	PTU-E3	V	0.8507	Query is a PTU-E3 plasmid
NZ_CP045828.1	Bacteria	Proteobacteria	Gammaproteobacteria	Enterobacterales	Enterobacteriaceae	Escherichia	Escherichia coli	100778	circular	PTU-E41	I	1	Query is a PTU-E41 plasmid
NZ_CP045833.1	Bacteria	Proteobacteria	Betaproteobacteria	Neisseriales	Neisseriaceae	Neisseria	Neisseria gonorrhoeae	41998	circular	-	-	1	PTU could not be assigned. Query is part of a graph component of size 3
NZ_CP045864.1	Bacteria	Proteobacteria	Gammaproteobacteria	Enterobacterales	Enterobacteriaceae	Escherichia	Escherichia coli	95989	circular	PTU-E5	I	1	Query is a PTU-E5 plasmid
NZ_CP045944.1	Bacteria	Proteobacteria	Gammaproteobacteria	Enterobacterales	Enterobacteriaceae	Shigella	Shigella flexneri	4692	circular	PTU-E20	III	1	Query is a PTU-E20 plasmid
NZ_CP045946.1	Bacteria	Proteobacteria	Gammaproteobacteria	Enterobacterales	Enterobacteriaceae	Salmonella	Salmonella enterica	3691	circular	PTU-E1	III	0.9863	Query is a PTU-E1 plasmid
NZ_CP045976.1	Bacteria	Proteobacteria	Gammaproteobacteria	Enterobacterales	Enterobacteriaceae	Escherichia	Escherichia coli	94640	circular	PTU-E5	I	1	Query is a PTU-E5 plasmid
NZ_CP045998.1	Bacteria	Proteobacteria	Gammaproteobacteria	Enterobacterales	Enterobacteriaceae	Escherichia	Escherichia coli	59353	circular	PTU-?	I	1	New (putative) PTU. Query is part of a graph component of size 4
NZ_CP046066.1	Bacteria	Proteobacteria	Gammaproteobacteria	Vibrionales	Vibrionaceae	Vibrio	Vibrio sp. THAF191d	1847800	circular	-	-	1	PTU could not be assigned. Query is part of a graph component of size 1
NZ_CP046102.1	Bacteria	Actinobacteria	Actinobacteria	Corynebacteriales	Nocardiaceae	Rhodococcus	Rhodococcus sp. AQ5-07	81655	circular	-	-	1	PTU could not be assigned. Query is part of a graph component of size 1
NZ_CP046124.1	Bacteria	Firmicutes	Bacilli	Lactobacillales	Enterococcaceae	Enterococcus	Enterococcus casseliflavus	10687	circular	-	-	1	PTU could not be assigned. Query is part of a graph component of size 1
NZ_CP046152.1	Bacteria	Firmicutes	Bacilli	Lactobacillales	Leuconostocaceae	Leuconostoc	Leuconostoc citreum	26842	circular	PTU-Lab19	IV	0.9444	Query is a PTU-Lab19 plasmid
NZ_CP046165.1	Bacteria	Proteobacteria	Gammaproteobacteria	Vibrionales	Vibrionaceae	Vibrio	Vibrio sp. THAF191c	95651	circular	-	-	1	PTU could not be assigned. Query is part of a graph component of size 1
NZ_CP046211.1	Bacteria	Proteobacteria	Gammaproteobacteria	Enterobacterales	Enterobacteriaceae	-	Enterobacteriaceae endosymbiont of Donacia semicuprea	5734	circular	-	-	1	PTU could not be assigned. Query is part of a graph component of size 1
NZ_CP046233.1	Bacteria	Proteobacteria	Gammaproteobacteria	Enterobacterales	Enterobacteriaceae	-	Enterobacteriaceae endosymbiont of Plateumaris braccata	5287	circular	-	-	1	PTU could not be assigned. Query is part of a graph component of size 1
NZ_CP046298.1	Bacteria	Proteobacteria	Gammaproteobacteria	Pseudomonadales	Moraxellaceae	Acinetobacter	Acinetobacter lwoffii	6573	circular	-	-	1	PTU could not be assigned. Query is part of a graph component of size 1
NZ_CP046312.1	Bacteria	Firmicutes	Bacilli	Lactobacillales	Lactobacillaceae	Lactobacillus	Lactobacillus crispatus	13473	circular	-	-	1	PTU could not be assigned. Query is part of a graph component of size 2
NZ_CP046330.1	Bacteria	Proteobacteria	Betaproteobacteria	Burkholderiales	Burkholderiaceae	Cupriavidus	Cupriavidus metallidurans	171459	circular	-	-	1	PTU could not be assigned. Query is part of a graph component of size 3
NZ_CP046340.1	Bacteria	Proteobacteria	Betaproteobacteria	Burkholderiales	Burkholderiaceae	Burkholderia	Burkholderia multivorans	3898	circular	-	-	1	PTU could not be assigned. Query is part of a sHSBM cluster of size 1
NZ_CP046385.1	Bacteria	Proteobacteria	Gammaproteobacteria	Enterobacterales	Enterobacteriaceae	Klebsiella	Klebsiella pneumoniae	2750	linear	-	-	1	PTU could not be assigned. Query is part of a graph component of size 1
NZ_CP046430.1	Bacteria	Proteobacteria	Gammaproteobacteria	Enterobacterales	Enterobacteriaceae	Salmonella	Salmonella enterica	83365	circular	PTU-E50	IV	1	Query is a PTU-E50 plasmid
NZ_CP046574.1	Bacteria	Actinobacteria	Actinobacteria	Corynebacteriales	Nocardiaceae	Rhodococcus	Rhodococcus sp. WAY2	461378	linear	-	-	1	PTU could not be assigned. Query is part of a graph component of size 1
NZ_CP046662.1	Bacteria	Firmicutes	Bacilli	Lactobacillales	Lactobacillaceae	Lactobacillus	Lactobacillus plantarum	62644	circular	PTU-Lab42	IV	0.9444	Query is a PTU-Lab42 plasmid
NZ_CP046714.1	Bacteria	Cyanobacteria	-	Nostocales	Nostocaceae	Nostoc	Nostoc sp. ATCC 53789	36221	circular	-	-	1	PTU could not be assigned. Query is part of a graph component of size 1
NZ_CP046727.1	Bacteria	Firmicutes	Bacilli	Lactobacillales	Lactobacillaceae	Lactobacillus	Lactobacillus plantarum	9480	circular	PTU-Lab23	III	0.9412	Query is a PTU-Lab23 plasmid
NZ_CP046943.1	Bacteria	Proteobacteria	Gammaproteobacteria	Enterobacterales	Enterobacteriaceae	Klebsiella	Klebsiella pneumoniae	39437	linear	PTU-FK	III	0.9688	Query is a PTU-FK plasmid
NZ_CP046947.1	Bacteria	Proteobacteria	Gammaproteobacteria	Enterobacterales	Enterobacteriaceae	Klebsiella	Klebsiella pneumoniae	959	linear	-	-	1	PTU could not be assigned. Query is part of a graph component of size 1
NZ_CP047116.1	Bacteria	Proteobacteria	Gammaproteobacteria	Enterobacterales	Enterobacteriaceae	Salmonella	Salmonella enterica	190174	circular	PTU-HI2	IV	1	Query is a PTU-HI2 plasmid
NZ_CP047143.1	Bacteria	Firmicutes	Bacilli	Lactobacillales	Lactobacillaceae	Lactobacillus	Lactobacillus sp. C25	179151	circular	-	-	1	PTU could not be assigned. Query is part of a graph component of size 1
NZ_CP047145.1	Bacteria	Actinobacteria	Actinobacteria	Streptomycetales	Streptomycetaceae	Streptomyces	Streptomyces sp. HF10	91452	circular	-	-	1	PTU could not be assigned. Query is part of a graph component of size 1
NZ_CP047181.1	Bacteria	Actinobacteria	Actinobacteria	Micrococcales	Microbacteriaceae	Rathayibacter	Rathayibacter festucae	51372	circular	-	-	1	PTU could not be assigned. Query is part of a graph component of size 1
NZ_CP047350.1	Bacteria	Proteobacteria	Gammaproteobacteria	Enterobacterales	Morganellaceae	Proteus	Proteus cibarius	171208	circular	PTU-C	V	1	Query is a PTU-C plasmid
NZ_CP047362.1	Bacteria	Firmicutes	Bacilli	Bacillales	Staphylococcaceae	Macrococcus	Macrococcus canis	14420	circular	-	-	1	PTU could not be assigned. Query is part of a graph component of size 1
NZ_CP047434.1	Bacteria	Tenericutes	Mollicutes	Entomoplasmatales	Spiroplasmataceae	Spiroplasma	Spiroplasma citri	135023	linear	-	-	1	PTU could not be assigned. Query is part of a graph component of size 3
NZ_CP047443.1	Bacteria	Tenericutes	Mollicutes	Entomoplasmatales	Spiroplasmataceae	Spiroplasma	Spiroplasma citri	7881	circular	-	-	1	PTU could not be assigned. Query is part of a graph component of size 2
NZ_CP047464.1	Bacteria	Proteobacteria	Gammaproteobacteria	Enterobacterales	Enterobacteriaceae	Escherichia	Escherichia coli	2028	circular	-	-	1	PTU could not be assigned. Query is part of a graph component of size 2
NZ_CP047466.1	Bacteria	Proteobacteria	Gammaproteobacteria	Enterobacterales	Enterobacteriaceae	Escherichia	Escherichia coli	114813	circular	-	-	1	PTU could not be assigned. Query is part of a graph component of size 1
NZ_CP047683.1	Bacteria	Proteobacteria	Gammaproteobacteria	Enterobacterales	Yersiniaceae	Serratia	Serratia marcescens	103175	circular	PTU-FK	IV	1	Query is a PTU-FK plasmid. Former PTU host range was III
NZ_CP047821.1	Bacteria	Firmicutes	Bacilli	Bacillales	Staphylococcaceae	Staphylococcus	Staphylococcus aureus	27406	circular	PTU-Bac42	I	0.9744	Query is a PTU-Bac42 plasmid
NZ_CP048015.1	Bacteria	Proteobacteria	Gammaproteobacteria	Pseudomonadales	Moraxellaceae	Acinetobacter	Acinetobacter towneri	158867	circular	-	-	1	PTU could not be assigned. Query is part of a sHSBM cluster of size 3
NZ_CP048046.1	Bacteria	Actinobacteria	Actinobacteria	Micrococcales	Microbacteriaceae	Clavibacter	Clavibacter michiganensis	143075	circular	-	-	1	PTU could not be assigned. Query is part of a graph component of size 2
NZ_CP048282.1	Bacteria	Proteobacteria	Alphaproteobacteria	Rhizobiales	Rhizobiaceae	Rhizobium	Rhizobium leguminosarum	548709	circular	PTU-Rhi18	I	1	Query is a PTU-Rhi18 plasmid
NZ_CP048307.1	Bacteria	Proteobacteria	Gammaproteobacteria	Enterobacterales	Enterobacteriaceae	Escherichia	Escherichia coli	94239	circular	-	-	1	PTU could not be assigned. Query is part of a graph component of size 1
NZ_CP048336.1	Bacteria	Proteobacteria	Gammaproteobacteria	Enterobacterales	Enterobacteriaceae	Escherichia	Escherichia coli	4064	circular	PTU-E10	III	1	Query is a PTU-E10 plasmid
NZ_CP048345.1	Bacteria	Proteobacteria	Gammaproteobacteria	Enterobacterales	Enterobacteriaceae	Escherichia	Escherichia coli	97111	circular	-	-	1	PTU could not be assigned. Query is part of a sHSBM cluster of size 1
NZ_CP048350.1	Bacteria	Proteobacteria	Gammaproteobacteria	Enterobacterales	Enterobacteriaceae	Raoultella	Raoultella ornithinolytica	279792	circular	-	-	0.6667	PTU could not be assigned. Query is part of a sHSBM cluster of size 3
NZ_CP048357.1	Bacteria	Proteobacteria	Gammaproteobacteria	Enterobacterales	Enterobacteriaceae	Raoultella	Raoultella ornithinolytica	3325	circular	PTU-E71	III	1	Query is a PTU-E71 plasmid
NZ_CP048368.1	Bacteria	Proteobacteria	Gammaproteobacteria	Enterobacterales	Enterobacteriaceae	Escherichia	Escherichia coli	132482	circular	PTU-FE	III	0.994	Query is a PTU-FE plasmid
NZ_CP048369.1	Bacteria	Proteobacteria	Gammaproteobacteria	Enterobacterales	Enterobacteriaceae	Escherichia	Escherichia coli	3684	circular	PTU-E71	III	1	Query is a PTU-E71 plasmid
NZ_CP048378.1	Bacteria	Proteobacteria	Gammaproteobacteria	Enterobacterales	Enterobacteriaceae	Escherichia	Escherichia coli	2088	circular	PTU-E47	III	1	Query is a PTU-E47 plasmid
NZ_CP048648.1	Bacteria	Proteobacteria	Gammaproteobacteria	Enterobacterales	Enterobacteriaceae	Escherichia	Escherichia coli	126964	circular	PTU-FE	III	0.994	Query is a PTU-FE plasmid
NZ_CP048772.1	Bacteria	Proteobacteria	Epsilonproteobacteria	Campylobacterales	Campylobacteraceae	Campylobacter	Campylobacter jejuni	145093	circular	-	-	1	PTU could not be assigned. Query is part of a sHSBM cluster of size 3
NZ_CP048925.1	Bacteria	Firmicutes	Bacilli	Lactobacillales	Lactobacillaceae	Lactobacillus	Lactobacillus plantarum	16757	circular	-	-	1	PTU could not be assigned. Query is part of a graph component of size 1
NZ_CP049033.1	Bacteria	Proteobacteria	Alphaproteobacteria	Rhodobacterales	Rhodobacteraceae	Fluviibacterium	Fluviibacterium aquatile	65203	circular	-	-	1	PTU could not be assigned. Query is part of a graph component of size 1
NZ_CP049036.1	Bacteria	Proteobacteria	Alphaproteobacteria	Rhodobacterales	Rhodobacteraceae	Fluviibacterium	Fluviibacterium aquatile	6831	linear	-	-	1	PTU could not be assigned. Query is part of a graph component of size 1
NZ_CP049040.1	Bacteria	Proteobacteria	Alphaproteobacteria	Rhodobacterales	Rhodobacteraceae	Pseudohalocynthiibacter	Pseudohalocynthiibacter aestuariivivens	136456	circular	-	-	1	PTU could not be assigned. Query is part of a graph component of size 1
NZ_CP049049.1	Bacteria	Proteobacteria	Gammaproteobacteria	Enterobacterales	Enterobacteriaceae	Enterobacter	Enterobacter hormaechei	2507	circular	-	-	0.9091	PTU could not be assigned. Query is part of a sHSBM cluster of size 3
NZ_CP049054.1	Bacteria	Firmicutes	Bacilli	Lactobacillales	Streptococcaceae	Streptococcus	Streptococcus thermophilus	7976	circular	-	-	1	PTU could not be assigned. Query is part of a graph component of size 2
NZ_CP049082.1	Bacteria	Proteobacteria	Gammaproteobacteria	Enterobacterales	Enterobacteriaceae	Escherichia	Escherichia coli	143163	circular	PTU-FE	III	1	Query is a PTU-FE plasmid
NZ_CP049099.1	Bacteria	Firmicutes	Bacilli	Lactobacillales	Leuconostocaceae	Weissella	Weissella confusa	17351	circular	-	-	1	PTU could not be assigned. Query is part of a graph component of size 1
NZ_CP049224.1	Bacteria	Firmicutes	Bacilli	Lactobacillales	Lactobacillaceae	Lactobacillus	Lactobacillus iners	94433	circular	-	-	1	PTU could not be assigned. Query is part of a graph component of size 1
NZ_CP049297.1	Bacteria	Firmicutes	Bacilli	Bacillales	Bacillaceae	Bacillus	Bacillus megaterium	128783	circular	-	-	1	PTU could not be assigned. Query is part of a graph component of size 1
NZ_CP049358.1	Bacteria	Deinococcus-Thermus	Deinococci	Deinococcales	Deinococcaceae	Deinococcus	Deinococcus wulumuqiensis	323544	circular	-	-	1	PTU could not be assigned. Query is part of a graph component of size 1
NZ_CP049813.1	Bacteria	Proteobacteria	Alphaproteobacteria	Rhodobacterales	Rhodobacteraceae	Monaibacterium	Monaibacterium sp. ALG8	132559	circular	-	-	1	PTU could not be assigned. Query is part of a graph component of size 1
NZ_CP049815.1	Bacteria	Proteobacteria	Alphaproteobacteria	Rhodobacterales	Rhodobacteraceae	Monaibacterium	Monaibacterium sp. ALG8	151263	circular	-	-	1	PTU could not be assigned. Query is part of a sHSBM cluster of size 1
NZ_CP049909.1	Bacteria	Bacteroidetes	Cytophagia	Cytophagales	Hymenobacteraceae	Hymenobacter	Hymenobacter sp. HDW8	86511	circular	-	-	1	PTU could not be assigned. Query is part of a graph component of size 1
NZ_CP050093.1	Bacteria	Proteobacteria	Alphaproteobacteria	Rhizobiales	Rhizobiaceae	Rhizobium	Rhizobium leguminosarum	524436	circular	PTU-Rhi18	I	1	Query is a PTU-Rhi18 plasmid
NZ_CP050094.1	Bacteria	Proteobacteria	Alphaproteobacteria	Rhizobiales	Rhizobiaceae	Rhizobium	Rhizobium leguminosarum	385987	circular	PTU-Rhi12	II	0.9048	Query is a PTU-Rhi12 plasmid
NZ_CP050118.1	Bacteria	Deinococcus-Thermus	Deinococci	Deinococcales	Deinococcaceae	Deinococcus	Deinococcus radiodurans	177356	circular	-	-	1	PTU could not be assigned. Query is part of a graph component of size 3
NZ_CP050389.1	Bacteria	Proteobacteria	Gammaproteobacteria	Pseudomonadales	Moraxellaceae	Acinetobacter	Acinetobacter baumannii	16470	circular	PTU-Pse7	I	1	Query is a PTU-Pse7 plasmid
NZ_CP050393.1	Bacteria	Proteobacteria	Gammaproteobacteria	Pseudomonadales	Moraxellaceae	Acinetobacter	Acinetobacter baumannii	8731	circular	PTU-Pse7	I	1	Query is a PTU-Pse7 plasmid
NZ_CP050398.1	Bacteria	Proteobacteria	Gammaproteobacteria	Pseudomonadales	Moraxellaceae	Acinetobacter	Acinetobacter baumannii	607	circular	-	-	1	PTU could not be assigned. Query is part of a graph component of size 1
NZ_CP050407.1	Bacteria	Proteobacteria	Gammaproteobacteria	Pseudomonadales	Moraxellaceae	Acinetobacter	Acinetobacter baumannii	5679	circular	PTU-Pse2	II	0.6667	Query is a PTU-Pse2 plasmid
NZ_CP050429.1	Bacteria	Proteobacteria	Gammaproteobacteria	Pseudomonadales	Moraxellaceae	Acinetobacter	Acinetobacter baumannii	7540	circular	-	-	1	PTU could not be assigned. Query is part of a sHSBM cluster of size 2
NZ_CP050708.1	Bacteria	Proteobacteria	Gammaproteobacteria	Enterobacterales	Enterobacteriaceae	Salmonella	Salmonella enterica	59371	circular	PTU-FS	I	1	Query is a PTU-FS plasmid
NZ_CP050718.1	Bacteria	Proteobacteria	Gammaproteobacteria	Enterobacterales	Enterobacteriaceae	Salmonella	Salmonella enterica	59371	circular	PTU-FS	I	1	Query is a PTU-FS plasmid
NZ_CP050774.1	Bacteria	Proteobacteria	Gammaproteobacteria	Enterobacterales	Enterobacteriaceae	Salmonella	Salmonella enterica	4677	circular	PTU-E58	III	1	Query is a PTU-E58 plasmid
NZ_CP050827.1	Bacteria	Proteobacteria	Gammaproteobacteria	Enterobacterales	Enterobacteriaceae	Klebsiella	Klebsiella pneumoniae	186278	circular	-	-	1	PTU could not be assigned. Query is part of a sHSBM cluster of size 1
NZ_CP050828.1	Bacteria	Proteobacteria	Gammaproteobacteria	Enterobacterales	Enterobacteriaceae	Klebsiella	Klebsiella pneumoniae	11262	circular	PTU-E3	V	0.8806	Query is a PTU-E3 plasmid
NZ_CP050838.1	Bacteria	Proteobacteria	Gammaproteobacteria	Enterobacterales	Enterobacteriaceae	Klebsiella	Klebsiella pneumoniae	8522	circular	PTU-E3	V	0.9559	Query is a PTU-E3 plasmid
NZ_CP050943.1	Bacteria	Proteobacteria	Gammaproteobacteria	Thiotrichales	Piscirickettsiaceae	Piscirickettsia	Piscirickettsia salmonis	18931	circular	-	-	1	PTU could not be assigned. Query is part of a graph component of size 1
NZ_CP050944.1	Bacteria	Proteobacteria	Gammaproteobacteria	Thiotrichales	Piscirickettsiaceae	Piscirickettsia	Piscirickettsia salmonis	12208	circular	PTU-Thi4	I	1	Query is a PTU-Thi4 plasmid
NZ_CP051432.1	Bacteria	Proteobacteria	Gammaproteobacteria	Enterobacterales	Enterobacteriaceae	Escherichia	Escherichia sp. SCLE84	45814	circular	PTU-?	II	1	New (putative) PTU. Query is part of a graph component of size 4
NZ_CP051689.1	Bacteria	Proteobacteria	Gammaproteobacteria	Enterobacterales	Enterobacteriaceae	Escherichia	Escherichia coli	139635	circular	PTU-FE	III	0.6905	Query is a PTU-FE plasmid
NZ_CP051695.1	Bacteria	Proteobacteria	Gammaproteobacteria	Enterobacterales	Enterobacteriaceae	Escherichia	Escherichia coli	105394	circular	PTU-FE	III	1	Query is a PTU-FE plasmid
NZ_CP051707.1	Bacteria	Proteobacteria	Gammaproteobacteria	Enterobacterales	Enterobacteriaceae	Escherichia	Escherichia coli	114026	circular	PTU-FE	III	1	Query is a PTU-FE plasmid
NZ_CP051715.1	Bacteria	Proteobacteria	Gammaproteobacteria	Enterobacterales	Enterobacteriaceae	Escherichia	Escherichia coli	114224	circular	PTU-FE	III	1	Query is a PTU-FE plasmid
NZ_CP051717.1	Bacteria	Proteobacteria	Gammaproteobacteria	Enterobacterales	Enterobacteriaceae	Escherichia	Escherichia coli	85236	circular	PTU-FE	III	0.994	Query is a PTU-FE plasmid
NZ_CP051740.1	Bacteria	Proteobacteria	Gammaproteobacteria	Enterobacterales	Enterobacteriaceae	Escherichia	Escherichia coli	9703	linear	-	-	1	PTU could not be assigned. Query is part of a sHSBM cluster of size 1
NZ_CP051873.1	Bacteria	Proteobacteria	Gammaproteobacteria	Pseudomonadales	Moraxellaceae	Acinetobacter	Acinetobacter baumannii	6619	circular	-	-	1	PTU could not be assigned. Query is part of a graph component of size 1
NZ_LN681232.1	Bacteria	Firmicutes	Clostridia	Clostridiales	Peptostreptococcaceae	Paeniclostridium	Paeniclostridium sordellii	117338	circular	-	-	1	PTU could not be assigned. Query is part of a graph component of size 1
NZ_LN831184.1	Bacteria	Proteobacteria	Gammaproteobacteria	Vibrionales	Vibrionaceae	Vibrio	Vibrio cholerae	354308	circular	-	-	1	PTU could not be assigned. Query is part of a sHSBM cluster of size 1
NZ_LN832560.1	Bacteria	Proteobacteria	Alphaproteobacteria	Rhodobacterales	Rhodobacteraceae	Paracoccus	Paracoccus aminovorans	185256	circular	-	-	1	PTU could not be assigned. Query is part of a graph component of size 1
NZ_LR026982.1	Bacteria	Proteobacteria	Alphaproteobacteria	Rhizobiales	Hyphomicrobiaceae	Rhodoplanes	Rhodoplanes piscinae	53767	circular	-	-	1	PTU could not be assigned. Query is part of a graph component of size 1
NZ_LR130516.1	Bacteria	Firmicutes	Bacilli	Bacillales	Staphylococcaceae	Staphylococcus	Staphylococcus aureus	27319	linear	PTU-Bac42	I	0.9744	Query is a PTU-Bac42 plasmid
NZ_LR134257.1	Bacteria	Proteobacteria	Gammaproteobacteria	Enterobacterales	Enterobacteriaceae	Klebsiella	Klebsiella aerogenes	224165	circular	PTU-E21	II	1	Query is a PTU-E21 plasmid. Former PTU host range was I
NZ_LR134417.1	Bacteria	Proteobacteria	Gammaproteobacteria	Legionellales	Legionellaceae	Legionella	Legionella adelaidensis	105827	circular	-	-	1	PTU could not be assigned. Query is part of a graph component of size 1
NZ_LR134444.1	Bacteria	Actinobacteria	Actinobacteria	Corynebacteriales	Tsukamurellaceae	Tsukamurella	Tsukamurella tyrosinosolvens	22295	circular	-	-	1	PTU could not be assigned. Query is part of a graph component of size 1
NZ_LR134449.1	Bacteria	Actinobacteria	Actinobacteria	Corynebacteriales	Tsukamurellaceae	Tsukamurella	Tsukamurella tyrosinosolvens	67615	circular	-	-	1	PTU could not be assigned. Query is part of a graph component of size 1
NZ_LR134460.1	Bacteria	Actinobacteria	Actinobacteria	Corynebacteriales	Tsukamurellaceae	Tsukamurella	Tsukamurella tyrosinosolvens	360013	circular	-	-	1	PTU could not be assigned. Query is part of a graph component of size 1
NZ_LR135198.1	Bacteria	Firmicutes	Bacilli	Lactobacillales	Enterococcaceae	Enterococcus	Enterococcus faecium	223834	linear	PTU-Lab18	I	0.9744	Query is a PTU-Lab18 plasmid
NZ_LR135225.1	Bacteria	Firmicutes	Bacilli	Lactobacillales	Enterococcaceae	Enterococcus	Enterococcus faecium	9292	linear	PTU-Lab17	II	1	Query is a PTU-Lab17 plasmid
NZ_LR135250.1	Bacteria	Firmicutes	Bacilli	Lactobacillales	Enterococcaceae	Enterococcus	Enterococcus faecium	9317	linear	PTU-Lab17	II	1	Query is a PTU-Lab17 plasmid
NZ_LR135275.1	Bacteria	Firmicutes	Bacilli	Lactobacillales	Enterococcaceae	Enterococcus	Enterococcus faecium	6177	linear	PTU-Lab17	II	1	Query is a PTU-Lab17 plasmid
NZ_LR135276.1	Bacteria	Firmicutes	Bacilli	Lactobacillales	Enterococcaceae	Enterococcus	Enterococcus faecium	6052	linear	PTU-Lab17	II	1	Query is a PTU-Lab17 plasmid
NZ_LR135306.1	Bacteria	Firmicutes	Bacilli	Lactobacillales	Enterococcaceae	Enterococcus	Enterococcus faecium	3124	linear	-	-	1	PTU could not be assigned. Query is part of a graph component of size 1
NZ_LR135355.1	Bacteria	Firmicutes	Bacilli	Lactobacillales	Enterococcaceae	Enterococcus	Enterococcus faecium	7038	linear	PTU-Lab17	II	0.9474	Query is a PTU-Lab17 plasmid
NZ_LR135365.1	Bacteria	Firmicutes	Bacilli	Lactobacillales	Enterococcaceae	Enterococcus	Enterococcus faecium	221376	linear	PTU-Lab18	I	0.9744	Query is a PTU-Lab18 plasmid
NZ_LR135378.1	Bacteria	Firmicutes	Bacilli	Lactobacillales	Enterococcaceae	Enterococcus	Enterococcus faecium	5201	linear	-	-	1	PTU could not be assigned. Query is part of a sHSBM cluster of size 2
NZ_LR135383.1	Bacteria	Firmicutes	Bacilli	Lactobacillales	Enterococcaceae	Enterococcus	Enterococcus faecium	1932	linear	PTU-Lab37	II	0.88	Query is a PTU-Lab37 plasmid
NZ_LR135387.1	Bacteria	Firmicutes	Bacilli	Lactobacillales	Enterococcaceae	Enterococcus	Enterococcus faecium	62379	linear	PTU-?	II	1	New (putative) PTU. Query is part of a graph component of size 4
NZ_LR135396.1	Bacteria	Firmicutes	Bacilli	Lactobacillales	Enterococcaceae	Enterococcus	Enterococcus faecium	63798	linear	PTU-?	II	1	New (putative) PTU. Query is part of a graph component of size 4
NZ_LR135405.1	Bacteria	Firmicutes	Bacilli	Lactobacillales	Enterococcaceae	Enterococcus	Enterococcus faecium	7837	linear	-	-	1	PTU could not be assigned. Query is part of a sHSBM cluster of size 1
NZ_LR135410.1	Bacteria	Firmicutes	Bacilli	Lactobacillales	Enterococcaceae	Enterococcus	Enterococcus faecium	63798	linear	PTU-?	II	1	New (putative) PTU. Query is part of a graph component of size 4
NZ_LR135432.1	Bacteria	Firmicutes	Bacilli	Lactobacillales	Enterococcaceae	Enterococcus	Enterococcus faecium	9317	linear	PTU-Lab17	II	0.9474	Query is a PTU-Lab17 plasmid
NZ_LR135438.1	Bacteria	Firmicutes	Bacilli	Lactobacillales	Enterococcaceae	Enterococcus	Enterococcus faecium	9323	linear	PTU-Lab17	II	1	Query is a PTU-Lab17 plasmid
NZ_LR135477.1	Bacteria	Firmicutes	Bacilli	Lactobacillales	Enterococcaceae	Enterococcus	Enterococcus faecium	44000	linear	PTU-Lab15	I	1	Query is a PTU-Lab15 plasmid
NZ_LR135490.1	Bacteria	Firmicutes	Bacilli	Lactobacillales	Enterococcaceae	Enterococcus	Enterococcus faecium	136287	linear	PTU-Lab16	I	0.9	Query is a PTU-Lab16 plasmid
NZ_LR135491.1	Bacteria	Firmicutes	Bacilli	Lactobacillales	Enterococcaceae	Enterococcus	Enterococcus faecium	42699	linear	PTU-Lab49	I	0.6667	Query is a PTU-Lab49 plasmid
NZ_LR214995.1	Bacteria	Tenericutes	Mollicutes	Mycoplasmatales	Mycoplasmataceae	Mycoplasma	Mycoplasma hyopneumoniae	9731	linear	-	-	1	PTU could not be assigned. Query is part of a graph component of size 1
NZ_LR217709.1	Bacteria	Proteobacteria	Gammaproteobacteria	Enterobacterales	Erwiniaceae	Buchnera	Buchnera aphidicola	2584	linear	PTU-?	I	1	New (putative) PTU. Query is part of a graph component of size 4
NZ_LR594545.1	Bacteria	Firmicutes	Clostridia	Clostridiales	Peptostreptococcaceae	Clostridioides	Clostridioides difficile	6853	linear	-	-	1	PTU could not be assigned. Query is part of a graph component of size 1
NZ_LR594660.1	Bacteria	Proteobacteria	Betaproteobacteria	Burkholderiales	Comamonadaceae	Variovorax	Variovorax sp. PBL-H6	839194	linear	-	-	1	PTU could not be assigned. Query is part of a graph component of size 1
NZ_LR594691.1	Bacteria	Proteobacteria	Betaproteobacteria	Burkholderiales	Comamonadaceae	Variovorax	Variovorax sp. WDL1	565873	linear	-	-	1	PTU could not be assigned. Query is part of a graph component of size 1
NZ_LR595871.1	Bacteria	Proteobacteria	Gammaproteobacteria	Enterobacterales	Enterobacteriaceae	Escherichia	Escherichia coli	94061	linear	PTU-B/O/K/Z	III	1	Query is a PTU-B/O/K/Z plasmid
NZ_LR595874.1	Bacteria	Proteobacteria	Gammaproteobacteria	Enterobacterales	Enterobacteriaceae	Escherichia	Escherichia coli	152153	linear	PTU-FE	III	1	Query is a PTU-FE plasmid
NZ_LR697127.1	Bacteria	Proteobacteria	Gammaproteobacteria	Enterobacterales	Enterobacteriaceae	Escherichia	Escherichia coli	146817	linear	PTU-C	V	1	Query is a PTU-C plasmid
NZ_LR735441.1	Bacteria	Firmicutes	Bacilli	Bacillales	Staphylococcaceae	Staphylococcus	Staphylococcus epidermidis	16590	linear	-	-	1	PTU could not be assigned. Query is part of a sHSBM cluster of size 1
NZ_LR745047.1	Bacteria	Proteobacteria	Gammaproteobacteria	Enterobacterales	Enterobacteriaceae	Klebsiella	Klebsiella pneumoniae	100433	linear	PTU-N1	IV	1	Query is a PTU-N1 plasmid
NZ_LS992193.1	Bacteria	Proteobacteria	Gammaproteobacteria	Enterobacterales	Enterobacteriaceae	Escherichia	Escherichia coli	128948	circular	PTU-FE	III	1	Query is a PTU-FE plasmid
NZ_LS997975.1	Bacteria	Proteobacteria	Gammaproteobacteria	Enterobacterales	Enterobacteriaceae	Salmonella	Salmonella enterica	84543	linear	PTU-E27	II	1	Query is a PTU-E27 plasmid
NZ_LT575494.1	Bacteria	Proteobacteria	Alphaproteobacteria	Rhodospirillales	Acetobacteraceae	Komagataeibacter	Komagataeibacter rhaeticus	238160	circular	-	-	1	PTU could not be assigned. Query is part of a graph component of size 1
NZ_LT592154.1	Bacteria	Proteobacteria	Betaproteobacteria	Neisseriales	Neisseriaceae	Neisseria	Neisseria gonorrhoeae	4153	circular	PTU-Nei1	I	1	Query is a PTU-Nei1 plasmid
NZ_LT827129.1	Bacteria	Proteobacteria	Gammaproteobacteria	Enterobacterales	Enterobacteriaceae	Escherichia	Escherichia coli	39872	circular	PTU-?	I	1	New (putative) PTU. Query is part of a sHSBM cluster of size 4
NZ_LT838202.1	Bacteria	Proteobacteria	Gammaproteobacteria	Enterobacterales	Enterobacteriaceae	Escherichia	Escherichia coli	62645	circular	PTU-L/M	IV	1	Query is a PTU-L/M plasmid
NZ_LT907984.1	Bacteria	Firmicutes	Bacilli	Lactobacillales	Lactobacillaceae	Lactobacillus	Lactobacillus sakei	70516	circular	PTU-Lab22	III	1	Query is a PTU-Lab22 plasmid
NZ_LT960791.1	Bacteria	Firmicutes	Bacilli	Lactobacillales	Lactobacillaceae	Lactobacillus	Lactobacillus sakei	33463	circular	-	-	1	PTU could not be assigned. Query is part of a sHSBM cluster of size 1
NZ_LT963410.1	Bacteria	Proteobacteria	Gammaproteobacteria	Pseudomonadales	Pseudomonadaceae	Pseudomonas	Pseudomonas syringae	110420	circular	-	-	1	PTU could not be assigned. Query is part of a graph component of size 3
NZ_LT968702.1	Bacteria	Proteobacteria	Gammaproteobacteria	Enterobacterales	Enterobacteriaceae	Klebsiella	Klebsiella pneumoniae	168981	linear	PTU-C	V	1	Query is a PTU-C plasmid
NZ_LT968708.1	Bacteria	Proteobacteria	Gammaproteobacteria	Enterobacterales	Enterobacteriaceae	Klebsiella	Klebsiella pneumoniae	11176	linear	PTU-FK	III	1	Query is a PTU-FK plasmid
NZ_LT968718.1	Bacteria	Proteobacteria	Gammaproteobacteria	Enterobacterales	Enterobacteriaceae	Klebsiella	Klebsiella pneumoniae	14691	linear	-	-	1	PTU could not be assigned. Query is part of a sHSBM cluster of size 1
NZ_LT968753.1	Bacteria	Proteobacteria	Gammaproteobacteria	Enterobacterales	Enterobacteriaceae	Klebsiella	Klebsiella pneumoniae	56175	linear	PTU-FK	III	1	Query is a PTU-FK plasmid
NZ_LT984491.1	Archaea	Euryarchaeota	Halobacteria	Haloferacales	Haloferacaceae	Haloquadratum	Haloquadratum walsbyi	6213	circular	-	-	1	PTU could not be assigned. Query is part of a graph component of size 1
NZ_LT985214.1	Bacteria	Proteobacteria	Gammaproteobacteria	Enterobacterales	Enterobacteriaceae	Escherichia	Escherichia coli	70309	circular	PTU-FE	III	1	Query is a PTU-FE plasmid
NZ_LT985224.1	Bacteria	Proteobacteria	Gammaproteobacteria	Enterobacterales	Enterobacteriaceae	Escherichia	Escherichia coli	157838	circular	PTU-C	V	1	Query is a PTU-C plasmid
NZ_LT985245.1	Bacteria	Proteobacteria	Gammaproteobacteria	Enterobacterales	Enterobacteriaceae	Escherichia	Escherichia coli	42311	circular	PTU-N1	IV	1	Query is a PTU-N1 plasmid
NZ_LT985248.1	Bacteria	Proteobacteria	Gammaproteobacteria	Enterobacterales	Enterobacteriaceae	Escherichia	Escherichia coli	80596	circular	PTU-I1	III	1	Query is a PTU-I1 plasmid
NZ_LT985256.1	Bacteria	Proteobacteria	Gammaproteobacteria	Enterobacterales	Enterobacteriaceae	Escherichia	Escherichia coli	80790	circular	PTU-I1	III	1	Query is a PTU-I1 plasmid
NZ_LT985307.1	Bacteria	Proteobacteria	Gammaproteobacteria	Enterobacterales	Enterobacteriaceae	Escherichia	Escherichia coli	6069	circular	-	-	1	PTU could not be assigned. Query is part of a sHSBM cluster of size 1
NZ_LT985322.1	Bacteria	Proteobacteria	Gammaproteobacteria	Enterobacterales	Enterobacteriaceae	Escherichia	Escherichia coli	40984	circular	PTU-E56	III	1	Query is a PTU-E56 plasmid
NZ_LT992335.1	Bacteria	Firmicutes	Bacilli	Lactobacillales	Lactobacillaceae	Lactobacillus	Lactobacillus acidipiscis	13435	circular	-	-	1	PTU could not be assigned. Query is part of a graph component of size 1
NZ_LT994833.1	Bacteria	Proteobacteria	Gammaproteobacteria	Enterobacterales	Enterobacteriaceae	Klebsiella	Klebsiella pneumoniae	79416	circular	PTU-L/M	IV	1	Query is a PTU-L/M plasmid
